# Supplementary material for: Adenovirus Transcriptome in Human Cells Infected with ChAdOx1-Vectored Candidate HIV-1 Vaccine Is Dominated by High Levels of Correctly Spliced HIVconsv1&62 Transgene RNA
Source: Vaccines (Basel). 2023 Jul 1;11(7):1187. doi: 10.3390/vaccines11071187 (PMC10384973; doi:10.3390/vaccines11071187)
Supplement: Supplementary file 1 [file vaccines-11-01187-s001.zip]

Archive with 3 entries (3 files):
- Table S1 Characterised C1 and C62 transcripts in HEK293 cells.xlsx
- Table S2 Characterised C1 and C62 transcripts in A549 cells.xlsx
- Table S3 Characterised C1 and C62 transcripts in MRC-5 cells.xlsx
