# Supplementary material for: Adenovirus Transcriptome in Human Cells Infected with ChAdOx1-Vectored Candidate HIV-1 Vaccine Is Dominated by High Levels of Correctly Spliced HIVconsv1&62 Transgene RNA
Source: Vaccines (Basel). 2023 Jul 1;11(7):1187. doi: 10.3390/vaccines11071187 (PMC10384973; doi:10.3390/vaccines11071187)
Supplement: Supplementary file 1 [file vaccines-11-01187-s001.zip › Table S2 Characterised C1 and C62 transcripts in A549 cells.xlsx]

## Sheet: Legend
Table S2. Characterized C1 and C62 transcripts in in A549 cells.
This table provides data on the C1 and C62 transcripts in vaccine-infected A548 cells.It shows the structure of all identified transcript groups and lists the transcripts belonging to each group. In addition, it also describes the features present in each transcript group, the 5' most ORF and the use of splice acceptor/donor sites.

## Sheet: TSS_Chadox_hiv_C1_A549_48hpi_ss
Contig	Strand	Start (including 10 nt location correction)	Exons	PolyA site End	Count	Transcript name	Average poly_A length	Std deviation	Features found	First ORF found	Second ORF	Primary ORF	Transcript (if ORF is not known)
Chadox1tHIVconsv1_fromgbk	+	1201		4246	2506	mRNA#1_2506_copies:polyA_is_-1	-1	-1	HIV_gag_pol__TSS,HIV_gag_pol Splice acceptor/donors END	HIV_gag_pol		MDAMKRGLCCVLLLCGAVFVSARPIVQNLQGQMVHQAISPRTLNAWVKVIEEKAFSPEVIPMFTALSEGATPQDLNTMLNTVGGHQAAMQMLKDTINEEAAEWDRVHPVHAGPIAPGQMREPRGSDIAGTTSNLQEQIGWMTSNPPIPVGDIYKRWIILGLNKIVRMYSPVSILDIRQGPKEPFRDYVDRFFKTLRAEQATQEVKNWMTDTLLVQNANPDCKTILRALGPGATLEEMMTACQGVGGPGHKARVLKCFNCGKEGHIAKNCRAPRKRGCWKCGREGHQMKDCNERQANFLGKIWPSHKGRPGNFLQSRPEPTAPPLPGKWKPKMIGGIGGFIKVKQYDQILIEICGKKAIGTVLVGPTPVNIIGRNMLTQLGCTLNFPISPIDTVPVTLKP…
Chadox1tHIVconsv1_fromgbk	+	1201		4219	1194	mRNA#2_1194_copies:polyA_is_-1	-1	-1	HIV_gag_pol__TSS,HIV_gag_pol Splice acceptor/donors END	HIV_gag_pol		MDAMKRGLCCVLLLCGAVFVSARPIVQNLQGQMVHQAISPRTLNAWVKVIEEKAFSPEVIPMFTALSEGATPQDLNTMLNTVGGHQAAMQMLKDTINEEAAEWDRVHPVHAGPIAPGQMREPRGSDIAGTTSNLQEQIGWMTSNPPIPVGDIYKRWIILGLNKIVRMYSPVSILDIRQGPKEPFRDYVDRFFKTLRAEQATQEVKNWMTDTLLVQNANPDCKTILRALGPGATLEEMMTACQGVGGPGHKARVLKCFNCGKEGHIAKNCRAPRKRGCWKCGREGHQMKDCNERQANFLGKIWPSHKGRPGNFLQSRPEPTAPPLPGKWKPKMIGGIGGFIKVKQYDQILIEICGKKAIGTVLVGPTPVNIIGRNMLTQLGCTLNFPISPIDTVPVTLKP…
Chadox1tHIVconsv1_fromgbk	+	1201		4065	833	mRNA#3_833_copies:polyA_is_-1	-1	-1	HIV_gag_pol__TSS,HIV_gag_pol Splice acceptor/donors END	HIV_gag_pol		MDAMKRGLCCVLLLCGAVFVSARPIVQNLQGQMVHQAISPRTLNAWVKVIEEKAFSPEVIPMFTALSEGATPQDLNTMLNTVGGHQAAMQMLKDTINEEAAEWDRVHPVHAGPIAPGQMREPRGSDIAGTTSNLQEQIGWMTSNPPIPVGDIYKRWIILGLNKIVRMYSPVSILDIRQGPKEPFRDYVDRFFKTLRAEQATQEVKNWMTDTLLVQNANPDCKTILRALGPGATLEEMMTACQGVGGPGHKARVLKCFNCGKEGHIAKNCRAPRKRGCWKCGREGHQMKDCNERQANFLGKIWPSHKGRPGNFLQSRPEPTAPPLPGKWKPKMIGGIGGFIKVKQYDQILIEICGKKAIGTVLVGPTPVNIIGRNMLTQLGCTLNFPISPIDTVPVTLKP…
Chadox1tHIVconsv1_fromgbk	+	1201		4189	481	mRNA#4_481_copies:polyA_is_-1	-1	-1	HIV_gag_pol__TSS,HIV_gag_pol Splice acceptor/donors END	HIV_gag_pol		MDAMKRGLCCVLLLCGAVFVSARPIVQNLQGQMVHQAISPRTLNAWVKVIEEKAFSPEVIPMFTALSEGATPQDLNTMLNTVGGHQAAMQMLKDTINEEAAEWDRVHPVHAGPIAPGQMREPRGSDIAGTTSNLQEQIGWMTSNPPIPVGDIYKRWIILGLNKIVRMYSPVSILDIRQGPKEPFRDYVDRFFKTLRAEQATQEVKNWMTDTLLVQNANPDCKTILRALGPGATLEEMMTACQGVGGPGHKARVLKCFNCGKEGHIAKNCRAPRKRGCWKCGREGHQMKDCNERQANFLGKIWPSHKGRPGNFLQSRPEPTAPPLPGKWKPKMIGGIGGFIKVKQYDQILIEICGKKAIGTVLVGPTPVNIIGRNMLTQLGCTLNFPISPIDTVPVTLKP…
Chadox1tHIVconsv1_fromgbk	+	1201		4049	344	mRNA#5_344_copies:polyA_is_-1	-1	-1	HIV_gag_pol__TSS Splice acceptor/donors END	Possible 3' truncation of HIV_gag_pol		MDAMKRGLCCVLLLCGAVFVSARPIVQNLQGQMVHQAISPRTLNAWVKVIEEKAFSPEVIPMFTALSEGATPQDLNTMLNTVGGHQAAMQMLKDTINEEAAEWDRVHPVHAGPIAPGQMREPRGSDIAGTTSNLQEQIGWMTSNPPIPVGDIYKRWIILGLNKIVRMYSPVSILDIRQGPKEPFRDYVDRFFKTLRAEQATQEVKNWMTDTLLVQNANPDCKTILRALGPGATLEEMMTACQGVGGPGHKARVLKCFNCGKEGHIAKNCRAPRKRGCWKCGREGHQMKDCNERQANFLGKIWPSHKGRPGNFLQSRPEPTAPPLPGKWKPKMIGGIGGFIKVKQYDQILIEICGKKAIGTVLVGPTPVNIIGRNMLTQLGCTLNFPISPIDTVPVTLKP…	AGATCTCCCTATCAGTGATAGAGATCGTCGACGAGCTCGTTTAGTGAACCGTCAGATCGCCTGGAGACGCCATCCACGCTGTTTTGACCTCCATAGAAGACACCGGGACCGATCCAGCCTCCGGTTAAGCTTGGTACCGAGCTCGGATCCAGCTTCCCGGGCCACCATGGACGCCATGAAGCGCGGCCTGTGCTGCGTGCTGCTGCTGTGCGGCGCCGTGTTCGTGAGCGCCCGCCCCATCGTGCAGAACCTGCAGGGCCAGATGGTGCACCAGGCCATCAGCCCCCGCACCCTGAACGCCTGGGTGAAGGTGATCGAGGAGAAGGCCTTCAGCCCCGAGGTGATCCCCATGTTCACCGCCCTGAGCGAGGGCGCCACCCCCCAGGACCTGAACACCAT…
Chadox1tHIVconsv1_fromgbk	+	1201		4088	246	mRNA#6_246_copies:polyA_is_-1	-1	-1	HIV_gag_pol__TSS,HIV_gag_pol Splice acceptor/donors END	HIV_gag_pol		MDAMKRGLCCVLLLCGAVFVSARPIVQNLQGQMVHQAISPRTLNAWVKVIEEKAFSPEVIPMFTALSEGATPQDLNTMLNTVGGHQAAMQMLKDTINEEAAEWDRVHPVHAGPIAPGQMREPRGSDIAGTTSNLQEQIGWMTSNPPIPVGDIYKRWIILGLNKIVRMYSPVSILDIRQGPKEPFRDYVDRFFKTLRAEQATQEVKNWMTDTLLVQNANPDCKTILRALGPGATLEEMMTACQGVGGPGHKARVLKCFNCGKEGHIAKNCRAPRKRGCWKCGREGHQMKDCNERQANFLGKIWPSHKGRPGNFLQSRPEPTAPPLPGKWKPKMIGGIGGFIKVKQYDQILIEICGKKAIGTVLVGPTPVNIIGRNMLTQLGCTLNFPISPIDTVPVTLKP…
Chadox1tHIVconsv1_fromgbk	+	1201		4131	113	mRNA#7_113_copies:polyA_is_-1	-1	-1	HIV_gag_pol__TSS,HIV_gag_pol Splice acceptor/donors END	HIV_gag_pol		MDAMKRGLCCVLLLCGAVFVSARPIVQNLQGQMVHQAISPRTLNAWVKVIEEKAFSPEVIPMFTALSEGATPQDLNTMLNTVGGHQAAMQMLKDTINEEAAEWDRVHPVHAGPIAPGQMREPRGSDIAGTTSNLQEQIGWMTSNPPIPVGDIYKRWIILGLNKIVRMYSPVSILDIRQGPKEPFRDYVDRFFKTLRAEQATQEVKNWMTDTLLVQNANPDCKTILRALGPGATLEEMMTACQGVGGPGHKARVLKCFNCGKEGHIAKNCRAPRKRGCWKCGREGHQMKDCNERQANFLGKIWPSHKGRPGNFLQSRPEPTAPPLPGKWKPKMIGGIGGFIKVKQYDQILIEICGKKAIGTVLVGPTPVNIIGRNMLTQLGCTLNFPISPIDTVPVTLKP…
Chadox1tHIVconsv1_fromgbk	+	1201		4166	61	mRNA#8_61_copies:polyA_is_-1	-1	-1	HIV_gag_pol__TSS,HIV_gag_pol Splice acceptor/donors END	HIV_gag_pol		MDAMKRGLCCVLLLCGAVFVSARPIVQNLQGQMVHQAISPRTLNAWVKVIEEKAFSPEVIPMFTALSEGATPQDLNTMLNTVGGHQAAMQMLKDTINEEAAEWDRVHPVHAGPIAPGQMREPRGSDIAGTTSNLQEQIGWMTSNPPIPVGDIYKRWIILGLNKIVRMYSPVSILDIRQGPKEPFRDYVDRFFKTLRAEQATQEVKNWMTDTLLVQNANPDCKTILRALGPGATLEEMMTACQGVGGPGHKARVLKCFNCGKEGHIAKNCRAPRKRGCWKCGREGHQMKDCNERQANFLGKIWPSHKGRPGNFLQSRPEPTAPPLPGKWKPKMIGGIGGFIKVKQYDQILIEICGKKAIGTVLVGPTPVNIIGRNMLTQLGCTLNFPISPIDTVPVTLKP…
Chadox1tHIVconsv1_fromgbk	+	1201		4106	52	mRNA#9_52_copies:polyA_is_-1	-1	-1	HIV_gag_pol__TSS,HIV_gag_pol Splice acceptor/donors END	HIV_gag_pol		MDAMKRGLCCVLLLCGAVFVSARPIVQNLQGQMVHQAISPRTLNAWVKVIEEKAFSPEVIPMFTALSEGATPQDLNTMLNTVGGHQAAMQMLKDTINEEAAEWDRVHPVHAGPIAPGQMREPRGSDIAGTTSNLQEQIGWMTSNPPIPVGDIYKRWIILGLNKIVRMYSPVSILDIRQGPKEPFRDYVDRFFKTLRAEQATQEVKNWMTDTLLVQNANPDCKTILRALGPGATLEEMMTACQGVGGPGHKARVLKCFNCGKEGHIAKNCRAPRKRGCWKCGREGHQMKDCNERQANFLGKIWPSHKGRPGNFLQSRPEPTAPPLPGKWKPKMIGGIGGFIKVKQYDQILIEICGKKAIGTVLVGPTPVNIIGRNMLTQLGCTLNFPISPIDTVPVTLKP…
Chadox1tHIVconsv1_fromgbk	+	1219		4246	35	mRNA#10_35_copies:polyA_is_-1	-1	-1	HIV_gag_pol__TSS,HIV_gag_pol Splice acceptor/donors END	HIV_gag_pol		MDAMKRGLCCVLLLCGAVFVSARPIVQNLQGQMVHQAISPRTLNAWVKVIEEKAFSPEVIPMFTALSEGATPQDLNTMLNTVGGHQAAMQMLKDTINEEAAEWDRVHPVHAGPIAPGQMREPRGSDIAGTTSNLQEQIGWMTSNPPIPVGDIYKRWIILGLNKIVRMYSPVSILDIRQGPKEPFRDYVDRFFKTLRAEQATQEVKNWMTDTLLVQNANPDCKTILRALGPGATLEEMMTACQGVGGPGHKARVLKCFNCGKEGHIAKNCRAPRKRGCWKCGREGHQMKDCNERQANFLGKIWPSHKGRPGNFLQSRPEPTAPPLPGKWKPKMIGGIGGFIKVKQYDQILIEICGKKAIGTVLVGPTPVNIIGRNMLTQLGCTLNFPISPIDTVPVTLKP…
Chadox1tHIVconsv1_fromgbk	-	27400	24464 25127 25203 27335	22850	26	mRNA#11_26_copies:polyA_is_-1	-1	-1	DBP(E2A),E2_late_TSS Splice acceptor/donors GT_AG:GT_AG: END	DBP(E2A)		MAGRGGSQSERRRERTPERGRGSASHPPSRGGESPSPPPLPPKRHTYRRVASDQEEEEIVVVSENSRSPSPQASPPPLPPKKKPRKTKHVVMQDVSQDSEDERQAEEELAAVGFSYPPVRITEKDGKRSFETLDESDPLAAAASAKMMVKNPMSLPIVSAWEKGMEIMTMLMDRYRVETDLKANFQLMPEQGEVYRRICHLYINEEHRGIPLTFTSNKTLTTMMGRFLQGFVHAHSQIAHKNWECTGCALWLHGCTEAEGKLRCLHGTTMIQKEHMIEMDVASENGQRALKENPDRAKITQNRWGRSVVQLANNDARCCVHDAGCATNQFSSKSCGVFFTEGAKAQQAFRQLEAFMKAMYPGMNADQAQMMLIPLHCDCNHKPGCVPTMGRQTCKMTPF…
Chadox1tHIVconsv1_fromgbk	+	1201	4258 4552	5023	22	mRNA#14_22_copies:polyA_is_-1	-1	-1	HIV_gag_pol__TSS,HIV_gag_pol,pIX Splice acceptor/donors :GT_AG END	HIV_gag_pol		MDAMKRGLCCVLLLCGAVFVSARPIVQNLQGQMVHQAISPRTLNAWVKVIEEKAFSPEVIPMFTALSEGATPQDLNTMLNTVGGHQAAMQMLKDTINEEAAEWDRVHPVHAGPIAPGQMREPRGSDIAGTTSNLQEQIGWMTSNPPIPVGDIYKRWIILGLNKIVRMYSPVSILDIRQGPKEPFRDYVDRFFKTLRAEQATQEVKNWMTDTLLVQNANPDCKTILRALGPGATLEEMMTACQGVGGPGHKARVLKCFNCGKEGHIAKNCRAPRKRGCWKCGREGHQMKDCNERQANFLGKIWPSHKGRPGNFLQSRPEPTAPPLPGKWKPKMIGGIGGFIKVKQYDQILIEICGKKAIGTVLVGPTPVNIIGRNMLTQLGCTLNFPISPIDTVPVTLKP…
Chadox1tHIVconsv1_fromgbk	+	1201		4033	20	mRNA#16_20_copies:polyA_is_-1	-1	-1	HIV_gag_pol__TSS Splice acceptor/donors END	Possible 3' truncation of HIV_gag_pol		MDAMKRGLCCVLLLCGAVFVSARPIVQNLQGQMVHQAISPRTLNAWVKVIEEKAFSPEVIPMFTALSEGATPQDLNTMLNTVGGHQAAMQMLKDTINEEAAEWDRVHPVHAGPIAPGQMREPRGSDIAGTTSNLQEQIGWMTSNPPIPVGDIYKRWIILGLNKIVRMYSPVSILDIRQGPKEPFRDYVDRFFKTLRAEQATQEVKNWMTDTLLVQNANPDCKTILRALGPGATLEEMMTACQGVGGPGHKARVLKCFNCGKEGHIAKNCRAPRKRGCWKCGREGHQMKDCNERQANFLGKIWPSHKGRPGNFLQSRPEPTAPPLPGKWKPKMIGGIGGFIKVKQYDQILIEICGKKAIGTVLVGPTPVNIIGRNMLTQLGCTLNFPISPIDTVPVTLKP…	AGATCTCCCTATCAGTGATAGAGATCGTCGACGAGCTCGTTTAGTGAACCGTCAGATCGCCTGGAGACGCCATCCACGCTGTTTTGACCTCCATAGAAGACACCGGGACCGATCCAGCCTCCGGTTAAGCTTGGTACCGAGCTCGGATCCAGCTTCCCGGGCCACCATGGACGCCATGAAGCGCGGCCTGTGCTGCGTGCTGCTGCTGTGCGGCGCCGTGTTCGTGAGCGCCCGCCCCATCGTGCAGAACCTGCAGGGCCAGATGGTGCACCAGGCCATCAGCCCCCGCACCCTGAACGCCTGGGTGAAGGTGATCGAGGAGAAGGCCTTCAGCCCCGAGGTGATCCCCATGTTCACCGCCCTGAGCGAGGGCGCCACCCCCCAGGACCTGAACACCAT…
Chadox1tHIVconsv1_fromgbk	+	1240		4246	20	mRNA#15_20_copies:polyA_is_-1	-1	-1	HIV_gag_pol__TSS,HIV_gag_pol Splice acceptor/donors END	HIV_gag_pol		MDAMKRGLCCVLLLCGAVFVSARPIVQNLQGQMVHQAISPRTLNAWVKVIEEKAFSPEVIPMFTALSEGATPQDLNTMLNTVGGHQAAMQMLKDTINEEAAEWDRVHPVHAGPIAPGQMREPRGSDIAGTTSNLQEQIGWMTSNPPIPVGDIYKRWIILGLNKIVRMYSPVSILDIRQGPKEPFRDYVDRFFKTLRAEQATQEVKNWMTDTLLVQNANPDCKTILRALGPGATLEEMMTACQGVGGPGHKARVLKCFNCGKEGHIAKNCRAPRKRGCWKCGREGHQMKDCNERQANFLGKIWPSHKGRPGNFLQSRPEPTAPPLPGKWKPKMIGGIGGFIKVKQYDQILIEICGKKAIGTVLVGPTPVNIIGRNMLTQLGCTLNFPISPIDTVPVTLKP…
Chadox1tHIVconsv1_fromgbk	+	1219		4219	12	mRNA#48_12_copies:polyA_is_-1	-1	-1	HIV_gag_pol__TSS,HIV_gag_pol Splice acceptor/donors END	HIV_gag_pol		MDAMKRGLCCVLLLCGAVFVSARPIVQNLQGQMVHQAISPRTLNAWVKVIEEKAFSPEVIPMFTALSEGATPQDLNTMLNTVGGHQAAMQMLKDTINEEAAEWDRVHPVHAGPIAPGQMREPRGSDIAGTTSNLQEQIGWMTSNPPIPVGDIYKRWIILGLNKIVRMYSPVSILDIRQGPKEPFRDYVDRFFKTLRAEQATQEVKNWMTDTLLVQNANPDCKTILRALGPGATLEEMMTACQGVGGPGHKARVLKCFNCGKEGHIAKNCRAPRKRGCWKCGREGHQMKDCNERQANFLGKIWPSHKGRPGNFLQSRPEPTAPPLPGKWKPKMIGGIGGFIKVKQYDQILIEICGKKAIGTVLVGPTPVNIIGRNMLTQLGCTLNFPISPIDTVPVTLKP…
Chadox1tHIVconsv1_fromgbk	+	1240		4065	11	mRNA#51_11_copies:polyA_is_-1	-1	-1	HIV_gag_pol__TSS,HIV_gag_pol Splice acceptor/donors END	HIV_gag_pol		MDAMKRGLCCVLLLCGAVFVSARPIVQNLQGQMVHQAISPRTLNAWVKVIEEKAFSPEVIPMFTALSEGATPQDLNTMLNTVGGHQAAMQMLKDTINEEAAEWDRVHPVHAGPIAPGQMREPRGSDIAGTTSNLQEQIGWMTSNPPIPVGDIYKRWIILGLNKIVRMYSPVSILDIRQGPKEPFRDYVDRFFKTLRAEQATQEVKNWMTDTLLVQNANPDCKTILRALGPGATLEEMMTACQGVGGPGHKARVLKCFNCGKEGHIAKNCRAPRKRGCWKCGREGHQMKDCNERQANFLGKIWPSHKGRPGNFLQSRPEPTAPPLPGKWKPKMIGGIGGFIKVKQYDQILIEICGKKAIGTVLVGPTPVNIIGRNMLTQLGCTLNFPISPIDTVPVTLKP…
Chadox1tHIVconsv1_fromgbk	+	1201		1661	10	mRNA#66_10_copies:polyA_is_-1	-1	-1	HIV_gag_pol__TSS Splice acceptor/donors END	Possible 3' truncation of HIV_gag_pol		MDAMKRGLCCVLLLCGAVFVSARPIVQNLQGQMVHQAISPRTLNAWVKVIEEKAFSPEVIPMFTALSEGATPQDLNTMLNTVGGHQAAMQMLKDTINE	AGATCTCCCTATCAGTGATAGAGATCGTCGACGAGCTCGTTTAGTGAACCGTCAGATCGCCTGGAGACGCCATCCACGCTGTTTTGACCTCCATAGAAGACACCGGGACCGATCCAGCCTCCGGTTAAGCTTGGTACCGAGCTCGGATCCAGCTTCCCGGGCCACCATGGACGCCATGAAGCGCGGCCTGTGCTGCGTGCTGCTGCTGTGCGGCGCCGTGTTCGTGAGCGCCCGCCCCATCGTGCAGAACCTGCAGGGCCAGATGGTGCACCAGGCCATCAGCCCCCGCACCCTGAACGCCTGGGTGAAGGTGATCGAGGAGAAGGCCTTCAGCCCCGAGGTGATCCCCATGTTCACCGCCCTGAGCGAGGGCGCCACCCCCCAGGACCTGAACACCAT…
Chadox1tHIVconsv1_fromgbk	+	1201		2516	10	mRNA#58_10_copies:polyA_is_-1	-1	-1	HIV_gag_pol__TSS Splice acceptor/donors END	Possible 3' truncation of HIV_gag_pol		MDAMKRGLCCVLLLCGAVFVSARPIVQNLQGQMVHQAISPRTLNAWVKVIEEKAFSPEVIPMFTALSEGATPQDLNTMLNTVGGHQAAMQMLKDTINEEAAEWDRVHPVHAGPIAPGQMREPRGSDIAGTTSNLQEQIGWMTSNPPIPVGDIYKRWIILGLNKIVRMYSPVSILDIRQGPKEPFRDYVDRFFKTLRAEQATQEVKNWMTDTLLVQNANPDCKTILRALGPGATLEEMMTACQGVGGPGHKARVLKCFNCGKEGHIAKNCRAPRKRGCWKCGREGHQMKDCNERQANFLGKIWPSHKGRPGNFLQSRPEPTAPPLPGKWKPKMIGGIGGFIKVKQYDQILIEICGKKAIGTVLVGPTPVNIIGRNMLTQLGCTL	AGATCTCCCTATCAGTGATAGAGATCGTCGACGAGCTCGTTTAGTGAACCGTCAGATCGCCTGGAGACGCCATCCACGCTGTTTTGACCTCCATAGAAGACACCGGGACCGATCCAGCCTCCGGTTAAGCTTGGTACCGAGCTCGGATCCAGCTTCCCGGGCCACCATGGACGCCATGAAGCGCGGCCTGTGCTGCGTGCTGCTGCTGTGCGGCGCCGTGTTCGTGAGCGCCCGCCCCATCGTGCAGAACCTGCAGGGCCAGATGGTGCACCAGGCCATCAGCCCCCGCACCCTGAACGCCTGGGTGAAGGTGATCGAGGAGAAGGCCTTCAGCCCCGAGGTGATCCCCATGTTCACCGCCCTGAGCGAGGGCGCCACCCCCCAGGACCTGAACACCAT…
Chadox1tHIVconsv1_fromgbk	+	1219		4049	9	mRNA#80_9_copies:polyA_is_-1	-1	-1	HIV_gag_pol__TSS Splice acceptor/donors END	Possible 3' truncation of HIV_gag_pol		MDAMKRGLCCVLLLCGAVFVSARPIVQNLQGQMVHQAISPRTLNAWVKVIEEKAFSPEVIPMFTALSEGATPQDLNTMLNTVGGHQAAMQMLKDTINEEAAEWDRVHPVHAGPIAPGQMREPRGSDIAGTTSNLQEQIGWMTSNPPIPVGDIYKRWIILGLNKIVRMYSPVSILDIRQGPKEPFRDYVDRFFKTLRAEQATQEVKNWMTDTLLVQNANPDCKTILRALGPGATLEEMMTACQGVGGPGHKARVLKCFNCGKEGHIAKNCRAPRKRGCWKCGREGHQMKDCNERQANFLGKIWPSHKGRPGNFLQSRPEPTAPPLPGKWKPKMIGGIGGFIKVKQYDQILIEICGKKAIGTVLVGPTPVNIIGRNMLTQLGCTLNFPISPIDTVPVTLKP…	TAGAGATCGTCGACGAGCTCGTTTAGTGAACCGTCAGATCGCCTGGAGACGCCATCCACGCTGTTTTGACCTCCATAGAAGACACCGGGACCGATCCAGCCTCCGGTTAAGCTTGGTACCGAGCTCGGATCCAGCTTCCCGGGCCACCATGGACGCCATGAAGCGCGGCCTGTGCTGCGTGCTGCTGCTGTGCGGCGCCGTGTTCGTGAGCGCCCGCCCCATCGTGCAGAACCTGCAGGGCCAGATGGTGCACCAGGCCATCAGCCCCCGCACCCTGAACGCCTGGGTGAAGGTGATCGAGGAGAAGGCCTTCAGCCCCGAGGTGATCCCCATGTTCACCGCCCTGAGCGAGGGCGCCACCCCCCAGGACCTGAACACCATGCTGAACACCGTGGGCGG…
Chadox1tHIVconsv1_fromgbk	+	1201		1913	9	mRNA#74_9_copies:polyA_is_-1	-1	-1	HIV_gag_pol__TSS Splice acceptor/donors END	Possible 3' truncation of HIV_gag_pol		MDAMKRGLCCVLLLCGAVFVSARPIVQNLQGQMVHQAISPRTLNAWVKVIEEKAFSPEVIPMFTALSEGATPQDLNTMLNTVGGHQAAMQMLKDTINEEAAEWDRVHPVHAGPIAPGQMREPRGSDIAGTTSNLQEQIGWMTSNPPIPVGDIYKRWIILGLNKIVRMYSPVSILDIRQGPKE	AGATCTCCCTATCAGTGATAGAGATCGTCGACGAGCTCGTTTAGTGAACCGTCAGATCGCCTGGAGACGCCATCCACGCTGTTTTGACCTCCATAGAAGACACCGGGACCGATCCAGCCTCCGGTTAAGCTTGGTACCGAGCTCGGATCCAGCTTCCCGGGCCACCATGGACGCCATGAAGCGCGGCCTGTGCTGCGTGCTGCTGCTGTGCGGCGCCGTGTTCGTGAGCGCCCGCCCCATCGTGCAGAACCTGCAGGGCCAGATGGTGCACCAGGCCATCAGCCCCCGCACCCTGAACGCCTGGGTGAAGGTGATCGAGGAGAAGGCCTTCAGCCCCGAGGTGATCCCCATGTTCACCGCCCTGAGCGAGGGCGCCACCCCCCAGGACCTGAACACCAT…
Chadox1tHIVconsv1_fromgbk	+	1201	4258 4552	4957	9	mRNA#73_9_copies:polyA_is_-1	-1	-1	HIV_gag_pol__TSS,HIV_gag_pol Splice acceptor/donors :GT_AG END	HIV_gag_pol		MDAMKRGLCCVLLLCGAVFVSARPIVQNLQGQMVHQAISPRTLNAWVKVIEEKAFSPEVIPMFTALSEGATPQDLNTMLNTVGGHQAAMQMLKDTINEEAAEWDRVHPVHAGPIAPGQMREPRGSDIAGTTSNLQEQIGWMTSNPPIPVGDIYKRWIILGLNKIVRMYSPVSILDIRQGPKEPFRDYVDRFFKTLRAEQATQEVKNWMTDTLLVQNANPDCKTILRALGPGATLEEMMTACQGVGGPGHKARVLKCFNCGKEGHIAKNCRAPRKRGCWKCGREGHQMKDCNERQANFLGKIWPSHKGRPGNFLQSRPEPTAPPLPGKWKPKMIGGIGGFIKVKQYDQILIEICGKKAIGTVLVGPTPVNIIGRNMLTQLGCTLNFPISPIDTVPVTLKP…
Chadox1tHIVconsv1_fromgbk	+	1240		4219	9	mRNA#75_9_copies:polyA_is_-1	-1	-1	HIV_gag_pol__TSS,HIV_gag_pol Splice acceptor/donors END	HIV_gag_pol		MDAMKRGLCCVLLLCGAVFVSARPIVQNLQGQMVHQAISPRTLNAWVKVIEEKAFSPEVIPMFTALSEGATPQDLNTMLNTVGGHQAAMQMLKDTINEEAAEWDRVHPVHAGPIAPGQMREPRGSDIAGTTSNLQEQIGWMTSNPPIPVGDIYKRWIILGLNKIVRMYSPVSILDIRQGPKEPFRDYVDRFFKTLRAEQATQEVKNWMTDTLLVQNANPDCKTILRALGPGATLEEMMTACQGVGGPGHKARVLKCFNCGKEGHIAKNCRAPRKRGCWKCGREGHQMKDCNERQANFLGKIWPSHKGRPGNFLQSRPEPTAPPLPGKWKPKMIGGIGGFIKVKQYDQILIEICGKKAIGTVLVGPTPVNIIGRNMLTQLGCTLNFPISPIDTVPVTLKP…
Chadox1tHIVconsv1_fromgbk	+	1219		4189	8	mRNA#92_8_copies:polyA_is_-1	-1	-1	HIV_gag_pol__TSS,HIV_gag_pol Splice acceptor/donors END	HIV_gag_pol		MDAMKRGLCCVLLLCGAVFVSARPIVQNLQGQMVHQAISPRTLNAWVKVIEEKAFSPEVIPMFTALSEGATPQDLNTMLNTVGGHQAAMQMLKDTINEEAAEWDRVHPVHAGPIAPGQMREPRGSDIAGTTSNLQEQIGWMTSNPPIPVGDIYKRWIILGLNKIVRMYSPVSILDIRQGPKEPFRDYVDRFFKTLRAEQATQEVKNWMTDTLLVQNANPDCKTILRALGPGATLEEMMTACQGVGGPGHKARVLKCFNCGKEGHIAKNCRAPRKRGCWKCGREGHQMKDCNERQANFLGKIWPSHKGRPGNFLQSRPEPTAPPLPGKWKPKMIGGIGGFIKVKQYDQILIEICGKKAIGTVLVGPTPVNIIGRNMLTQLGCTLNFPISPIDTVPVTLKP…
Chadox1tHIVconsv1_fromgbk	-	32529	31706 32495	29851	8	mRNA#84_8_copies:polyA_is_-1	-1	-1	E4_TSS,E4_orf3,E4_orf4,E4_orf6 Splice acceptor/donors GT_AG: END	E4_orf3		MRVCLRMPVEGALRELFIMAGLDLPQELIRIIQGWKNENYLGMVQECNMMIEELENAPAFAVLLFLDVRVEALLEATVEHLENRVTFDLAVIFHQHSGGERCHLRDLHFEVLRDRLE
Chadox1tHIVconsv1_fromgbk	-	27400	24464 25127 25203 27335	22902	8	mRNA#83_8_copies:polyA_is_-1	-1	-1	DBP(E2A),E2_late_TSS Splice acceptor/donors GT_AG:GT_AG: END	DBP(E2A)		MAGRGGSQSERRRERTPERGRGSASHPPSRGGESPSPPPLPPKRHTYRRVASDQEEEEIVVVSENSRSPSPQASPPPLPPKKKPRKTKHVVMQDVSQDSEDERQAEEELAAVGFSYPPVRITEKDGKRSFETLDESDPLAAAASAKMMVKNPMSLPIVSAWEKGMEIMTMLMDRYRVETDLKANFQLMPEQGEVYRRICHLYINEEHRGIPLTFTSNKTLTTMMGRFLQGFVHAHSQIAHKNWECTGCALWLHGCTEAEGKLRCLHGTTMIQKEHMIEMDVASENGQRALKENPDRAKITQNRWGRSVVQLANNDARCCVHDAGCATNQFSSKSCGVFFTEGAKAQQAFRQLEAFMKAMYPGMNADQAQMMLIPLHCDCNHKPGCVPTMGRQTCKMTPF…
Chadox1tHIVconsv1_fromgbk	+	1201		2225	7	mRNA#96_7_copies:polyA_is_-1	-1	-1	HIV_gag_pol__TSS Splice acceptor/donors END	Possible 3' truncation of HIV_gag_pol		MDAMKRGLCCVLLLCGAVFVSARPIVQNLQGQMVHQAISPRTLNAWVKVIEEKAFSPEVIPMFTALSEGATPQDLNTMLNTVGGHQAAMQMLKDTINEEAAEWDRVHPVHAGPIAPGQMREPRGSDIAGTTSNLQEQIGWMTSNPPIPVGDIYKRWIILGLNKIVRMYSPVSILDIRQGPKEPFRDYVDRFFKTLRAEQATQEVKNWMTDTLLVQNANPDCKTILRALGPGATLEEMMTACQGVGGPGHKARVLKCFNCGKEGHIAKNCRAPRKRGCWKCGREGHQ	AGATCTCCCTATCAGTGATAGAGATCGTCGACGAGCTCGTTTAGTGAACCGTCAGATCGCCTGGAGACGCCATCCACGCTGTTTTGACCTCCATAGAAGACACCGGGACCGATCCAGCCTCCGGTTAAGCTTGGTACCGAGCTCGGATCCAGCTTCCCGGGCCACCATGGACGCCATGAAGCGCGGCCTGTGCTGCGTGCTGCTGCTGTGCGGCGCCGTGTTCGTGAGCGCCCGCCCCATCGTGCAGAACCTGCAGGGCCAGATGGTGCACCAGGCCATCAGCCCCCGCACCCTGAACGCCTGGGTGAAGGTGATCGAGGAGAAGGCCTTCAGCCCCGAGGTGATCCCCATGTTCACCGCCCTGAGCGAGGGCGCCACCCCCCAGGACCTGAACACCAT…
Chadox1tHIVconsv1_fromgbk	+	1201		2659	7	mRNA#113_7_copies:polyA_is_-1	-1	-1	HIV_gag_pol__TSS Splice acceptor/donors END	Possible 3' truncation of HIV_gag_pol		MDAMKRGLCCVLLLCGAVFVSARPIVQNLQGQMVHQAISPRTLNAWVKVIEEKAFSPEVIPMFTALSEGATPQDLNTMLNTVGGHQAAMQMLKDTINEEAAEWDRVHPVHAGPIAPGQMREPRGSDIAGTTSNLQEQIGWMTSNPPIPVGDIYKRWIILGLNKIVRMYSPVSILDIRQGPKEPFRDYVDRFFKTLRAEQATQEVKNWMTDTLLVQNANPDCKTILRALGPGATLEEMMTACQGVGGPGHKARVLKCFNCGKEGHIAKNCRAPRKRGCWKCGREGHQMKDCNERQANFLGKIWPSHKGRPGNFLQSRPEPTAPPLPGKWKPKMIGGIGGFIKVKQYDQILIEICGKKAIGTVLVGPTPVNIIGRNMLTQLGCTLNFPISPIDTVPVTLKP…	AGATCTCCCTATCAGTGATAGAGATCGTCGACGAGCTCGTTTAGTGAACCGTCAGATCGCCTGGAGACGCCATCCACGCTGTTTTGACCTCCATAGAAGACACCGGGACCGATCCAGCCTCCGGTTAAGCTTGGTACCGAGCTCGGATCCAGCTTCCCGGGCCACCATGGACGCCATGAAGCGCGGCCTGTGCTGCGTGCTGCTGCTGTGCGGCGCCGTGTTCGTGAGCGCCCGCCCCATCGTGCAGAACCTGCAGGGCCAGATGGTGCACCAGGCCATCAGCCCCCGCACCCTGAACGCCTGGGTGAAGGTGATCGAGGAGAAGGCCTTCAGCCCCGAGGTGATCCCCATGTTCACCGCCCTGAGCGAGGGCGCCACCCCCCAGGACCTGAACACCAT…
Chadox1tHIVconsv1_fromgbk	+	1219		4065	7	mRNA#101_7_copies:polyA_is_-1	-1	-1	HIV_gag_pol__TSS,HIV_gag_pol Splice acceptor/donors END	HIV_gag_pol		MDAMKRGLCCVLLLCGAVFVSARPIVQNLQGQMVHQAISPRTLNAWVKVIEEKAFSPEVIPMFTALSEGATPQDLNTMLNTVGGHQAAMQMLKDTINEEAAEWDRVHPVHAGPIAPGQMREPRGSDIAGTTSNLQEQIGWMTSNPPIPVGDIYKRWIILGLNKIVRMYSPVSILDIRQGPKEPFRDYVDRFFKTLRAEQATQEVKNWMTDTLLVQNANPDCKTILRALGPGATLEEMMTACQGVGGPGHKARVLKCFNCGKEGHIAKNCRAPRKRGCWKCGREGHQMKDCNERQANFLGKIWPSHKGRPGNFLQSRPEPTAPPLPGKWKPKMIGGIGGFIKVKQYDQILIEICGKKAIGTVLVGPTPVNIIGRNMLTQLGCTLNFPISPIDTVPVTLKP…
Chadox1tHIVconsv1_fromgbk	+	1201		3068	7	mRNA#99_7_copies:polyA_is_-1	-1	-1	HIV_gag_pol__TSS Splice acceptor/donors END	Possible 3' truncation of HIV_gag_pol		MDAMKRGLCCVLLLCGAVFVSARPIVQNLQGQMVHQAISPRTLNAWVKVIEEKAFSPEVIPMFTALSEGATPQDLNTMLNTVGGHQAAMQMLKDTINEEAAEWDRVHPVHAGPIAPGQMREPRGSDIAGTTSNLQEQIGWMTSNPPIPVGDIYKRWIILGLNKIVRMYSPVSILDIRQGPKEPFRDYVDRFFKTLRAEQATQEVKNWMTDTLLVQNANPDCKTILRALGPGATLEEMMTACQGVGGPGHKARVLKCFNCGKEGHIAKNCRAPRKRGCWKCGREGHQMKDCNERQANFLGKIWPSHKGRPGNFLQSRPEPTAPPLPGKWKPKMIGGIGGFIKVKQYDQILIEICGKKAIGTVLVGPTPVNIIGRNMLTQLGCTLNFPISPIDTVPVTLKP…	AGATCTCCCTATCAGTGATAGAGATCGTCGACGAGCTCGTTTAGTGAACCGTCAGATCGCCTGGAGACGCCATCCACGCTGTTTTGACCTCCATAGAAGACACCGGGACCGATCCAGCCTCCGGTTAAGCTTGGTACCGAGCTCGGATCCAGCTTCCCGGGCCACCATGGACGCCATGAAGCGCGGCCTGTGCTGCGTGCTGCTGCTGTGCGGCGCCGTGTTCGTGAGCGCCCGCCCCATCGTGCAGAACCTGCAGGGCCAGATGGTGCACCAGGCCATCAGCCCCCGCACCCTGAACGCCTGGGTGAAGGTGATCGAGGAGAAGGCCTTCAGCCCCGAGGTGATCCCCATGTTCACCGCCCTGAGCGAGGGCGCCACCCCCCAGGACCTGAACACCAT…
Chadox1tHIVconsv1_fromgbk	-	27400	24464 25127 25203 27335	22874	7	mRNA#97_7_copies:polyA_is_-1	-1	-1	DBP(E2A),E2_late_TSS Splice acceptor/donors GT_AG:GT_AG: END	DBP(E2A)		MAGRGGSQSERRRERTPERGRGSASHPPSRGGESPSPPPLPPKRHTYRRVASDQEEEEIVVVSENSRSPSPQASPPPLPPKKKPRKTKHVVMQDVSQDSEDERQAEEELAAVGFSYPPVRITEKDGKRSFETLDESDPLAAAASAKMMVKNPMSLPIVSAWEKGMEIMTMLMDRYRVETDLKANFQLMPEQGEVYRRICHLYINEEHRGIPLTFTSNKTLTTMMGRFLQGFVHAHSQIAHKNWECTGCALWLHGCTEAEGKLRCLHGTTMIQKEHMIEMDVASENGQRALKENPDRAKITQNRWGRSVVQLANNDARCCVHDAGCATNQFSSKSCGVFFTEGAKAQQAFRQLEAFMKAMYPGMNADQAQMMLIPLHCDCNHKPGCVPTMGRQTCKMTPF…
Chadox1tHIVconsv1_fromgbk	+	1201		1988	7	mRNA#94_7_copies:polyA_is_-1	-1	-1	HIV_gag_pol__TSS Splice acceptor/donors END	Possible 3' truncation of HIV_gag_pol		MDAMKRGLCCVLLLCGAVFVSARPIVQNLQGQMVHQAISPRTLNAWVKVIEEKAFSPEVIPMFTALSEGATPQDLNTMLNTVGGHQAAMQMLKDTINEEAAEWDRVHPVHAGPIAPGQMREPRGSDIAGTTSNLQEQIGWMTSNPPIPVGDIYKRWIILGLNKIVRMYSPVSILDIRQGPKEPFRDYVDRFFKTLRAEQATQEVKNW	AGATCTCCCTATCAGTGATAGAGATCGTCGACGAGCTCGTTTAGTGAACCGTCAGATCGCCTGGAGACGCCATCCACGCTGTTTTGACCTCCATAGAAGACACCGGGACCGATCCAGCCTCCGGTTAAGCTTGGTACCGAGCTCGGATCCAGCTTCCCGGGCCACCATGGACGCCATGAAGCGCGGCCTGTGCTGCGTGCTGCTGCTGTGCGGCGCCGTGTTCGTGAGCGCCCGCCCCATCGTGCAGAACCTGCAGGGCCAGATGGTGCACCAGGCCATCAGCCCCCGCACCCTGAACGCCTGGGTGAAGGTGATCGAGGAGAAGGCCTTCAGCCCCGAGGTGATCCCCATGTTCACCGCCCTGAGCGAGGGCGCCACCCCCCAGGACCTGAACACCAT…
Chadox1tHIVconsv1_fromgbk	+	1201		5023	7	mRNA#119_7_copies:polyA_is_-1	-1	-1	HIV_gag_pol__TSS,HIV_gag_pol,pIX Splice acceptor/donors END	HIV_gag_pol		MDAMKRGLCCVLLLCGAVFVSARPIVQNLQGQMVHQAISPRTLNAWVKVIEEKAFSPEVIPMFTALSEGATPQDLNTMLNTVGGHQAAMQMLKDTINEEAAEWDRVHPVHAGPIAPGQMREPRGSDIAGTTSNLQEQIGWMTSNPPIPVGDIYKRWIILGLNKIVRMYSPVSILDIRQGPKEPFRDYVDRFFKTLRAEQATQEVKNWMTDTLLVQNANPDCKTILRALGPGATLEEMMTACQGVGGPGHKARVLKCFNCGKEGHIAKNCRAPRKRGCWKCGREGHQMKDCNERQANFLGKIWPSHKGRPGNFLQSRPEPTAPPLPGKWKPKMIGGIGGFIKVKQYDQILIEICGKKAIGTVLVGPTPVNIIGRNMLTQLGCTLNFPISPIDTVPVTLKP…
Chadox1tHIVconsv1_fromgbk	+	1201		2075	6	mRNA#135_6_copies:polyA_is_-1	-1	-1	HIV_gag_pol__TSS Splice acceptor/donors END	Possible 3' truncation of HIV_gag_pol		MDAMKRGLCCVLLLCGAVFVSARPIVQNLQGQMVHQAISPRTLNAWVKVIEEKAFSPEVIPMFTALSEGATPQDLNTMLNTVGGHQAAMQMLKDTINEEAAEWDRVHPVHAGPIAPGQMREPRGSDIAGTTSNLQEQIGWMTSNPPIPVGDIYKRWIILGLNKIVRMYSPVSILDIRQGPKEPFRDYVDRFFKTLRAEQATQEVKNWMTDTLLVQNANPDCKTILRALGPGATLEE	AGATCTCCCTATCAGTGATAGAGATCGTCGACGAGCTCGTTTAGTGAACCGTCAGATCGCCTGGAGACGCCATCCACGCTGTTTTGACCTCCATAGAAGACACCGGGACCGATCCAGCCTCCGGTTAAGCTTGGTACCGAGCTCGGATCCAGCTTCCCGGGCCACCATGGACGCCATGAAGCGCGGCCTGTGCTGCGTGCTGCTGCTGTGCGGCGCCGTGTTCGTGAGCGCCCGCCCCATCGTGCAGAACCTGCAGGGCCAGATGGTGCACCAGGCCATCAGCCCCCGCACCCTGAACGCCTGGGTGAAGGTGATCGAGGAGAAGGCCTTCAGCCCCGAGGTGATCCCCATGTTCACCGCCCTGAGCGAGGGCGCCACCCCCCAGGACCTGAACACCAT…
Chadox1tHIVconsv1_fromgbk	-	27427	24464 25127 25203 27335	22850	6	mRNA#134_6_copies:polyA_is_-1	-1	-1	DBP(E2A),E2_late_TSS Splice acceptor/donors GT_AG:GT_AG: END	DBP(E2A)		MAGRGGSQSERRRERTPERGRGSASHPPSRGGESPSPPPLPPKRHTYRRVASDQEEEEIVVVSENSRSPSPQASPPPLPPKKKPRKTKHVVMQDVSQDSEDERQAEEELAAVGFSYPPVRITEKDGKRSFETLDESDPLAAAASAKMMVKNPMSLPIVSAWEKGMEIMTMLMDRYRVETDLKANFQLMPEQGEVYRRICHLYINEEHRGIPLTFTSNKTLTTMMGRFLQGFVHAHSQIAHKNWECTGCALWLHGCTEAEGKLRCLHGTTMIQKEHMIEMDVASENGQRALKENPDRAKITQNRWGRSVVQLANNDARCCVHDAGCATNQFSSKSCGVFFTEGAKAQQAFRQLEAFMKAMYPGMNADQAQMMLIPLHCDCNHKPGCVPTMGRQTCKMTPF…
Chadox1tHIVconsv1_fromgbk	+	1240		4189	5	mRNA#181_5_copies:polyA_is_-1	-1	-1	HIV_gag_pol__TSS,HIV_gag_pol Splice acceptor/donors END	HIV_gag_pol		MDAMKRGLCCVLLLCGAVFVSARPIVQNLQGQMVHQAISPRTLNAWVKVIEEKAFSPEVIPMFTALSEGATPQDLNTMLNTVGGHQAAMQMLKDTINEEAAEWDRVHPVHAGPIAPGQMREPRGSDIAGTTSNLQEQIGWMTSNPPIPVGDIYKRWIILGLNKIVRMYSPVSILDIRQGPKEPFRDYVDRFFKTLRAEQATQEVKNWMTDTLLVQNANPDCKTILRALGPGATLEEMMTACQGVGGPGHKARVLKCFNCGKEGHIAKNCRAPRKRGCWKCGREGHQMKDCNERQANFLGKIWPSHKGRPGNFLQSRPEPTAPPLPGKWKPKMIGGIGGFIKVKQYDQILIEICGKKAIGTVLVGPTPVNIIGRNMLTQLGCTLNFPISPIDTVPVTLKP…
Chadox1tHIVconsv1_fromgbk	+	1201		3986	5	mRNA#159_5_copies:polyA_is_-1	-1	-1	HIV_gag_pol__TSS Splice acceptor/donors END	Possible 3' truncation of HIV_gag_pol		MDAMKRGLCCVLLLCGAVFVSARPIVQNLQGQMVHQAISPRTLNAWVKVIEEKAFSPEVIPMFTALSEGATPQDLNTMLNTVGGHQAAMQMLKDTINEEAAEWDRVHPVHAGPIAPGQMREPRGSDIAGTTSNLQEQIGWMTSNPPIPVGDIYKRWIILGLNKIVRMYSPVSILDIRQGPKEPFRDYVDRFFKTLRAEQATQEVKNWMTDTLLVQNANPDCKTILRALGPGATLEEMMTACQGVGGPGHKARVLKCFNCGKEGHIAKNCRAPRKRGCWKCGREGHQMKDCNERQANFLGKIWPSHKGRPGNFLQSRPEPTAPPLPGKWKPKMIGGIGGFIKVKQYDQILIEICGKKAIGTVLVGPTPVNIIGRNMLTQLGCTLNFPISPIDTVPVTLKP…	AGATCTCCCTATCAGTGATAGAGATCGTCGACGAGCTCGTTTAGTGAACCGTCAGATCGCCTGGAGACGCCATCCACGCTGTTTTGACCTCCATAGAAGACACCGGGACCGATCCAGCCTCCGGTTAAGCTTGGTACCGAGCTCGGATCCAGCTTCCCGGGCCACCATGGACGCCATGAAGCGCGGCCTGTGCTGCGTGCTGCTGCTGTGCGGCGCCGTGTTCGTGAGCGCCCGCCCCATCGTGCAGAACCTGCAGGGCCAGATGGTGCACCAGGCCATCAGCCCCCGCACCCTGAACGCCTGGGTGAAGGTGATCGAGGAGAAGGCCTTCAGCCCCGAGGTGATCCCCATGTTCACCGCCCTGAGCGAGGGCGCCACCCCCCAGGACCTGAACACCAT…
Chadox1tHIVconsv1_fromgbk	+	1257		4246	4	mRNA#231_4_copies:polyA_is_-1	-1	-1	HIV_gag_pol__TSS,HIV_gag_pol Splice acceptor/donors END	HIV_gag_pol		MDAMKRGLCCVLLLCGAVFVSARPIVQNLQGQMVHQAISPRTLNAWVKVIEEKAFSPEVIPMFTALSEGATPQDLNTMLNTVGGHQAAMQMLKDTINEEAAEWDRVHPVHAGPIAPGQMREPRGSDIAGTTSNLQEQIGWMTSNPPIPVGDIYKRWIILGLNKIVRMYSPVSILDIRQGPKEPFRDYVDRFFKTLRAEQATQEVKNWMTDTLLVQNANPDCKTILRALGPGATLEEMMTACQGVGGPGHKARVLKCFNCGKEGHIAKNCRAPRKRGCWKCGREGHQMKDCNERQANFLGKIWPSHKGRPGNFLQSRPEPTAPPLPGKWKPKMIGGIGGFIKVKQYDQILIEICGKKAIGTVLVGPTPVNIIGRNMLTQLGCTLNFPISPIDTVPVTLKP…
Chadox1tHIVconsv1_fromgbk	+	1201		2458	4	mRNA#206_4_copies:polyA_is_-1	-1	-1	HIV_gag_pol__TSS Splice acceptor/donors END	Possible 3' truncation of HIV_gag_pol		MDAMKRGLCCVLLLCGAVFVSARPIVQNLQGQMVHQAISPRTLNAWVKVIEEKAFSPEVIPMFTALSEGATPQDLNTMLNTVGGHQAAMQMLKDTINEEAAEWDRVHPVHAGPIAPGQMREPRGSDIAGTTSNLQEQIGWMTSNPPIPVGDIYKRWIILGLNKIVRMYSPVSILDIRQGPKEPFRDYVDRFFKTLRAEQATQEVKNWMTDTLLVQNANPDCKTILRALGPGATLEEMMTACQGVGGPGHKARVLKCFNCGKEGHIAKNCRAPRKRGCWKCGREGHQMKDCNERQANFLGKIWPSHKGRPGNFLQSRPEPTAPPLPGKWKPKMIGGIGGFIKVKQYDQILIEICGKKAIGTVLVG	AGATCTCCCTATCAGTGATAGAGATCGTCGACGAGCTCGTTTAGTGAACCGTCAGATCGCCTGGAGACGCCATCCACGCTGTTTTGACCTCCATAGAAGACACCGGGACCGATCCAGCCTCCGGTTAAGCTTGGTACCGAGCTCGGATCCAGCTTCCCGGGCCACCATGGACGCCATGAAGCGCGGCCTGTGCTGCGTGCTGCTGCTGTGCGGCGCCGTGTTCGTGAGCGCCCGCCCCATCGTGCAGAACCTGCAGGGCCAGATGGTGCACCAGGCCATCAGCCCCCGCACCCTGAACGCCTGGGTGAAGGTGATCGAGGAGAAGGCCTTCAGCCCCGAGGTGATCCCCATGTTCACCGCCCTGAGCGAGGGCGCCACCCCCCAGGACCTGAACACCAT…
Chadox1tHIVconsv1_fromgbk	+	1201	2320 2332	4219	4	mRNA#245_4_copies:polyA_is_-1	-1	-1	HIV_gag_pol__TSS Splice acceptor/donors :CC_CC END	none from list		MDAMKRGLCCVLLLCGAVFVSARPIVQNLQGQMVHQAISPRTLNAWVKVIEEKAFSPEVIPMFTALSEGATPQDLNTMLNTVGGHQAAMQMLKDTINEEAAEWDRVHPVHAGPIAPGQMREPRGSDIAGTTSNLQEQIGWMTSNPPIPVGDIYKRWIILGLNKIVRMYSPVSILDIRQGPKEPFRDYVDRFFKTLRAEQATQEVKNWMTDTLLVQNANPDCKTILRALGPGATLEEMMTACQGVGGPGHKARVLKCFNCGKEGHIAKNCRAPRKRGCWKCGREGHQMKDCNERQANFLGKIWPSHKGRPGNFLQSRPEPPARQVEAQDDRRHRRLHQGEAVRPDPDRDLRQEGHRHRAGGPHPREHHRPQHADPAGLHPELPHQPHRHRARDPEARHGR…	AGATCTCCCTATCAGTGATAGAGATCGTCGACGAGCTCGTTTAGTGAACCGTCAGATCGCCTGGAGACGCCATCCACGCTGTTTTGACCTCCATAGAAGACACCGGGACCGATCCAGCCTCCGGTTAAGCTTGGTACCGAGCTCGGATCCAGCTTCCCGGGCCACCATGGACGCCATGAAGCGCGGCCTGTGCTGCGTGCTGCTGCTGTGCGGCGCCGTGTTCGTGAGCGCCCGCCCCATCGTGCAGAACCTGCAGGGCCAGATGGTGCACCAGGCCATCAGCCCCCGCACCCTGAACGCCTGGGTGAAGGTGATCGAGGAGAAGGCCTTCAGCCCCGAGGTGATCCCCATGTTCACCGCCCTGAGCGAGGGCGCCACCCCCCAGGACCTGAACACCAT…
Chadox1tHIVconsv1_fromgbk	+	1201		3707	4	mRNA#199_4_copies:polyA_is_-1	-1	-1	HIV_gag_pol__TSS Splice acceptor/donors END	Possible 3' truncation of HIV_gag_pol		MDAMKRGLCCVLLLCGAVFVSARPIVQNLQGQMVHQAISPRTLNAWVKVIEEKAFSPEVIPMFTALSEGATPQDLNTMLNTVGGHQAAMQMLKDTINEEAAEWDRVHPVHAGPIAPGQMREPRGSDIAGTTSNLQEQIGWMTSNPPIPVGDIYKRWIILGLNKIVRMYSPVSILDIRQGPKEPFRDYVDRFFKTLRAEQATQEVKNWMTDTLLVQNANPDCKTILRALGPGATLEEMMTACQGVGGPGHKARVLKCFNCGKEGHIAKNCRAPRKRGCWKCGREGHQMKDCNERQANFLGKIWPSHKGRPGNFLQSRPEPTAPPLPGKWKPKMIGGIGGFIKVKQYDQILIEICGKKAIGTVLVGPTPVNIIGRNMLTQLGCTLNFPISPIDTVPVTLKP…	AGATCTCCCTATCAGTGATAGAGATCGTCGACGAGCTCGTTTAGTGAACCGTCAGATCGCCTGGAGACGCCATCCACGCTGTTTTGACCTCCATAGAAGACACCGGGACCGATCCAGCCTCCGGTTAAGCTTGGTACCGAGCTCGGATCCAGCTTCCCGGGCCACCATGGACGCCATGAAGCGCGGCCTGTGCTGCGTGCTGCTGCTGTGCGGCGCCGTGTTCGTGAGCGCCCGCCCCATCGTGCAGAACCTGCAGGGCCAGATGGTGCACCAGGCCATCAGCCCCCGCACCCTGAACGCCTGGGTGAAGGTGATCGAGGAGAAGGCCTTCAGCCCCGAGGTGATCCCCATGTTCACCGCCCTGAGCGAGGGCGCCACCCCCCAGGACCTGAACACCAT…
Chadox1tHIVconsv1_fromgbk	+	1201	2320 2332	4246	4	mRNA#212_4_copies:polyA_is_-1	-1	-1	HIV_gag_pol__TSS Splice acceptor/donors :CC_CC END	none from list		MDAMKRGLCCVLLLCGAVFVSARPIVQNLQGQMVHQAISPRTLNAWVKVIEEKAFSPEVIPMFTALSEGATPQDLNTMLNTVGGHQAAMQMLKDTINEEAAEWDRVHPVHAGPIAPGQMREPRGSDIAGTTSNLQEQIGWMTSNPPIPVGDIYKRWIILGLNKIVRMYSPVSILDIRQGPKEPFRDYVDRFFKTLRAEQATQEVKNWMTDTLLVQNANPDCKTILRALGPGATLEEMMTACQGVGGPGHKARVLKCFNCGKEGHIAKNCRAPRKRGCWKCGREGHQMKDCNERQANFLGKIWPSHKGRPGNFLQSRPEPPARQVEAQDDRRHRRLHQGEAVRPDPDRDLRQEGHRHRAGGPHPREHHRPQHADPAGLHPELPHQPHRHRARDPEARHGR…	AGATCTCCCTATCAGTGATAGAGATCGTCGACGAGCTCGTTTAGTGAACCGTCAGATCGCCTGGAGACGCCATCCACGCTGTTTTGACCTCCATAGAAGACACCGGGACCGATCCAGCCTCCGGTTAAGCTTGGTACCGAGCTCGGATCCAGCTTCCCGGGCCACCATGGACGCCATGAAGCGCGGCCTGTGCTGCGTGCTGCTGCTGTGCGGCGCCGTGTTCGTGAGCGCCCGCCCCATCGTGCAGAACCTGCAGGGCCAGATGGTGCACCAGGCCATCAGCCCCCGCACCCTGAACGCCTGGGTGAAGGTGATCGAGGAGAAGGCCTTCAGCCCCGAGGTGATCCCCATGTTCACCGCCCTGAGCGAGGGCGCCACCCCCCAGGACCTGAACACCAT…
Chadox1tHIVconsv1_fromgbk	+	1219		4166	4	mRNA#217_4_copies:polyA_is_-1	-1	-1	HIV_gag_pol__TSS,HIV_gag_pol Splice acceptor/donors END	HIV_gag_pol		MDAMKRGLCCVLLLCGAVFVSARPIVQNLQGQMVHQAISPRTLNAWVKVIEEKAFSPEVIPMFTALSEGATPQDLNTMLNTVGGHQAAMQMLKDTINEEAAEWDRVHPVHAGPIAPGQMREPRGSDIAGTTSNLQEQIGWMTSNPPIPVGDIYKRWIILGLNKIVRMYSPVSILDIRQGPKEPFRDYVDRFFKTLRAEQATQEVKNWMTDTLLVQNANPDCKTILRALGPGATLEEMMTACQGVGGPGHKARVLKCFNCGKEGHIAKNCRAPRKRGCWKCGREGHQMKDCNERQANFLGKIWPSHKGRPGNFLQSRPEPTAPPLPGKWKPKMIGGIGGFIKVKQYDQILIEICGKKAIGTVLVGPTPVNIIGRNMLTQLGCTLNFPISPIDTVPVTLKP…
Chadox1tHIVconsv1_fromgbk	+	1201		1943	4	mRNA#230_4_copies:polyA_is_-1	-1	-1	HIV_gag_pol__TSS Splice acceptor/donors END	Possible 3' truncation of HIV_gag_pol		MDAMKRGLCCVLLLCGAVFVSARPIVQNLQGQMVHQAISPRTLNAWVKVIEEKAFSPEVIPMFTALSEGATPQDLNTMLNTVGGHQAAMQMLKDTINEEAAEWDRVHPVHAGPIAPGQMREPRGSDIAGTTSNLQEQIGWMTSNPPIPVGDIYKRWIILGLNKIVRMYSPVSILDIRQGPKEPFRDYVDRFF	AGATCTCCCTATCAGTGATAGAGATCGTCGACGAGCTCGTTTAGTGAACCGTCAGATCGCCTGGAGACGCCATCCACGCTGTTTTGACCTCCATAGAAGACACCGGGACCGATCCAGCCTCCGGTTAAGCTTGGTACCGAGCTCGGATCCAGCTTCCCGGGCCACCATGGACGCCATGAAGCGCGGCCTGTGCTGCGTGCTGCTGCTGTGCGGCGCCGTGTTCGTGAGCGCCCGCCCCATCGTGCAGAACCTGCAGGGCCAGATGGTGCACCAGGCCATCAGCCCCCGCACCCTGAACGCCTGGGTGAAGGTGATCGAGGAGAAGGCCTTCAGCCCCGAGGTGATCCCCATGTTCACCGCCCTGAGCGAGGGCGCCACCCCCCAGGACCTGAACACCAT…
Chadox1tHIVconsv1_fromgbk	-	32529	32084 32495	29851	4	mRNA#197_4_copies:polyA_is_-1	-1	-1	E4_TSS,E4_orf2,E4_orf3,E4_orf4,E4_orf6 Splice acceptor/donors GT_AG: END	E4_orf2		MLERTPCTYSIVVPEALNLHLDDFSFVDFLKNCLPDFLSSYLEDITGSSQHAYFNLTFGNAHWGGLRFICNVACPALIPGGPMAKNFGDDMKDYIQLLLREELRDRGRDFDIPIVNLLQVNQEQNLLEL
Chadox1tHIVconsv1_fromgbk	+	1201		2110	4	mRNA#238_4_copies:polyA_is_-1	-1	-1	HIV_gag_pol__TSS Splice acceptor/donors END	Possible 3' truncation of HIV_gag_pol		MDAMKRGLCCVLLLCGAVFVSARPIVQNLQGQMVHQAISPRTLNAWVKVIEEKAFSPEVIPMFTALSEGATPQDLNTMLNTVGGHQAAMQMLKDTINEEAAEWDRVHPVHAGPIAPGQMREPRGSDIAGTTSNLQEQIGWMTSNPPIPVGDIYKRWIILGLNKIVRMYSPVSILDIRQGPKEPFRDYVDRFFKTLRAEQATQEVKNWMTDTLLVQNANPDCKTILRALGPGATLEEMMTACQGVGGPG	AGATCTCCCTATCAGTGATAGAGATCGTCGACGAGCTCGTTTAGTGAACCGTCAGATCGCCTGGAGACGCCATCCACGCTGTTTTGACCTCCATAGAAGACACCGGGACCGATCCAGCCTCCGGTTAAGCTTGGTACCGAGCTCGGATCCAGCTTCCCGGGCCACCATGGACGCCATGAAGCGCGGCCTGTGCTGCGTGCTGCTGCTGTGCGGCGCCGTGTTCGTGAGCGCCCGCCCCATCGTGCAGAACCTGCAGGGCCAGATGGTGCACCAGGCCATCAGCCCCCGCACCCTGAACGCCTGGGTGAAGGTGATCGAGGAGAAGGCCTTCAGCCCCGAGGTGATCCCCATGTTCACCGCCCTGAGCGAGGGCGCCACCCCCCAGGACCTGAACACCAT…
Chadox1tHIVconsv1_fromgbk	+	1201		2012	4	mRNA#196_4_copies:polyA_is_-1	-1	-1	HIV_gag_pol__TSS Splice acceptor/donors END	Possible 3' truncation of HIV_gag_pol		MDAMKRGLCCVLLLCGAVFVSARPIVQNLQGQMVHQAISPRTLNAWVKVIEEKAFSPEVIPMFTALSEGATPQDLNTMLNTVGGHQAAMQMLKDTINEEAAEWDRVHPVHAGPIAPGQMREPRGSDIAGTTSNLQEQIGWMTSNPPIPVGDIYKRWIILGLNKIVRMYSPVSILDIRQGPKEPFRDYVDRFFKTLRAEQATQEVKNWMTDTLLVQ	AGATCTCCCTATCAGTGATAGAGATCGTCGACGAGCTCGTTTAGTGAACCGTCAGATCGCCTGGAGACGCCATCCACGCTGTTTTGACCTCCATAGAAGACACCGGGACCGATCCAGCCTCCGGTTAAGCTTGGTACCGAGCTCGGATCCAGCTTCCCGGGCCACCATGGACGCCATGAAGCGCGGCCTGTGCTGCGTGCTGCTGCTGTGCGGCGCCGTGTTCGTGAGCGCCCGCCCCATCGTGCAGAACCTGCAGGGCCAGATGGTGCACCAGGCCATCAGCCCCCGCACCCTGAACGCCTGGGTGAAGGTGATCGAGGAGAAGGCCTTCAGCCCCGAGGTGATCCCCATGTTCACCGCCCTGAGCGAGGGCGCCACCCCCCAGGACCTGAACACCAT…
Chadox1tHIVconsv1_fromgbk	+	1201		3194	3	mRNA#336_3_copies:polyA_is_-1	-1	-1	HIV_gag_pol__TSS Splice acceptor/donors END	Possible 3' truncation of HIV_gag_pol		MDAMKRGLCCVLLLCGAVFVSARPIVQNLQGQMVHQAISPRTLNAWVKVIEEKAFSPEVIPMFTALSEGATPQDLNTMLNTVGGHQAAMQMLKDTINEEAAEWDRVHPVHAGPIAPGQMREPRGSDIAGTTSNLQEQIGWMTSNPPIPVGDIYKRWIILGLNKIVRMYSPVSILDIRQGPKEPFRDYVDRFFKTLRAEQATQEVKNWMTDTLLVQNANPDCKTILRALGPGATLEEMMTACQGVGGPGHKARVLKCFNCGKEGHIAKNCRAPRKRGCWKCGREGHQMKDCNERQANFLGKIWPSHKGRPGNFLQSRPEPTAPPLPGKWKPKMIGGIGGFIKVKQYDQILIEICGKKAIGTVLVGPTPVNIIGRNMLTQLGCTLNFPISPIDTVPVTLKP…	AGATCTCCCTATCAGTGATAGAGATCGTCGACGAGCTCGTTTAGTGAACCGTCAGATCGCCTGGAGACGCCATCCACGCTGTTTTGACCTCCATAGAAGACACCGGGACCGATCCAGCCTCCGGTTAAGCTTGGTACCGAGCTCGGATCCAGCTTCCCGGGCCACCATGGACGCCATGAAGCGCGGCCTGTGCTGCGTGCTGCTGCTGTGCGGCGCCGTGTTCGTGAGCGCCCGCCCCATCGTGCAGAACCTGCAGGGCCAGATGGTGCACCAGGCCATCAGCCCCCGCACCCTGAACGCCTGGGTGAAGGTGATCGAGGAGAAGGCCTTCAGCCCCGAGGTGATCCCCATGTTCACCGCCCTGAGCGAGGGCGCCACCCCCCAGGACCTGAACACCAT…
Chadox1tHIVconsv1_fromgbk	+	1201	4179 4904	4930	3	mRNA#283_3_copies:polyA_is_-1	-1	-1	HIV_gag_pol__TSS,HIV_gag_pol Splice acceptor/donors :GT_AG END	HIV_gag_pol		MDAMKRGLCCVLLLCGAVFVSARPIVQNLQGQMVHQAISPRTLNAWVKVIEEKAFSPEVIPMFTALSEGATPQDLNTMLNTVGGHQAAMQMLKDTINEEAAEWDRVHPVHAGPIAPGQMREPRGSDIAGTTSNLQEQIGWMTSNPPIPVGDIYKRWIILGLNKIVRMYSPVSILDIRQGPKEPFRDYVDRFFKTLRAEQATQEVKNWMTDTLLVQNANPDCKTILRALGPGATLEEMMTACQGVGGPGHKARVLKCFNCGKEGHIAKNCRAPRKRGCWKCGREGHQMKDCNERQANFLGKIWPSHKGRPGNFLQSRPEPTAPPLPGKWKPKMIGGIGGFIKVKQYDQILIEICGKKAIGTVLVGPTPVNIIGRNMLTQLGCTLNFPISPIDTVPVTLKP…
Chadox1tHIVconsv1_fromgbk	-	32529	31387 32495	29851	3	mRNA#293_3_copies:polyA_is_-1	-1	-1	E4_TSS,E4_orf4,E4_orf6 Splice acceptor/donors GT_AG: END	E4_orf4		MVLPALPAPPVCDSQNECVGWLGVAYSAVVDVIRAAAHEGVYIEPEARGRLDALREWIYYNYYTERSKRRDRRRRSVCHARTWFCFRKYDYVRRSIWHDTTTNTISVVSAHSVQ
Chadox1tHIVconsv1_fromgbk	+	1240		4131	3	mRNA#267_3_copies:polyA_is_-1	-1	-1	HIV_gag_pol__TSS,HIV_gag_pol Splice acceptor/donors END	HIV_gag_pol		MDAMKRGLCCVLLLCGAVFVSARPIVQNLQGQMVHQAISPRTLNAWVKVIEEKAFSPEVIPMFTALSEGATPQDLNTMLNTVGGHQAAMQMLKDTINEEAAEWDRVHPVHAGPIAPGQMREPRGSDIAGTTSNLQEQIGWMTSNPPIPVGDIYKRWIILGLNKIVRMYSPVSILDIRQGPKEPFRDYVDRFFKTLRAEQATQEVKNWMTDTLLVQNANPDCKTILRALGPGATLEEMMTACQGVGGPGHKARVLKCFNCGKEGHIAKNCRAPRKRGCWKCGREGHQMKDCNERQANFLGKIWPSHKGRPGNFLQSRPEPTAPPLPGKWKPKMIGGIGGFIKVKQYDQILIEICGKKAIGTVLVGPTPVNIIGRNMLTQLGCTLNFPISPIDTVPVTLKP…
Chadox1tHIVconsv1_fromgbk	+	1201		1581	3	mRNA#285_3_copies:polyA_is_-1	-1	-1	HIV_gag_pol__TSS Splice acceptor/donors END	Possible 3' truncation of HIV_gag_pol		MDAMKRGLCCVLLLCGAVFVSARPIVQNLQGQMVHQAISPRTLNAWVKVIEEKAFSPEVIPMFTALSEGAT	AGATCTCCCTATCAGTGATAGAGATCGTCGACGAGCTCGTTTAGTGAACCGTCAGATCGCCTGGAGACGCCATCCACGCTGTTTTGACCTCCATAGAAGACACCGGGACCGATCCAGCCTCCGGTTAAGCTTGGTACCGAGCTCGGATCCAGCTTCCCGGGCCACCATGGACGCCATGAAGCGCGGCCTGTGCTGCGTGCTGCTGCTGTGCGGCGCCGTGTTCGTGAGCGCCCGCCCCATCGTGCAGAACCTGCAGGGCCAGATGGTGCACCAGGCCATCAGCCCCCGCACCCTGAACGCCTGGGTGAAGGTGATCGAGGAGAAGGCCTTCAGCCCCGAGGTGATCCCCATGTTCACCGCCCTGAGCGAGGGCGCCACCCC
Chadox1tHIVconsv1_fromgbk	+	1201		3668	3	mRNA#277_3_copies:polyA_is_-1	-1	-1	HIV_gag_pol__TSS Splice acceptor/donors END	Possible 3' truncation of HIV_gag_pol		MDAMKRGLCCVLLLCGAVFVSARPIVQNLQGQMVHQAISPRTLNAWVKVIEEKAFSPEVIPMFTALSEGATPQDLNTMLNTVGGHQAAMQMLKDTINEEAAEWDRVHPVHAGPIAPGQMREPRGSDIAGTTSNLQEQIGWMTSNPPIPVGDIYKRWIILGLNKIVRMYSPVSILDIRQGPKEPFRDYVDRFFKTLRAEQATQEVKNWMTDTLLVQNANPDCKTILRALGPGATLEEMMTACQGVGGPGHKARVLKCFNCGKEGHIAKNCRAPRKRGCWKCGREGHQMKDCNERQANFLGKIWPSHKGRPGNFLQSRPEPTAPPLPGKWKPKMIGGIGGFIKVKQYDQILIEICGKKAIGTVLVGPTPVNIIGRNMLTQLGCTLNFPISPIDTVPVTLKP…	AGATCTCCCTATCAGTGATAGAGATCGTCGACGAGCTCGTTTAGTGAACCGTCAGATCGCCTGGAGACGCCATCCACGCTGTTTTGACCTCCATAGAAGACACCGGGACCGATCCAGCCTCCGGTTAAGCTTGGTACCGAGCTCGGATCCAGCTTCCCGGGCCACCATGGACGCCATGAAGCGCGGCCTGTGCTGCGTGCTGCTGCTGTGCGGCGCCGTGTTCGTGAGCGCCCGCCCCATCGTGCAGAACCTGCAGGGCCAGATGGTGCACCAGGCCATCAGCCCCCGCACCCTGAACGCCTGGGTGAAGGTGATCGAGGAGAAGGCCTTCAGCCCCGAGGTGATCCCCATGTTCACCGCCCTGAGCGAGGGCGCCACCCCCCAGGACCTGAACACCAT…
Chadox1tHIVconsv1_fromgbk	+	1201		3537	3	mRNA#308_3_copies:polyA_is_-1	-1	-1	HIV_gag_pol__TSS Splice acceptor/donors END	Possible 3' truncation of HIV_gag_pol		MDAMKRGLCCVLLLCGAVFVSARPIVQNLQGQMVHQAISPRTLNAWVKVIEEKAFSPEVIPMFTALSEGATPQDLNTMLNTVGGHQAAMQMLKDTINEEAAEWDRVHPVHAGPIAPGQMREPRGSDIAGTTSNLQEQIGWMTSNPPIPVGDIYKRWIILGLNKIVRMYSPVSILDIRQGPKEPFRDYVDRFFKTLRAEQATQEVKNWMTDTLLVQNANPDCKTILRALGPGATLEEMMTACQGVGGPGHKARVLKCFNCGKEGHIAKNCRAPRKRGCWKCGREGHQMKDCNERQANFLGKIWPSHKGRPGNFLQSRPEPTAPPLPGKWKPKMIGGIGGFIKVKQYDQILIEICGKKAIGTVLVGPTPVNIIGRNMLTQLGCTLNFPISPIDTVPVTLKP…	AGATCTCCCTATCAGTGATAGAGATCGTCGACGAGCTCGTTTAGTGAACCGTCAGATCGCCTGGAGACGCCATCCACGCTGTTTTGACCTCCATAGAAGACACCGGGACCGATCCAGCCTCCGGTTAAGCTTGGTACCGAGCTCGGATCCAGCTTCCCGGGCCACCATGGACGCCATGAAGCGCGGCCTGTGCTGCGTGCTGCTGCTGTGCGGCGCCGTGTTCGTGAGCGCCCGCCCCATCGTGCAGAACCTGCAGGGCCAGATGGTGCACCAGGCCATCAGCCCCCGCACCCTGAACGCCTGGGTGAAGGTGATCGAGGAGAAGGCCTTCAGCCCCGAGGTGATCCCCATGTTCACCGCCCTGAGCGAGGGCGCCACCCCCCAGGACCTGAACACCAT…
Chadox1tHIVconsv1_fromgbk	+	1201		1364	3	mRNA#260_3_copies:polyA_is_-1	-1	-1	HIV_gag_pol__TSS Splice acceptor/donors END	none from list			AGATCTCCCTATCAGTGATAGAGATCGTCGACGAGCTCGTTTAGTGAACCGTCAGATCGCCTGGAGACGCCATCCACGCTGTTTTGACCTCCATAGAAGACACCGGGACCGATCCAGCCTCCGGTTAAGCTTGGTACCGAGCTCGGATCCAGCTTCCCGGGCCA
Chadox1tHIVconsv1_fromgbk	+	1219		4088	3	mRNA#316_3_copies:polyA_is_-1	-1	-1	HIV_gag_pol__TSS,HIV_gag_pol Splice acceptor/donors END	HIV_gag_pol		MDAMKRGLCCVLLLCGAVFVSARPIVQNLQGQMVHQAISPRTLNAWVKVIEEKAFSPEVIPMFTALSEGATPQDLNTMLNTVGGHQAAMQMLKDTINEEAAEWDRVHPVHAGPIAPGQMREPRGSDIAGTTSNLQEQIGWMTSNPPIPVGDIYKRWIILGLNKIVRMYSPVSILDIRQGPKEPFRDYVDRFFKTLRAEQATQEVKNWMTDTLLVQNANPDCKTILRALGPGATLEEMMTACQGVGGPGHKARVLKCFNCGKEGHIAKNCRAPRKRGCWKCGREGHQMKDCNERQANFLGKIWPSHKGRPGNFLQSRPEPTAPPLPGKWKPKMIGGIGGFIKVKQYDQILIEICGKKAIGTVLVGPTPVNIIGRNMLTQLGCTLNFPISPIDTVPVTLKP…
Chadox1tHIVconsv1_fromgbk	+	1201		1514	3	mRNA#281_3_copies:polyA_is_-1	-1	-1	HIV_gag_pol__TSS Splice acceptor/donors END	Possible 3' truncation of HIV_gag_pol		MDAMKRGLCCVLLLCGAVFVSARPIVQNLQGQMVHQAISPRTLNAWVKV	AGATCTCCCTATCAGTGATAGAGATCGTCGACGAGCTCGTTTAGTGAACCGTCAGATCGCCTGGAGACGCCATCCACGCTGTTTTGACCTCCATAGAAGACACCGGGACCGATCCAGCCTCCGGTTAAGCTTGGTACCGAGCTCGGATCCAGCTTCCCGGGCCACCATGGACGCCATGAAGCGCGGCCTGTGCTGCGTGCTGCTGCTGTGCGGCGCCGTGTTCGTGAGCGCCCGCCCCATCGTGCAGAACCTGCAGGGCCAGATGGTGCACCAGGCCATCAGCCCCCGCACCCTGAACGCCTGGGTGAAGGTGA
Chadox1tHIVconsv1_fromgbk	+	1201		3604	3	mRNA#294_3_copies:polyA_is_-1	-1	-1	HIV_gag_pol__TSS Splice acceptor/donors END	Possible 3' truncation of HIV_gag_pol		MDAMKRGLCCVLLLCGAVFVSARPIVQNLQGQMVHQAISPRTLNAWVKVIEEKAFSPEVIPMFTALSEGATPQDLNTMLNTVGGHQAAMQMLKDTINEEAAEWDRVHPVHAGPIAPGQMREPRGSDIAGTTSNLQEQIGWMTSNPPIPVGDIYKRWIILGLNKIVRMYSPVSILDIRQGPKEPFRDYVDRFFKTLRAEQATQEVKNWMTDTLLVQNANPDCKTILRALGPGATLEEMMTACQGVGGPGHKARVLKCFNCGKEGHIAKNCRAPRKRGCWKCGREGHQMKDCNERQANFLGKIWPSHKGRPGNFLQSRPEPTAPPLPGKWKPKMIGGIGGFIKVKQYDQILIEICGKKAIGTVLVGPTPVNIIGRNMLTQLGCTLNFPISPIDTVPVTLKP…	AGATCTCCCTATCAGTGATAGAGATCGTCGACGAGCTCGTTTAGTGAACCGTCAGATCGCCTGGAGACGCCATCCACGCTGTTTTGACCTCCATAGAAGACACCGGGACCGATCCAGCCTCCGGTTAAGCTTGGTACCGAGCTCGGATCCAGCTTCCCGGGCCACCATGGACGCCATGAAGCGCGGCCTGTGCTGCGTGCTGCTGCTGTGCGGCGCCGTGTTCGTGAGCGCCCGCCCCATCGTGCAGAACCTGCAGGGCCAGATGGTGCACCAGGCCATCAGCCCCCGCACCCTGAACGCCTGGGTGAAGGTGATCGAGGAGAAGGCCTTCAGCCCCGAGGTGATCCCCATGTTCACCGCCCTGAGCGAGGGCGCCACCCCCCAGGACCTGAACACCAT…
Chadox1tHIVconsv1_fromgbk	+	1201		3221	3	mRNA#341_3_copies:polyA_is_-1	-1	-1	HIV_gag_pol__TSS Splice acceptor/donors END	Possible 3' truncation of HIV_gag_pol		MDAMKRGLCCVLLLCGAVFVSARPIVQNLQGQMVHQAISPRTLNAWVKVIEEKAFSPEVIPMFTALSEGATPQDLNTMLNTVGGHQAAMQMLKDTINEEAAEWDRVHPVHAGPIAPGQMREPRGSDIAGTTSNLQEQIGWMTSNPPIPVGDIYKRWIILGLNKIVRMYSPVSILDIRQGPKEPFRDYVDRFFKTLRAEQATQEVKNWMTDTLLVQNANPDCKTILRALGPGATLEEMMTACQGVGGPGHKARVLKCFNCGKEGHIAKNCRAPRKRGCWKCGREGHQMKDCNERQANFLGKIWPSHKGRPGNFLQSRPEPTAPPLPGKWKPKMIGGIGGFIKVKQYDQILIEICGKKAIGTVLVGPTPVNIIGRNMLTQLGCTLNFPISPIDTVPVTLKP…	AGATCTCCCTATCAGTGATAGAGATCGTCGACGAGCTCGTTTAGTGAACCGTCAGATCGCCTGGAGACGCCATCCACGCTGTTTTGACCTCCATAGAAGACACCGGGACCGATCCAGCCTCCGGTTAAGCTTGGTACCGAGCTCGGATCCAGCTTCCCGGGCCACCATGGACGCCATGAAGCGCGGCCTGTGCTGCGTGCTGCTGCTGTGCGGCGCCGTGTTCGTGAGCGCCCGCCCCATCGTGCAGAACCTGCAGGGCCAGATGGTGCACCAGGCCATCAGCCCCCGCACCCTGAACGCCTGGGTGAAGGTGATCGAGGAGAAGGCCTTCAGCCCCGAGGTGATCCCCATGTTCACCGCCCTGAGCGAGGGCGCCACCCCCCAGGACCTGAACACCAT…
Chadox1tHIVconsv1_fromgbk	-	27400	24464 25127 25203 27335	22951	3	mRNA#256_3_copies:polyA_is_-1	-1	-1	E2_late_TSS Splice acceptor/donors GT_AG:GT_AG: END	Possible 3' truncation of DBP(E2A)		MAGRGGSQSERRRERTPERGRGSASHPPSRGGESPSPPPLPPKRHTYRRVASDQEEEEIVVVSENSRSPSPQASPPPLPPKKKPRKTKHVVMQDVSQDSEDERQAEEELAAVGFSYPPVRITEKDGKRSFETLDESDPLAAAASAKMMVKNPMSLPIVSAWEKGMEIMTMLMDRYRVETDLKANFQLMPEQGEVYRRICHLYINEEHRGIPLTFTSNKTLTTMMGRFLQGFVHAHSQIAHKNWECTGCALWLHGCTEAEGKLRCLHGTTMIQKEHMIEMDVASENGQRALKENPDRAKITQNRWGRSVVQLANNDARCCVHDAGCATNQFSSKSCGVFFTEGAKAQQAFRQLEAFMKAMYPGMNADQAQMMLIPLHCDCNHKPGCVPTMGRQTCKMTPF…	TGGCCCGCGGGCAGGGACACGTTGCGGAACTGGTACTTGGCCAGCCACTTGAACTCGGGGATCAGCAGTTTGGGCAGCGGGGTGTCGGGGAAGGAGTCGGTCCACAGCTTCCGCGTCAGCTGCAGGGCGCCCAGCAGGTCGGGCGCGGAGATCTTGAAATCGCAGTTGGGACCCGCGTTCTGCGCGCGAGAGTTGCGGTACACGGGGTTGCAGCACTGGAACACCATCAGGGCCGGGTGCTTCACGCTCGCCAGCACCGCCGCGTCGGTGATGCTCTCCACGTCGAGGTCCTCGGCGTTGGCCATCCCGAAGGGGGTCATCTTGCAGGTCTGCCTTCCCATGGTGGGCACGCACCCGGGCTTGTGGTTGCAATCGCAGTGCAGGGGGATCAGCATCATC…
Chadox1tHIVconsv1_fromgbk	+	1201	4258 4552	4978	3	mRNA#272_3_copies:polyA_is_-1	-1	-1	HIV_gag_pol__TSS,HIV_gag_pol Splice acceptor/donors :GT_AG END	HIV_gag_pol		MDAMKRGLCCVLLLCGAVFVSARPIVQNLQGQMVHQAISPRTLNAWVKVIEEKAFSPEVIPMFTALSEGATPQDLNTMLNTVGGHQAAMQMLKDTINEEAAEWDRVHPVHAGPIAPGQMREPRGSDIAGTTSNLQEQIGWMTSNPPIPVGDIYKRWIILGLNKIVRMYSPVSILDIRQGPKEPFRDYVDRFFKTLRAEQATQEVKNWMTDTLLVQNANPDCKTILRALGPGATLEEMMTACQGVGGPGHKARVLKCFNCGKEGHIAKNCRAPRKRGCWKCGREGHQMKDCNERQANFLGKIWPSHKGRPGNFLQSRPEPTAPPLPGKWKPKMIGGIGGFIKVKQYDQILIEICGKKAIGTVLVGPTPVNIIGRNMLTQLGCTLNFPISPIDTVPVTLKP…
Chadox1tHIVconsv1_fromgbk	+	1201		2280	3	mRNA#334_3_copies:polyA_is_-1	-1	-1	HIV_gag_pol__TSS Splice acceptor/donors END	Possible 3' truncation of HIV_gag_pol		MDAMKRGLCCVLLLCGAVFVSARPIVQNLQGQMVHQAISPRTLNAWVKVIEEKAFSPEVIPMFTALSEGATPQDLNTMLNTVGGHQAAMQMLKDTINEEAAEWDRVHPVHAGPIAPGQMREPRGSDIAGTTSNLQEQIGWMTSNPPIPVGDIYKRWIILGLNKIVRMYSPVSILDIRQGPKEPFRDYVDRFFKTLRAEQATQEVKNWMTDTLLVQNANPDCKTILRALGPGATLEEMMTACQGVGGPGHKARVLKCFNCGKEGHIAKNCRAPRKRGCWKCGREGHQMKDCNERQANFLGKIWPS	AGATCTCCCTATCAGTGATAGAGATCGTCGACGAGCTCGTTTAGTGAACCGTCAGATCGCCTGGAGACGCCATCCACGCTGTTTTGACCTCCATAGAAGACACCGGGACCGATCCAGCCTCCGGTTAAGCTTGGTACCGAGCTCGGATCCAGCTTCCCGGGCCACCATGGACGCCATGAAGCGCGGCCTGTGCTGCGTGCTGCTGCTGTGCGGCGCCGTGTTCGTGAGCGCCCGCCCCATCGTGCAGAACCTGCAGGGCCAGATGGTGCACCAGGCCATCAGCCCCCGCACCCTGAACGCCTGGGTGAAGGTGATCGAGGAGAAGGCCTTCAGCCCCGAGGTGATCCCCATGTTCACCGCCCTGAGCGAGGGCGCCACCCCCCAGGACCTGAACACCAT…
Chadox1tHIVconsv1_fromgbk	+	1201		4004	3	mRNA#282_3_copies:polyA_is_-1	-1	-1	HIV_gag_pol__TSS Splice acceptor/donors END	Possible 3' truncation of HIV_gag_pol		MDAMKRGLCCVLLLCGAVFVSARPIVQNLQGQMVHQAISPRTLNAWVKVIEEKAFSPEVIPMFTALSEGATPQDLNTMLNTVGGHQAAMQMLKDTINEEAAEWDRVHPVHAGPIAPGQMREPRGSDIAGTTSNLQEQIGWMTSNPPIPVGDIYKRWIILGLNKIVRMYSPVSILDIRQGPKEPFRDYVDRFFKTLRAEQATQEVKNWMTDTLLVQNANPDCKTILRALGPGATLEEMMTACQGVGGPGHKARVLKCFNCGKEGHIAKNCRAPRKRGCWKCGREGHQMKDCNERQANFLGKIWPSHKGRPGNFLQSRPEPTAPPLPGKWKPKMIGGIGGFIKVKQYDQILIEICGKKAIGTVLVGPTPVNIIGRNMLTQLGCTLNFPISPIDTVPVTLKP…	AGATCTCCCTATCAGTGATAGAGATCGTCGACGAGCTCGTTTAGTGAACCGTCAGATCGCCTGGAGACGCCATCCACGCTGTTTTGACCTCCATAGAAGACACCGGGACCGATCCAGCCTCCGGTTAAGCTTGGTACCGAGCTCGGATCCAGCTTCCCGGGCCACCATGGACGCCATGAAGCGCGGCCTGTGCTGCGTGCTGCTGCTGTGCGGCGCCGTGTTCGTGAGCGCCCGCCCCATCGTGCAGAACCTGCAGGGCCAGATGGTGCACCAGGCCATCAGCCCCCGCACCCTGAACGCCTGGGTGAAGGTGATCGAGGAGAAGGCCTTCAGCCCCGAGGTGATCCCCATGTTCACCGCCCTGAGCGAGGGCGCCACCCCCCAGGACCTGAACACCAT…
Chadox1tHIVconsv1_fromgbk	+	1201		2561	3	mRNA#315_3_copies:polyA_is_-1	-1	-1	HIV_gag_pol__TSS Splice acceptor/donors END	Possible 3' truncation of HIV_gag_pol		MDAMKRGLCCVLLLCGAVFVSARPIVQNLQGQMVHQAISPRTLNAWVKVIEEKAFSPEVIPMFTALSEGATPQDLNTMLNTVGGHQAAMQMLKDTINEEAAEWDRVHPVHAGPIAPGQMREPRGSDIAGTTSNLQEQIGWMTSNPPIPVGDIYKRWIILGLNKIVRMYSPVSILDIRQGPKEPFRDYVDRFFKTLRAEQATQEVKNWMTDTLLVQNANPDCKTILRALGPGATLEEMMTACQGVGGPGHKARVLKCFNCGKEGHIAKNCRAPRKRGCWKCGREGHQMKDCNERQANFLGKIWPSHKGRPGNFLQSRPEPTAPPLPGKWKPKMIGGIGGFIKVKQYDQILIEICGKKAIGTVLVGPTPVNIIGRNMLTQLGCTLNFPISPIDTVPVTLK	AGATCTCCCTATCAGTGATAGAGATCGTCGACGAGCTCGTTTAGTGAACCGTCAGATCGCCTGGAGACGCCATCCACGCTGTTTTGACCTCCATAGAAGACACCGGGACCGATCCAGCCTCCGGTTAAGCTTGGTACCGAGCTCGGATCCAGCTTCCCGGGCCACCATGGACGCCATGAAGCGCGGCCTGTGCTGCGTGCTGCTGCTGTGCGGCGCCGTGTTCGTGAGCGCCCGCCCCATCGTGCAGAACCTGCAGGGCCAGATGGTGCACCAGGCCATCAGCCCCCGCACCCTGAACGCCTGGGTGAAGGTGATCGAGGAGAAGGCCTTCAGCCCCGAGGTGATCCCCATGTTCACCGCCCTGAGCGAGGGCGCCACCCCCCAGGACCTGAACACCAT…
Chadox1tHIVconsv1_fromgbk	+	1201	2594 2619	4219	3	mRNA#261_3_copies:polyA_is_-1	-1	-1	HIV_gag_pol__TSS Splice acceptor/donors :CC_GG END	none from list		MDAMKRGLCCVLLLCGAVFVSARPIVQNLQGQMVHQAISPRTLNAWVKVIEEKAFSPEVIPMFTALSEGATPQDLNTMLNTVGGHQAAMQMLKDTINEEAAEWDRVHPVHAGPIAPGQMREPRGSDIAGTTSNLQEQIGWMTSNPPIPVGDIYKRWIILGLNKIVRMYSPVSILDIRQGPKEPFRDYVDRFFKTLRAEQATQEVKNWMTDTLLVQNANPDCKTILRALGPGATLEEMMTACQGVGGPGHKARVLKCFNCGKEGHIAKNCRAPRKRGCWKCGREGHQMKDCNERQANFLGKIWPSHKGRPGNFLQSRPEPTAPPLPGKWKPKMIGGIGGFIKVKQYDQILIEICGKKAIGTVLVGPTPVNIIGRNMLTQLGCTLNFPISPIDTVPVTLKP…	AGATCTCCCTATCAGTGATAGAGATCGTCGACGAGCTCGTTTAGTGAACCGTCAGATCGCCTGGAGACGCCATCCACGCTGTTTTGACCTCCATAGAAGACACCGGGACCGATCCAGCCTCCGGTTAAGCTTGGTACCGAGCTCGGATCCAGCTTCCCGGGCCACCATGGACGCCATGAAGCGCGGCCTGTGCTGCGTGCTGCTGCTGTGCGGCGCCGTGTTCGTGAGCGCCCGCCCCATCGTGCAGAACCTGCAGGGCCAGATGGTGCACCAGGCCATCAGCCCCCGCACCCTGAACGCCTGGGTGAAGGTGATCGAGGAGAAGGCCTTCAGCCCCGAGGTGATCCCCATGTTCACCGCCCTGAGCGAGGGCGCCACCCCCCAGGACCTGAACACCAT…
Chadox1tHIVconsv1_fromgbk	+	1201		1856	3	mRNA#309_3_copies:polyA_is_-1	-1	-1	HIV_gag_pol__TSS Splice acceptor/donors END	Possible 3' truncation of HIV_gag_pol		MDAMKRGLCCVLLLCGAVFVSARPIVQNLQGQMVHQAISPRTLNAWVKVIEEKAFSPEVIPMFTALSEGATPQDLNTMLNTVGGHQAAMQMLKDTINEEAAEWDRVHPVHAGPIAPGQMREPRGSDIAGTTSNLQEQIGWMTSNPPIPVGDIYKRWIILGLNK	AGATCTCCCTATCAGTGATAGAGATCGTCGACGAGCTCGTTTAGTGAACCGTCAGATCGCCTGGAGACGCCATCCACGCTGTTTTGACCTCCATAGAAGACACCGGGACCGATCCAGCCTCCGGTTAAGCTTGGTACCGAGCTCGGATCCAGCTTCCCGGGCCACCATGGACGCCATGAAGCGCGGCCTGTGCTGCGTGCTGCTGCTGTGCGGCGCCGTGTTCGTGAGCGCCCGCCCCATCGTGCAGAACCTGCAGGGCCAGATGGTGCACCAGGCCATCAGCCCCCGCACCCTGAACGCCTGGGTGAAGGTGATCGAGGAGAAGGCCTTCAGCCCCGAGGTGATCCCCATGTTCACCGCCCTGAGCGAGGGCGCCACCCCCCAGGACCTGAACACCAT…
Chadox1tHIVconsv1_fromgbk	+	1257		4219	2	mRNA#416_2_copies:polyA_is_-1	-1	-1	HIV_gag_pol__TSS,HIV_gag_pol Splice acceptor/donors END	HIV_gag_pol		MDAMKRGLCCVLLLCGAVFVSARPIVQNLQGQMVHQAISPRTLNAWVKVIEEKAFSPEVIPMFTALSEGATPQDLNTMLNTVGGHQAAMQMLKDTINEEAAEWDRVHPVHAGPIAPGQMREPRGSDIAGTTSNLQEQIGWMTSNPPIPVGDIYKRWIILGLNKIVRMYSPVSILDIRQGPKEPFRDYVDRFFKTLRAEQATQEVKNWMTDTLLVQNANPDCKTILRALGPGATLEEMMTACQGVGGPGHKARVLKCFNCGKEGHIAKNCRAPRKRGCWKCGREGHQMKDCNERQANFLGKIWPSHKGRPGNFLQSRPEPTAPPLPGKWKPKMIGGIGGFIKVKQYDQILIEICGKKAIGTVLVGPTPVNIIGRNMLTQLGCTLNFPISPIDTVPVTLKP…
Chadox1tHIVconsv1_fromgbk	+	1201		3836	2	mRNA#415_2_copies:polyA_is_-1	-1	-1	HIV_gag_pol__TSS Splice acceptor/donors END	Possible 3' truncation of HIV_gag_pol		MDAMKRGLCCVLLLCGAVFVSARPIVQNLQGQMVHQAISPRTLNAWVKVIEEKAFSPEVIPMFTALSEGATPQDLNTMLNTVGGHQAAMQMLKDTINEEAAEWDRVHPVHAGPIAPGQMREPRGSDIAGTTSNLQEQIGWMTSNPPIPVGDIYKRWIILGLNKIVRMYSPVSILDIRQGPKEPFRDYVDRFFKTLRAEQATQEVKNWMTDTLLVQNANPDCKTILRALGPGATLEEMMTACQGVGGPGHKARVLKCFNCGKEGHIAKNCRAPRKRGCWKCGREGHQMKDCNERQANFLGKIWPSHKGRPGNFLQSRPEPTAPPLPGKWKPKMIGGIGGFIKVKQYDQILIEICGKKAIGTVLVGPTPVNIIGRNMLTQLGCTLNFPISPIDTVPVTLKP…	AGATCTCCCTATCAGTGATAGAGATCGTCGACGAGCTCGTTTAGTGAACCGTCAGATCGCCTGGAGACGCCATCCACGCTGTTTTGACCTCCATAGAAGACACCGGGACCGATCCAGCCTCCGGTTAAGCTTGGTACCGAGCTCGGATCCAGCTTCCCGGGCCACCATGGACGCCATGAAGCGCGGCCTGTGCTGCGTGCTGCTGCTGTGCGGCGCCGTGTTCGTGAGCGCCCGCCCCATCGTGCAGAACCTGCAGGGCCAGATGGTGCACCAGGCCATCAGCCCCCGCACCCTGAACGCCTGGGTGAAGGTGATCGAGGAGAAGGCCTTCAGCCCCGAGGTGATCCCCATGTTCACCGCCCTGAGCGAGGGCGCCACCCCCCAGGACCTGAACACCAT…
Chadox1tHIVconsv1_fromgbk	+	1201		3487	2	mRNA#378_2_copies:polyA_is_-1	-1	-1	HIV_gag_pol__TSS Splice acceptor/donors END	Possible 3' truncation of HIV_gag_pol		MDAMKRGLCCVLLLCGAVFVSARPIVQNLQGQMVHQAISPRTLNAWVKVIEEKAFSPEVIPMFTALSEGATPQDLNTMLNTVGGHQAAMQMLKDTINEEAAEWDRVHPVHAGPIAPGQMREPRGSDIAGTTSNLQEQIGWMTSNPPIPVGDIYKRWIILGLNKIVRMYSPVSILDIRQGPKEPFRDYVDRFFKTLRAEQATQEVKNWMTDTLLVQNANPDCKTILRALGPGATLEEMMTACQGVGGPGHKARVLKCFNCGKEGHIAKNCRAPRKRGCWKCGREGHQMKDCNERQANFLGKIWPSHKGRPGNFLQSRPEPTAPPLPGKWKPKMIGGIGGFIKVKQYDQILIEICGKKAIGTVLVGPTPVNIIGRNMLTQLGCTLNFPISPIDTVPVTLKP…	AGATCTCCCTATCAGTGATAGAGATCGTCGACGAGCTCGTTTAGTGAACCGTCAGATCGCCTGGAGACGCCATCCACGCTGTTTTGACCTCCATAGAAGACACCGGGACCGATCCAGCCTCCGGTTAAGCTTGGTACCGAGCTCGGATCCAGCTTCCCGGGCCACCATGGACGCCATGAAGCGCGGCCTGTGCTGCGTGCTGCTGCTGTGCGGCGCCGTGTTCGTGAGCGCCCGCCCCATCGTGCAGAACCTGCAGGGCCAGATGGTGCACCAGGCCATCAGCCCCCGCACCCTGAACGCCTGGGTGAAGGTGATCGAGGAGAAGGCCTTCAGCCCCGAGGTGATCCCCATGTTCACCGCCCTGAGCGAGGGCGCCACCCCCCAGGACCTGAACACCAT…
Chadox1tHIVconsv1_fromgbk	+	1201		3423	2	mRNA#466_2_copies:polyA_is_-1	-1	-1	HIV_gag_pol__TSS Splice acceptor/donors END	Possible 3' truncation of HIV_gag_pol		MDAMKRGLCCVLLLCGAVFVSARPIVQNLQGQMVHQAISPRTLNAWVKVIEEKAFSPEVIPMFTALSEGATPQDLNTMLNTVGGHQAAMQMLKDTINEEAAEWDRVHPVHAGPIAPGQMREPRGSDIAGTTSNLQEQIGWMTSNPPIPVGDIYKRWIILGLNKIVRMYSPVSILDIRQGPKEPFRDYVDRFFKTLRAEQATQEVKNWMTDTLLVQNANPDCKTILRALGPGATLEEMMTACQGVGGPGHKARVLKCFNCGKEGHIAKNCRAPRKRGCWKCGREGHQMKDCNERQANFLGKIWPSHKGRPGNFLQSRPEPTAPPLPGKWKPKMIGGIGGFIKVKQYDQILIEICGKKAIGTVLVGPTPVNIIGRNMLTQLGCTLNFPISPIDTVPVTLKP…	AGATCTCCCTATCAGTGATAGAGATCGTCGACGAGCTCGTTTAGTGAACCGTCAGATCGCCTGGAGACGCCATCCACGCTGTTTTGACCTCCATAGAAGACACCGGGACCGATCCAGCCTCCGGTTAAGCTTGGTACCGAGCTCGGATCCAGCTTCCCGGGCCACCATGGACGCCATGAAGCGCGGCCTGTGCTGCGTGCTGCTGCTGTGCGGCGCCGTGTTCGTGAGCGCCCGCCCCATCGTGCAGAACCTGCAGGGCCAGATGGTGCACCAGGCCATCAGCCCCCGCACCCTGAACGCCTGGGTGAAGGTGATCGAGGAGAAGGCCTTCAGCCCCGAGGTGATCCCCATGTTCACCGCCCTGAGCGAGGGCGCCACCCCCCAGGACCTGAACACCAT…
Chadox1tHIVconsv1_fromgbk	+	1201		3945	2	mRNA#388_2_copies:polyA_is_-1	-1	-1	HIV_gag_pol__TSS Splice acceptor/donors END	Possible 3' truncation of HIV_gag_pol		MDAMKRGLCCVLLLCGAVFVSARPIVQNLQGQMVHQAISPRTLNAWVKVIEEKAFSPEVIPMFTALSEGATPQDLNTMLNTVGGHQAAMQMLKDTINEEAAEWDRVHPVHAGPIAPGQMREPRGSDIAGTTSNLQEQIGWMTSNPPIPVGDIYKRWIILGLNKIVRMYSPVSILDIRQGPKEPFRDYVDRFFKTLRAEQATQEVKNWMTDTLLVQNANPDCKTILRALGPGATLEEMMTACQGVGGPGHKARVLKCFNCGKEGHIAKNCRAPRKRGCWKCGREGHQMKDCNERQANFLGKIWPSHKGRPGNFLQSRPEPTAPPLPGKWKPKMIGGIGGFIKVKQYDQILIEICGKKAIGTVLVGPTPVNIIGRNMLTQLGCTLNFPISPIDTVPVTLKP…	AGATCTCCCTATCAGTGATAGAGATCGTCGACGAGCTCGTTTAGTGAACCGTCAGATCGCCTGGAGACGCCATCCACGCTGTTTTGACCTCCATAGAAGACACCGGGACCGATCCAGCCTCCGGTTAAGCTTGGTACCGAGCTCGGATCCAGCTTCCCGGGCCACCATGGACGCCATGAAGCGCGGCCTGTGCTGCGTGCTGCTGCTGTGCGGCGCCGTGTTCGTGAGCGCCCGCCCCATCGTGCAGAACCTGCAGGGCCAGATGGTGCACCAGGCCATCAGCCCCCGCACCCTGAACGCCTGGGTGAAGGTGATCGAGGAGAAGGCCTTCAGCCCCGAGGTGATCCCCATGTTCACCGCCCTGAGCGAGGGCGCCACCCCCCAGGACCTGAACACCAT…
Chadox1tHIVconsv1_fromgbk	+	4544		5023	2	mRNA#490_2_copies:polyA_is_-1	-1	-1	pIX_TSS,pIX Splice acceptor/donors END	pIX		MSGSGSFEGGVFSPYLTGRLPSWAGVRQNVMGSTVDGRPVQPANSSTLTYATLSSSSVDAAAAAAAASAASAVRGMAMGAGYYGTLVANSSSTNNPASLNEEKLLLLMAQLEALTQRLGELTQQVAQLQEQTRAAVATVKSK
Chadox1tHIVconsv1_fromgbk	+	1201	2016 2027	4246	2	mRNA#398_2_copies:polyA_is_-1	-1	-1	HIV_gag_pol__TSS Splice acceptor/donors :CA_AC END	none from list		MDAMKRGLCCVLLLCGAVFVSARPIVQNLQGQMVHQAISPRTLNAWVKVIEEKAFSPEVIPMFTALSEGATPQDLNTMLNTVGGHQAAMQMLKDTINEEAAEWDRVHPVHAGPIAPGQMREPRGSDIAGTTSNLQEQIGWMTSNPPIPVGDIYKRWIILGLNKIVRMYSPVSILDIRQGPKEPFRDYVDRFFKTLRAEQATQEVKNWMTDTLLVQNAARPSCAPWAPAPPWRR	AGATCTCCCTATCAGTGATAGAGATCGTCGACGAGCTCGTTTAGTGAACCGTCAGATCGCCTGGAGACGCCATCCACGCTGTTTTGACCTCCATAGAAGACACCGGGACCGATCCAGCCTCCGGTTAAGCTTGGTACCGAGCTCGGATCCAGCTTCCCGGGCCACCATGGACGCCATGAAGCGCGGCCTGTGCTGCGTGCTGCTGCTGTGCGGCGCCGTGTTCGTGAGCGCCCGCCCCATCGTGCAGAACCTGCAGGGCCAGATGGTGCACCAGGCCATCAGCCCCCGCACCCTGAACGCCTGGGTGAAGGTGATCGAGGAGAAGGCCTTCAGCCCCGAGGTGATCCCCATGTTCACCGCCCTGAGCGAGGGCGCCACCCCCCAGGACCTGAACACCAT…
Chadox1tHIVconsv1_fromgbk	+	1201	2320 2332	4065	2	mRNA#358_2_copies:polyA_is_-1	-1	-1	HIV_gag_pol__TSS Splice acceptor/donors :CC_CC END	none from list		MDAMKRGLCCVLLLCGAVFVSARPIVQNLQGQMVHQAISPRTLNAWVKVIEEKAFSPEVIPMFTALSEGATPQDLNTMLNTVGGHQAAMQMLKDTINEEAAEWDRVHPVHAGPIAPGQMREPRGSDIAGTTSNLQEQIGWMTSNPPIPVGDIYKRWIILGLNKIVRMYSPVSILDIRQGPKEPFRDYVDRFFKTLRAEQATQEVKNWMTDTLLVQNANPDCKTILRALGPGATLEEMMTACQGVGGPGHKARVLKCFNCGKEGHIAKNCRAPRKRGCWKCGREGHQMKDCNERQANFLGKIWPSHKGRPGNFLQSRPEPPARQVEAQDDRRHRRLHQGEAVRPDPDRDLRQEGHRHRAGGPHPREHHRPQHADPAGLHPELPHQPHRHRARDPEARHGR…	AGATCTCCCTATCAGTGATAGAGATCGTCGACGAGCTCGTTTAGTGAACCGTCAGATCGCCTGGAGACGCCATCCACGCTGTTTTGACCTCCATAGAAGACACCGGGACCGATCCAGCCTCCGGTTAAGCTTGGTACCGAGCTCGGATCCAGCTTCCCGGGCCACCATGGACGCCATGAAGCGCGGCCTGTGCTGCGTGCTGCTGCTGTGCGGCGCCGTGTTCGTGAGCGCCCGCCCCATCGTGCAGAACCTGCAGGGCCAGATGGTGCACCAGGCCATCAGCCCCCGCACCCTGAACGCCTGGGTGAAGGTGATCGAGGAGAAGGCCTTCAGCCCCGAGGTGATCCCCATGTTCACCGCCCTGAGCGAGGGCGCCACCCCCCAGGACCTGAACACCAT…
Chadox1tHIVconsv1_fromgbk	+	1201		2778	2	mRNA#385_2_copies:polyA_is_-1	-1	-1	HIV_gag_pol__TSS Splice acceptor/donors END	Possible 3' truncation of HIV_gag_pol		MDAMKRGLCCVLLLCGAVFVSARPIVQNLQGQMVHQAISPRTLNAWVKVIEEKAFSPEVIPMFTALSEGATPQDLNTMLNTVGGHQAAMQMLKDTINEEAAEWDRVHPVHAGPIAPGQMREPRGSDIAGTTSNLQEQIGWMTSNPPIPVGDIYKRWIILGLNKIVRMYSPVSILDIRQGPKEPFRDYVDRFFKTLRAEQATQEVKNWMTDTLLVQNANPDCKTILRALGPGATLEEMMTACQGVGGPGHKARVLKCFNCGKEGHIAKNCRAPRKRGCWKCGREGHQMKDCNERQANFLGKIWPSHKGRPGNFLQSRPEPTAPPLPGKWKPKMIGGIGGFIKVKQYDQILIEICGKKAIGTVLVGPTPVNIIGRNMLTQLGCTLNFPISPIDTVPVTLKP…	AGATCTCCCTATCAGTGATAGAGATCGTCGACGAGCTCGTTTAGTGAACCGTCAGATCGCCTGGAGACGCCATCCACGCTGTTTTGACCTCCATAGAAGACACCGGGACCGATCCAGCCTCCGGTTAAGCTTGGTACCGAGCTCGGATCCAGCTTCCCGGGCCACCATGGACGCCATGAAGCGCGGCCTGTGCTGCGTGCTGCTGCTGTGCGGCGCCGTGTTCGTGAGCGCCCGCCCCATCGTGCAGAACCTGCAGGGCCAGATGGTGCACCAGGCCATCAGCCCCCGCACCCTGAACGCCTGGGTGAAGGTGATCGAGGAGAAGGCCTTCAGCCCCGAGGTGATCCCCATGTTCACCGCCCTGAGCGAGGGCGCCACCCCCCAGGACCTGAACACCAT…
Chadox1tHIVconsv1_fromgbk	+	1201		3645	2	mRNA#499_2_copies:polyA_is_-1	-1	-1	HIV_gag_pol__TSS Splice acceptor/donors END	Possible 3' truncation of HIV_gag_pol		MDAMKRGLCCVLLLCGAVFVSARPIVQNLQGQMVHQAISPRTLNAWVKVIEEKAFSPEVIPMFTALSEGATPQDLNTMLNTVGGHQAAMQMLKDTINEEAAEWDRVHPVHAGPIAPGQMREPRGSDIAGTTSNLQEQIGWMTSNPPIPVGDIYKRWIILGLNKIVRMYSPVSILDIRQGPKEPFRDYVDRFFKTLRAEQATQEVKNWMTDTLLVQNANPDCKTILRALGPGATLEEMMTACQGVGGPGHKARVLKCFNCGKEGHIAKNCRAPRKRGCWKCGREGHQMKDCNERQANFLGKIWPSHKGRPGNFLQSRPEPTAPPLPGKWKPKMIGGIGGFIKVKQYDQILIEICGKKAIGTVLVGPTPVNIIGRNMLTQLGCTLNFPISPIDTVPVTLKP…	AGATCTCCCTATCAGTGATAGAGATCGTCGACGAGCTCGTTTAGTGAACCGTCAGATCGCCTGGAGACGCCATCCACGCTGTTTTGACCTCCATAGAAGACACCGGGACCGATCCAGCCTCCGGTTAAGCTTGGTACCGAGCTCGGATCCAGCTTCCCGGGCCACCATGGACGCCATGAAGCGCGGCCTGTGCTGCGTGCTGCTGCTGTGCGGCGCCGTGTTCGTGAGCGCCCGCCCCATCGTGCAGAACCTGCAGGGCCAGATGGTGCACCAGGCCATCAGCCCCCGCACCCTGAACGCCTGGGTGAAGGTGATCGAGGAGAAGGCCTTCAGCCCCGAGGTGATCCCCATGTTCACCGCCCTGAGCGAGGGCGCCACCCCCCAGGACCTGAACACCAT…
Chadox1tHIVconsv1_fromgbk	+	1201		1483	2	mRNA#471_2_copies:polyA_is_-1	-1	-1	HIV_gag_pol__TSS Splice acceptor/donors END	Possible 3' truncation of HIV_gag_pol		MDAMKRGLCCVLLLCGAVFVSARPIVQNLQGQMVHQAIS	AGATCTCCCTATCAGTGATAGAGATCGTCGACGAGCTCGTTTAGTGAACCGTCAGATCGCCTGGAGACGCCATCCACGCTGTTTTGACCTCCATAGAAGACACCGGGACCGATCCAGCCTCCGGTTAAGCTTGGTACCGAGCTCGGATCCAGCTTCCCGGGCCACCATGGACGCCATGAAGCGCGGCCTGTGCTGCGTGCTGCTGCTGTGCGGCGCCGTGTTCGTGAGCGCCCGCCCCATCGTGCAGAACCTGCAGGGCCAGATGGTGCACCAGGCCATCAGC
Chadox1tHIVconsv1_fromgbk	-	27456	24464 25127 25203 27335	22850	2	mRNA#437_2_copies:polyA_is_-1	-1	-1	DBP(E2A),E2_late_TSS Splice acceptor/donors GT_AG:GT_AG: END	DBP(E2A)		MAGRGGSQSERRRERTPERGRGSASHPPSRGGESPSPPPLPPKRHTYRRVASDQEEEEIVVVSENSRSPSPQASPPPLPPKKKPRKTKHVVMQDVSQDSEDERQAEEELAAVGFSYPPVRITEKDGKRSFETLDESDPLAAAASAKMMVKNPMSLPIVSAWEKGMEIMTMLMDRYRVETDLKANFQLMPEQGEVYRRICHLYINEEHRGIPLTFTSNKTLTTMMGRFLQGFVHAHSQIAHKNWECTGCALWLHGCTEAEGKLRCLHGTTMIQKEHMIEMDVASENGQRALKENPDRAKITQNRWGRSVVQLANNDARCCVHDAGCATNQFSSKSCGVFFTEGAKAQQAFRQLEAFMKAMYPGMNADQAQMMLIPLHCDCNHKPGCVPTMGRQTCKMTPF…
Chadox1tHIVconsv1_fromgbk	-	27400	24464 25127 25203 27335	22930	2	mRNA#477_2_copies:polyA_is_-1	-1	-1	E2_late_TSS Splice acceptor/donors GT_AG:GT_AG: END	Possible 3' truncation of DBP(E2A)		MAGRGGSQSERRRERTPERGRGSASHPPSRGGESPSPPPLPPKRHTYRRVASDQEEEEIVVVSENSRSPSPQASPPPLPPKKKPRKTKHVVMQDVSQDSEDERQAEEELAAVGFSYPPVRITEKDGKRSFETLDESDPLAAAASAKMMVKNPMSLPIVSAWEKGMEIMTMLMDRYRVETDLKANFQLMPEQGEVYRRICHLYINEEHRGIPLTFTSNKTLTTMMGRFLQGFVHAHSQIAHKNWECTGCALWLHGCTEAEGKLRCLHGTTMIQKEHMIEMDVASENGQRALKENPDRAKITQNRWGRSVVQLANNDARCCVHDAGCATNQFSSKSCGVFFTEGAKAQQAFRQLEAFMKAMYPGMNADQAQMMLIPLHCDCNHKPGCVPTMGRQTCKMTPF…	GGGTTCTGCCGGGTCTCGGCATGGCCCGCGGGCAGGGACACGTTGCGGAACTGGTACTTGGCCAGCCACTTGAACTCGGGGATCAGCAGTTTGGGCAGCGGGGTGTCGGGGAAGGAGTCGGTCCACAGCTTCCGCGTCAGCTGCAGGGCGCCCAGCAGGTCGGGCGCGGAGATCTTGAAATCGCAGTTGGGACCCGCGTTCTGCGCGCGAGAGTTGCGGTACACGGGGTTGCAGCACTGGAACACCATCAGGGCCGGGTGCTTCACGCTCGCCAGCACCGCCGCGTCGGTGATGCTCTCCACGTCGAGGTCCTCGGCGTTGGCCATCCCGAAGGGGGTCATCTTGCAGGTCTGCCTTCCCATGGTGGGCACGCACCCGGGCTTGTGGTTGCAATCGCAG…
Chadox1tHIVconsv1_fromgbk	+	1257		4065	2	mRNA#492_2_copies:polyA_is_-1	-1	-1	HIV_gag_pol__TSS,HIV_gag_pol Splice acceptor/donors END	HIV_gag_pol		MDAMKRGLCCVLLLCGAVFVSARPIVQNLQGQMVHQAISPRTLNAWVKVIEEKAFSPEVIPMFTALSEGATPQDLNTMLNTVGGHQAAMQMLKDTINEEAAEWDRVHPVHAGPIAPGQMREPRGSDIAGTTSNLQEQIGWMTSNPPIPVGDIYKRWIILGLNKIVRMYSPVSILDIRQGPKEPFRDYVDRFFKTLRAEQATQEVKNWMTDTLLVQNANPDCKTILRALGPGATLEEMMTACQGVGGPGHKARVLKCFNCGKEGHIAKNCRAPRKRGCWKCGREGHQMKDCNERQANFLGKIWPSHKGRPGNFLQSRPEPTAPPLPGKWKPKMIGGIGGFIKVKQYDQILIEICGKKAIGTVLVGPTPVNIIGRNMLTQLGCTLNFPISPIDTVPVTLKP…
Chadox1tHIVconsv1_fromgbk	+	1201	4179 21047	21063	2	mRNA#347_2_copies:polyA_is_-1	-1	-1	HIV_gag_pol__TSS,HIV_gag_pol Splice acceptor/donors :GT_AG END	HIV_gag_pol		MDAMKRGLCCVLLLCGAVFVSARPIVQNLQGQMVHQAISPRTLNAWVKVIEEKAFSPEVIPMFTALSEGATPQDLNTMLNTVGGHQAAMQMLKDTINEEAAEWDRVHPVHAGPIAPGQMREPRGSDIAGTTSNLQEQIGWMTSNPPIPVGDIYKRWIILGLNKIVRMYSPVSILDIRQGPKEPFRDYVDRFFKTLRAEQATQEVKNWMTDTLLVQNANPDCKTILRALGPGATLEEMMTACQGVGGPGHKARVLKCFNCGKEGHIAKNCRAPRKRGCWKCGREGHQMKDCNERQANFLGKIWPSHKGRPGNFLQSRPEPTAPPLPGKWKPKMIGGIGGFIKVKQYDQILIEICGKKAIGTVLVGPTPVNIIGRNMLTQLGCTLNFPISPIDTVPVTLKP…
Chadox1tHIVconsv1_fromgbk	+	1201	4119 28522	28545	2	mRNA#418_2_copies:polyA_is_-1	-1	-1	HIV_gag_pol__TSS,HIV_gag_pol Splice acceptor/donors :CG_AG END	HIV_gag_pol		MDAMKRGLCCVLLLCGAVFVSARPIVQNLQGQMVHQAISPRTLNAWVKVIEEKAFSPEVIPMFTALSEGATPQDLNTMLNTVGGHQAAMQMLKDTINEEAAEWDRVHPVHAGPIAPGQMREPRGSDIAGTTSNLQEQIGWMTSNPPIPVGDIYKRWIILGLNKIVRMYSPVSILDIRQGPKEPFRDYVDRFFKTLRAEQATQEVKNWMTDTLLVQNANPDCKTILRALGPGATLEEMMTACQGVGGPGHKARVLKCFNCGKEGHIAKNCRAPRKRGCWKCGREGHQMKDCNERQANFLGKIWPSHKGRPGNFLQSRPEPTAPPLPGKWKPKMIGGIGGFIKVKQYDQILIEICGKKAIGTVLVGPTPVNIIGRNMLTQLGCTLNFPISPIDTVPVTLKP…
Chadox1tHIVconsv1_fromgbk	+	1201		3920	2	mRNA#479_2_copies:polyA_is_-1	-1	-1	HIV_gag_pol__TSS Splice acceptor/donors END	Possible 3' truncation of HIV_gag_pol		MDAMKRGLCCVLLLCGAVFVSARPIVQNLQGQMVHQAISPRTLNAWVKVIEEKAFSPEVIPMFTALSEGATPQDLNTMLNTVGGHQAAMQMLKDTINEEAAEWDRVHPVHAGPIAPGQMREPRGSDIAGTTSNLQEQIGWMTSNPPIPVGDIYKRWIILGLNKIVRMYSPVSILDIRQGPKEPFRDYVDRFFKTLRAEQATQEVKNWMTDTLLVQNANPDCKTILRALGPGATLEEMMTACQGVGGPGHKARVLKCFNCGKEGHIAKNCRAPRKRGCWKCGREGHQMKDCNERQANFLGKIWPSHKGRPGNFLQSRPEPTAPPLPGKWKPKMIGGIGGFIKVKQYDQILIEICGKKAIGTVLVGPTPVNIIGRNMLTQLGCTLNFPISPIDTVPVTLKP…	AGATCTCCCTATCAGTGATAGAGATCGTCGACGAGCTCGTTTAGTGAACCGTCAGATCGCCTGGAGACGCCATCCACGCTGTTTTGACCTCCATAGAAGACACCGGGACCGATCCAGCCTCCGGTTAAGCTTGGTACCGAGCTCGGATCCAGCTTCCCGGGCCACCATGGACGCCATGAAGCGCGGCCTGTGCTGCGTGCTGCTGCTGTGCGGCGCCGTGTTCGTGAGCGCCCGCCCCATCGTGCAGAACCTGCAGGGCCAGATGGTGCACCAGGCCATCAGCCCCCGCACCCTGAACGCCTGGGTGAAGGTGATCGAGGAGAAGGCCTTCAGCCCCGAGGTGATCCCCATGTTCACCGCCCTGAGCGAGGGCGCCACCCCCCAGGACCTGAACACCAT…
Chadox1tHIVconsv1_fromgbk	+	1201	2325 2338	4246	2	mRNA#396_2_copies:polyA_is_-1	-1	-1	HIV_gag_pol__TSS Splice acceptor/donors :CG_CT END	none from list		MDAMKRGLCCVLLLCGAVFVSARPIVQNLQGQMVHQAISPRTLNAWVKVIEEKAFSPEVIPMFTALSEGATPQDLNTMLNTVGGHQAAMQMLKDTINEEAAEWDRVHPVHAGPIAPGQMREPRGSDIAGTTSNLQEQIGWMTSNPPIPVGDIYKRWIILGLNKIVRMYSPVSILDIRQGPKEPFRDYVDRFFKTLRAEQATQEVKNWMTDTLLVQNANPDCKTILRALGPGATLEEMMTACQGVGGPGHKARVLKCFNCGKEGHIAKNCRAPRKRGCWKCGREGHQMKDCNERQANFLGKIWPSHKGRPGNFLQSRPEPTPGKWKPKMIGGIGGFIKVKQYDQILIEICGKKAIGTVLVGPTPVNIIGRNMLTQLGCTLNFPISPIDTVPVTLKPGMDG…	AGATCTCCCTATCAGTGATAGAGATCGTCGACGAGCTCGTTTAGTGAACCGTCAGATCGCCTGGAGACGCCATCCACGCTGTTTTGACCTCCATAGAAGACACCGGGACCGATCCAGCCTCCGGTTAAGCTTGGTACCGAGCTCGGATCCAGCTTCCCGGGCCACCATGGACGCCATGAAGCGCGGCCTGTGCTGCGTGCTGCTGCTGTGCGGCGCCGTGTTCGTGAGCGCCCGCCCCATCGTGCAGAACCTGCAGGGCCAGATGGTGCACCAGGCCATCAGCCCCCGCACCCTGAACGCCTGGGTGAAGGTGATCGAGGAGAAGGCCTTCAGCCCCGAGGTGATCCCCATGTTCACCGCCCTGAGCGAGGGCGCCACCCCCCAGGACCTGAACACCAT…
Chadox1tHIVconsv1_fromgbk	+	1201	3623 3639	4246	2	mRNA#390_2_copies:polyA_is_-1	-1	-1	HIV_gag_pol__TSS Splice acceptor/donors :AG_GG END	none from list		MDAMKRGLCCVLLLCGAVFVSARPIVQNLQGQMVHQAISPRTLNAWVKVIEEKAFSPEVIPMFTALSEGATPQDLNTMLNTVGGHQAAMQMLKDTINEEAAEWDRVHPVHAGPIAPGQMREPRGSDIAGTTSNLQEQIGWMTSNPPIPVGDIYKRWIILGLNKIVRMYSPVSILDIRQGPKEPFRDYVDRFFKTLRAEQATQEVKNWMTDTLLVQNANPDCKTILRALGPGATLEEMMTACQGVGGPGHKARVLKCFNCGKEGHIAKNCRAPRKRGCWKCGREGHQMKDCNERQANFLGKIWPSHKGRPGNFLQSRPEPTAPPLPGKWKPKMIGGIGGFIKVKQYDQILIEICGKKAIGTVLVGPTPVNIIGRNMLTQLGCTLNFPISPIDTVPVTLKP…	AGATCTCCCTATCAGTGATAGAGATCGTCGACGAGCTCGTTTAGTGAACCGTCAGATCGCCTGGAGACGCCATCCACGCTGTTTTGACCTCCATAGAAGACACCGGGACCGATCCAGCCTCCGGTTAAGCTTGGTACCGAGCTCGGATCCAGCTTCCCGGGCCACCATGGACGCCATGAAGCGCGGCCTGTGCTGCGTGCTGCTGCTGTGCGGCGCCGTGTTCGTGAGCGCCCGCCCCATCGTGCAGAACCTGCAGGGCCAGATGGTGCACCAGGCCATCAGCCCCCGCACCCTGAACGCCTGGGTGAAGGTGATCGAGGAGAAGGCCTTCAGCCCCGAGGTGATCCCCATGTTCACCGCCCTGAGCGAGGGCGCCACCCCCCAGGACCTGAACACCAT…
Chadox1tHIVconsv1_fromgbk	+	1201	4188 4916	4930	2	mRNA#428_2_copies:polyA_is_-1	-1	-1	HIV_gag_pol__TSS,HIV_gag_pol Splice acceptor/donors :TT_AG END	HIV_gag_pol		MDAMKRGLCCVLLLCGAVFVSARPIVQNLQGQMVHQAISPRTLNAWVKVIEEKAFSPEVIPMFTALSEGATPQDLNTMLNTVGGHQAAMQMLKDTINEEAAEWDRVHPVHAGPIAPGQMREPRGSDIAGTTSNLQEQIGWMTSNPPIPVGDIYKRWIILGLNKIVRMYSPVSILDIRQGPKEPFRDYVDRFFKTLRAEQATQEVKNWMTDTLLVQNANPDCKTILRALGPGATLEEMMTACQGVGGPGHKARVLKCFNCGKEGHIAKNCRAPRKRGCWKCGREGHQMKDCNERQANFLGKIWPSHKGRPGNFLQSRPEPTAPPLPGKWKPKMIGGIGGFIKVKQYDQILIEICGKKAIGTVLVGPTPVNIIGRNMLTQLGCTLNFPISPIDTVPVTLKP…
Chadox1tHIVconsv1_fromgbk	+	1201		2623	2	mRNA#403_2_copies:polyA_is_-1	-1	-1	HIV_gag_pol__TSS Splice acceptor/donors END	Possible 3' truncation of HIV_gag_pol		MDAMKRGLCCVLLLCGAVFVSARPIVQNLQGQMVHQAISPRTLNAWVKVIEEKAFSPEVIPMFTALSEGATPQDLNTMLNTVGGHQAAMQMLKDTINEEAAEWDRVHPVHAGPIAPGQMREPRGSDIAGTTSNLQEQIGWMTSNPPIPVGDIYKRWIILGLNKIVRMYSPVSILDIRQGPKEPFRDYVDRFFKTLRAEQATQEVKNWMTDTLLVQNANPDCKTILRALGPGATLEEMMTACQGVGGPGHKARVLKCFNCGKEGHIAKNCRAPRKRGCWKCGREGHQMKDCNERQANFLGKIWPSHKGRPGNFLQSRPEPTAPPLPGKWKPKMIGGIGGFIKVKQYDQILIEICGKKAIGTVLVGPTPVNIIGRNMLTQLGCTLNFPISPIDTVPVTLKP…	AGATCTCCCTATCAGTGATAGAGATCGTCGACGAGCTCGTTTAGTGAACCGTCAGATCGCCTGGAGACGCCATCCACGCTGTTTTGACCTCCATAGAAGACACCGGGACCGATCCAGCCTCCGGTTAAGCTTGGTACCGAGCTCGGATCCAGCTTCCCGGGCCACCATGGACGCCATGAAGCGCGGCCTGTGCTGCGTGCTGCTGCTGTGCGGCGCCGTGTTCGTGAGCGCCCGCCCCATCGTGCAGAACCTGCAGGGCCAGATGGTGCACCAGGCCATCAGCCCCCGCACCCTGAACGCCTGGGTGAAGGTGATCGAGGAGAAGGCCTTCAGCCCCGAGGTGATCCCCATGTTCACCGCCCTGAGCGAGGGCGCCACCCCCCAGGACCTGAACACCAT…
Chadox1tHIVconsv1_fromgbk	+	1273		4219	2	mRNA#433_2_copies:polyA_is_-1	-1	-1	HIV_gag_pol__TSS,HIV_gag_pol Splice acceptor/donors END	HIV_gag_pol		MDAMKRGLCCVLLLCGAVFVSARPIVQNLQGQMVHQAISPRTLNAWVKVIEEKAFSPEVIPMFTALSEGATPQDLNTMLNTVGGHQAAMQMLKDTINEEAAEWDRVHPVHAGPIAPGQMREPRGSDIAGTTSNLQEQIGWMTSNPPIPVGDIYKRWIILGLNKIVRMYSPVSILDIRQGPKEPFRDYVDRFFKTLRAEQATQEVKNWMTDTLLVQNANPDCKTILRALGPGATLEEMMTACQGVGGPGHKARVLKCFNCGKEGHIAKNCRAPRKRGCWKCGREGHQMKDCNERQANFLGKIWPSHKGRPGNFLQSRPEPTAPPLPGKWKPKMIGGIGGFIKVKQYDQILIEICGKKAIGTVLVGPTPVNIIGRNMLTQLGCTLNFPISPIDTVPVTLKP…
Chadox1tHIVconsv1_fromgbk	+	1201	4088 4101	4246	2	mRNA#491_2_copies:polyA_is_-1	-1	-1	HIV_gag_pol__TSS,HIV_gag_pol Splice acceptor/donors :TA_TG END	HIV_gag_pol		MDAMKRGLCCVLLLCGAVFVSARPIVQNLQGQMVHQAISPRTLNAWVKVIEEKAFSPEVIPMFTALSEGATPQDLNTMLNTVGGHQAAMQMLKDTINEEAAEWDRVHPVHAGPIAPGQMREPRGSDIAGTTSNLQEQIGWMTSNPPIPVGDIYKRWIILGLNKIVRMYSPVSILDIRQGPKEPFRDYVDRFFKTLRAEQATQEVKNWMTDTLLVQNANPDCKTILRALGPGATLEEMMTACQGVGGPGHKARVLKCFNCGKEGHIAKNCRAPRKRGCWKCGREGHQMKDCNERQANFLGKIWPSHKGRPGNFLQSRPEPTAPPLPGKWKPKMIGGIGGFIKVKQYDQILIEICGKKAIGTVLVGPTPVNIIGRNMLTQLGCTLNFPISPIDTVPVTLKP…
Chadox1tHIVconsv1_fromgbk	+	1201		1620	2	mRNA#441_2_copies:polyA_is_-1	-1	-1	HIV_gag_pol__TSS Splice acceptor/donors END	Possible 3' truncation of HIV_gag_pol		MDAMKRGLCCVLLLCGAVFVSARPIVQNLQGQMVHQAISPRTLNAWVKVIEEKAFSPEVIPMFTALSEGATPQDLNTMLNTVGG	AGATCTCCCTATCAGTGATAGAGATCGTCGACGAGCTCGTTTAGTGAACCGTCAGATCGCCTGGAGACGCCATCCACGCTGTTTTGACCTCCATAGAAGACACCGGGACCGATCCAGCCTCCGGTTAAGCTTGGTACCGAGCTCGGATCCAGCTTCCCGGGCCACCATGGACGCCATGAAGCGCGGCCTGTGCTGCGTGCTGCTGCTGTGCGGCGCCGTGTTCGTGAGCGCCCGCCCCATCGTGCAGAACCTGCAGGGCCAGATGGTGCACCAGGCCATCAGCCCCCGCACCCTGAACGCCTGGGTGAAGGTGATCGAGGAGAAGGCCTTCAGCCCCGAGGTGATCCCCATGTTCACCGCCCTGAGCGAGGGCGCCACCCCCCAGGACCTGAACACCAT…
Chadox1tHIVconsv1_fromgbk	+	1201	2320 2338	4219	2	mRNA#386_2_copies:polyA_is_-1	-1	-1	HIV_gag_pol__TSS Splice acceptor/donors :CC_CT END	none from list		MDAMKRGLCCVLLLCGAVFVSARPIVQNLQGQMVHQAISPRTLNAWVKVIEEKAFSPEVIPMFTALSEGATPQDLNTMLNTVGGHQAAMQMLKDTINEEAAEWDRVHPVHAGPIAPGQMREPRGSDIAGTTSNLQEQIGWMTSNPPIPVGDIYKRWIILGLNKIVRMYSPVSILDIRQGPKEPFRDYVDRFFKTLRAEQATQEVKNWMTDTLLVQNANPDCKTILRALGPGATLEEMMTACQGVGGPGHKARVLKCFNCGKEGHIAKNCRAPRKRGCWKCGREGHQMKDCNERQANFLGKIWPSHKGRPGNFLQSRPEARQVEAQDDRRHRRLHQGEAVRPDPDRDLRQEGHRHRAGGPHPREHHRPQHADPAGLHPELPHQPHRHRARDPEARHGRPP…	AGATCTCCCTATCAGTGATAGAGATCGTCGACGAGCTCGTTTAGTGAACCGTCAGATCGCCTGGAGACGCCATCCACGCTGTTTTGACCTCCATAGAAGACACCGGGACCGATCCAGCCTCCGGTTAAGCTTGGTACCGAGCTCGGATCCAGCTTCCCGGGCCACCATGGACGCCATGAAGCGCGGCCTGTGCTGCGTGCTGCTGCTGTGCGGCGCCGTGTTCGTGAGCGCCCGCCCCATCGTGCAGAACCTGCAGGGCCAGATGGTGCACCAGGCCATCAGCCCCCGCACCCTGAACGCCTGGGTGAAGGTGATCGAGGAGAAGGCCTTCAGCCCCGAGGTGATCCCCATGTTCACCGCCCTGAGCGAGGGCGCCACCCCCCAGGACCTGAACACCAT…
Chadox1tHIVconsv1_fromgbk	+	1201	2101 2114	4246	2	mRNA#370_2_copies:polyA_is_-1	-1	-1	HIV_gag_pol__TSS Splice acceptor/donors :GG_AC END	none from list		MDAMKRGLCCVLLLCGAVFVSARPIVQNLQGQMVHQAISPRTLNAWVKVIEEKAFSPEVIPMFTALSEGATPQDLNTMLNTVGGHQAAMQMLKDTINEEAAEWDRVHPVHAGPIAPGQMREPRGSDIAGTTSNLQEQIGWMTSNPPIPVGDIYKRWIILGLNKIVRMYSPVSILDIRQGPKEPFRDYVDRFFKTLRAEQATQEVKNWMTDTLLVQNANPDCKTILRALGPGATLEEMMTACQGVGKARVLKCFNCGKEGHIAKNCRAPRKRGCWKCGREGHQMKDCNERQANFLGKIWPSHKGRPGNFLQSRPEPTAPPLPGKWKPKMIGGIGGFIKVKQYDQILIEICGKKAIGTVLVGPTPVNIIGRNMLTQLGCTLNFPISPIDTVPVTLKPGMDG…	AGATCTCCCTATCAGTGATAGAGATCGTCGACGAGCTCGTTTAGTGAACCGTCAGATCGCCTGGAGACGCCATCCACGCTGTTTTGACCTCCATAGAAGACACCGGGACCGATCCAGCCTCCGGTTAAGCTTGGTACCGAGCTCGGATCCAGCTTCCCGGGCCACCATGGACGCCATGAAGCGCGGCCTGTGCTGCGTGCTGCTGCTGTGCGGCGCCGTGTTCGTGAGCGCCCGCCCCATCGTGCAGAACCTGCAGGGCCAGATGGTGCACCAGGCCATCAGCCCCCGCACCCTGAACGCCTGGGTGAAGGTGATCGAGGAGAAGGCCTTCAGCCCCGAGGTGATCCCCATGTTCACCGCCCTGAGCGAGGGCGCCACCCCCCAGGACCTGAACACCAT…
Chadox1tHIVconsv1_fromgbk	-	32529	31706 32495	29889	2	mRNA#366_2_copies:polyA_is_-1	-1	-1	E4_TSS,E4_orf3,E4_orf4,E4_orf6 Splice acceptor/donors GT_AG: END	E4_orf3		MRVCLRMPVEGALRELFIMAGLDLPQELIRIIQGWKNENYLGMVQECNMMIEELENAPAFAVLLFLDVRVEALLEATVEHLENRVTFDLAVIFHQHSGGERCHLRDLHFEVLRDRLE
Chadox1tHIVconsv1_fromgbk	+	1201		2681	2	mRNA#406_2_copies:polyA_is_-1	-1	-1	HIV_gag_pol__TSS Splice acceptor/donors END	Possible 3' truncation of HIV_gag_pol		MDAMKRGLCCVLLLCGAVFVSARPIVQNLQGQMVHQAISPRTLNAWVKVIEEKAFSPEVIPMFTALSEGATPQDLNTMLNTVGGHQAAMQMLKDTINEEAAEWDRVHPVHAGPIAPGQMREPRGSDIAGTTSNLQEQIGWMTSNPPIPVGDIYKRWIILGLNKIVRMYSPVSILDIRQGPKEPFRDYVDRFFKTLRAEQATQEVKNWMTDTLLVQNANPDCKTILRALGPGATLEEMMTACQGVGGPGHKARVLKCFNCGKEGHIAKNCRAPRKRGCWKCGREGHQMKDCNERQANFLGKIWPSHKGRPGNFLQSRPEPTAPPLPGKWKPKMIGGIGGFIKVKQYDQILIEICGKKAIGTVLVGPTPVNIIGRNMLTQLGCTLNFPISPIDTVPVTLKP…	AGATCTCCCTATCAGTGATAGAGATCGTCGACGAGCTCGTTTAGTGAACCGTCAGATCGCCTGGAGACGCCATCCACGCTGTTTTGACCTCCATAGAAGACACCGGGACCGATCCAGCCTCCGGTTAAGCTTGGTACCGAGCTCGGATCCAGCTTCCCGGGCCACCATGGACGCCATGAAGCGCGGCCTGTGCTGCGTGCTGCTGCTGTGCGGCGCCGTGTTCGTGAGCGCCCGCCCCATCGTGCAGAACCTGCAGGGCCAGATGGTGCACCAGGCCATCAGCCCCCGCACCCTGAACGCCTGGGTGAAGGTGATCGAGGAGAAGGCCTTCAGCCCCGAGGTGATCCCCATGTTCACCGCCCTGAGCGAGGGCGCCACCCCCCAGGACCTGAACACCAT…
Chadox1tHIVconsv1_fromgbk	+	1201		2498	2	mRNA#417_2_copies:polyA_is_-1	-1	-1	HIV_gag_pol__TSS Splice acceptor/donors END	Possible 3' truncation of HIV_gag_pol		MDAMKRGLCCVLLLCGAVFVSARPIVQNLQGQMVHQAISPRTLNAWVKVIEEKAFSPEVIPMFTALSEGATPQDLNTMLNTVGGHQAAMQMLKDTINEEAAEWDRVHPVHAGPIAPGQMREPRGSDIAGTTSNLQEQIGWMTSNPPIPVGDIYKRWIILGLNKIVRMYSPVSILDIRQGPKEPFRDYVDRFFKTLRAEQATQEVKNWMTDTLLVQNANPDCKTILRALGPGATLEEMMTACQGVGGPGHKARVLKCFNCGKEGHIAKNCRAPRKRGCWKCGREGHQMKDCNERQANFLGKIWPSHKGRPGNFLQSRPEPTAPPLPGKWKPKMIGGIGGFIKVKQYDQILIEICGKKAIGTVLVGPTPVNIIGRNMLT	AGATCTCCCTATCAGTGATAGAGATCGTCGACGAGCTCGTTTAGTGAACCGTCAGATCGCCTGGAGACGCCATCCACGCTGTTTTGACCTCCATAGAAGACACCGGGACCGATCCAGCCTCCGGTTAAGCTTGGTACCGAGCTCGGATCCAGCTTCCCGGGCCACCATGGACGCCATGAAGCGCGGCCTGTGCTGCGTGCTGCTGCTGTGCGGCGCCGTGTTCGTGAGCGCCCGCCCCATCGTGCAGAACCTGCAGGGCCAGATGGTGCACCAGGCCATCAGCCCCCGCACCCTGAACGCCTGGGTGAAGGTGATCGAGGAGAAGGCCTTCAGCCCCGAGGTGATCCCCATGTTCACCGCCCTGAGCGAGGGCGCCACCCCCCAGGACCTGAACACCAT…
Chadox1tHIVconsv1_fromgbk	-	32529	31706 32495	29925	2	mRNA#488_2_copies:polyA_is_-1	-1	-1	E4_TSS,E4_orf3,E4_orf4,E4_orf6 Splice acceptor/donors GT_AG: END	E4_orf3		MRVCLRMPVEGALRELFIMAGLDLPQELIRIIQGWKNENYLGMVQECNMMIEELENAPAFAVLLFLDVRVEALLEATVEHLENRVTFDLAVIFHQHSGGERCHLRDLHFEVLRDRLE
Chadox1tHIVconsv1_fromgbk	+	1201		1677	2	mRNA#363_2_copies:polyA_is_-1	-1	-1	HIV_gag_pol__TSS Splice acceptor/donors END	Possible 3' truncation of HIV_gag_pol		MDAMKRGLCCVLLLCGAVFVSARPIVQNLQGQMVHQAISPRTLNAWVKVIEEKAFSPEVIPMFTALSEGATPQDLNTMLNTVGGHQAAMQMLKDTINEEAAEW	AGATCTCCCTATCAGTGATAGAGATCGTCGACGAGCTCGTTTAGTGAACCGTCAGATCGCCTGGAGACGCCATCCACGCTGTTTTGACCTCCATAGAAGACACCGGGACCGATCCAGCCTCCGGTTAAGCTTGGTACCGAGCTCGGATCCAGCTTCCCGGGCCACCATGGACGCCATGAAGCGCGGCCTGTGCTGCGTGCTGCTGCTGTGCGGCGCCGTGTTCGTGAGCGCCCGCCCCATCGTGCAGAACCTGCAGGGCCAGATGGTGCACCAGGCCATCAGCCCCCGCACCCTGAACGCCTGGGTGAAGGTGATCGAGGAGAAGGCCTTCAGCCCCGAGGTGATCCCCATGTTCACCGCCCTGAGCGAGGGCGCCACCCCCCAGGACCTGAACACCAT…
Chadox1tHIVconsv1_fromgbk	+	1201		2440	2	mRNA#408_2_copies:polyA_is_-1	-1	-1	HIV_gag_pol__TSS Splice acceptor/donors END	Possible 3' truncation of HIV_gag_pol		MDAMKRGLCCVLLLCGAVFVSARPIVQNLQGQMVHQAISPRTLNAWVKVIEEKAFSPEVIPMFTALSEGATPQDLNTMLNTVGGHQAAMQMLKDTINEEAAEWDRVHPVHAGPIAPGQMREPRGSDIAGTTSNLQEQIGWMTSNPPIPVGDIYKRWIILGLNKIVRMYSPVSILDIRQGPKEPFRDYVDRFFKTLRAEQATQEVKNWMTDTLLVQNANPDCKTILRALGPGATLEEMMTACQGVGGPGHKARVLKCFNCGKEGHIAKNCRAPRKRGCWKCGREGHQMKDCNERQANFLGKIWPSHKGRPGNFLQSRPEPTAPPLPGKWKPKMIGGIGGFIKVKQYDQILIEICGKKAI	AGATCTCCCTATCAGTGATAGAGATCGTCGACGAGCTCGTTTAGTGAACCGTCAGATCGCCTGGAGACGCCATCCACGCTGTTTTGACCTCCATAGAAGACACCGGGACCGATCCAGCCTCCGGTTAAGCTTGGTACCGAGCTCGGATCCAGCTTCCCGGGCCACCATGGACGCCATGAAGCGCGGCCTGTGCTGCGTGCTGCTGCTGTGCGGCGCCGTGTTCGTGAGCGCCCGCCCCATCGTGCAGAACCTGCAGGGCCAGATGGTGCACCAGGCCATCAGCCCCCGCACCCTGAACGCCTGGGTGAAGGTGATCGAGGAGAAGGCCTTCAGCCCCGAGGTGATCCCCATGTTCACCGCCCTGAGCGAGGGCGCCACCCCCCAGGACCTGAACACCAT…
Chadox1tHIVconsv1_fromgbk	+	1201		1721	2	mRNA#399_2_copies:polyA_is_-1	-1	-1	HIV_gag_pol__TSS Splice acceptor/donors END	Possible 3' truncation of HIV_gag_pol		MDAMKRGLCCVLLLCGAVFVSARPIVQNLQGQMVHQAISPRTLNAWVKVIEEKAFSPEVIPMFTALSEGATPQDLNTMLNTVGGHQAAMQMLKDTINEEAAEWDRVHPVHAGPIAPGQ	AGATCTCCCTATCAGTGATAGAGATCGTCGACGAGCTCGTTTAGTGAACCGTCAGATCGCCTGGAGACGCCATCCACGCTGTTTTGACCTCCATAGAAGACACCGGGACCGATCCAGCCTCCGGTTAAGCTTGGTACCGAGCTCGGATCCAGCTTCCCGGGCCACCATGGACGCCATGAAGCGCGGCCTGTGCTGCGTGCTGCTGCTGTGCGGCGCCGTGTTCGTGAGCGCCCGCCCCATCGTGCAGAACCTGCAGGGCCAGATGGTGCACCAGGCCATCAGCCCCCGCACCCTGAACGCCTGGGTGAAGGTGATCGAGGAGAAGGCCTTCAGCCCCGAGGTGATCCCCATGTTCACCGCCCTGAGCGAGGGCGCCACCCCCCAGGACCTGAACACCAT…
Chadox1tHIVconsv1_fromgbk	+	1201	3979 4552	5023	2	mRNA#450_2_copies:polyA_is_-1	-1	-1	HIV_gag_pol__TSS,pIX Splice acceptor/donors :GT_AG END	none from list		MDAMKRGLCCVLLLCGAVFVSARPIVQNLQGQMVHQAISPRTLNAWVKVIEEKAFSPEVIPMFTALSEGATPQDLNTMLNTVGGHQAAMQMLKDTINEEAAEWDRVHPVHAGPIAPGQMREPRGSDIAGTTSNLQEQIGWMTSNPPIPVGDIYKRWIILGLNKIVRMYSPVSILDIRQGPKEPFRDYVDRFFKTLRAEQATQEVKNWMTDTLLVQNANPDCKTILRALGPGATLEEMMTACQGVGGPGHKARVLKCFNCGKEGHIAKNCRAPRKRGCWKCGREGHQMKDCNERQANFLGKIWPSHKGRPGNFLQSRPEPTAPPLPGKWKPKMIGGIGGFIKVKQYDQILIEICGKKAIGTVLVGPTPVNIIGRNMLTQLGCTLNFPISPIDTVPVTLKP…	AGATCTCCCTATCAGTGATAGAGATCGTCGACGAGCTCGTTTAGTGAACCGTCAGATCGCCTGGAGACGCCATCCACGCTGTTTTGACCTCCATAGAAGACACCGGGACCGATCCAGCCTCCGGTTAAGCTTGGTACCGAGCTCGGATCCAGCTTCCCGGGCCACCATGGACGCCATGAAGCGCGGCCTGTGCTGCGTGCTGCTGCTGTGCGGCGCCGTGTTCGTGAGCGCCCGCCCCATCGTGCAGAACCTGCAGGGCCAGATGGTGCACCAGGCCATCAGCCCCCGCACCCTGAACGCCTGGGTGAAGGTGATCGAGGAGAAGGCCTTCAGCCCCGAGGTGATCCCCATGTTCACCGCCCTGAGCGAGGGCGCCACCCCCCAGGACCTGAACACCAT…
Chadox1tHIVconsv1_fromgbk	+	1257		4189	2	mRNA#360_2_copies:polyA_is_-1	-1	-1	HIV_gag_pol__TSS,HIV_gag_pol Splice acceptor/donors END	HIV_gag_pol		MDAMKRGLCCVLLLCGAVFVSARPIVQNLQGQMVHQAISPRTLNAWVKVIEEKAFSPEVIPMFTALSEGATPQDLNTMLNTVGGHQAAMQMLKDTINEEAAEWDRVHPVHAGPIAPGQMREPRGSDIAGTTSNLQEQIGWMTSNPPIPVGDIYKRWIILGLNKIVRMYSPVSILDIRQGPKEPFRDYVDRFFKTLRAEQATQEVKNWMTDTLLVQNANPDCKTILRALGPGATLEEMMTACQGVGGPGHKARVLKCFNCGKEGHIAKNCRAPRKRGCWKCGREGHQMKDCNERQANFLGKIWPSHKGRPGNFLQSRPEPTAPPLPGKWKPKMIGGIGGFIKVKQYDQILIEICGKKAIGTVLVGPTPVNIIGRNMLTQLGCTLNFPISPIDTVPVTLKP…
Chadox1tHIVconsv1_fromgbk	+	1201		1702	1	mRNA#806_1_copies:polyA_is_-1	-1	-1	HIV_gag_pol__TSS Splice acceptor/donors END	Possible 3' truncation of HIV_gag_pol		MDAMKRGLCCVLLLCGAVFVSARPIVQNLQGQMVHQAISPRTLNAWVKVIEEKAFSPEVIPMFTALSEGATPQDLNTMLNTVGGHQAAMQMLKDTINEEAAEWDRVHPVHAG	AGATCTCCCTATCAGTGATAGAGATCGTCGACGAGCTCGTTTAGTGAACCGTCAGATCGCCTGGAGACGCCATCCACGCTGTTTTGACCTCCATAGAAGACACCGGGACCGATCCAGCCTCCGGTTAAGCTTGGTACCGAGCTCGGATCCAGCTTCCCGGGCCACCATGGACGCCATGAAGCGCGGCCTGTGCTGCGTGCTGCTGCTGTGCGGCGCCGTGTTCGTGAGCGCCCGCCCCATCGTGCAGAACCTGCAGGGCCAGATGGTGCACCAGGCCATCAGCCCCCGCACCCTGAACGCCTGGGTGAAGGTGATCGAGGAGAAGGCCTTCAGCCCCGAGGTGATCCCCATGTTCACCGCCCTGAGCGAGGGCGCCACCCCCCAGGACCTGAACACCAT…
Chadox1tHIVconsv1_fromgbk	+	1201	2900 2912	4189	1	mRNA#1036_1_copies:polyA_is_-1	-1	-1	HIV_gag_pol__TSS Splice acceptor/donors :AC_TC END	none from list		MDAMKRGLCCVLLLCGAVFVSARPIVQNLQGQMVHQAISPRTLNAWVKVIEEKAFSPEVIPMFTALSEGATPQDLNTMLNTVGGHQAAMQMLKDTINEEAAEWDRVHPVHAGPIAPGQMREPRGSDIAGTTSNLQEQIGWMTSNPPIPVGDIYKRWIILGLNKIVRMYSPVSILDIRQGPKEPFRDYVDRFFKTLRAEQATQEVKNWMTDTLLVQNANPDCKTILRALGPGATLEEMMTACQGVGGPGHKARVLKCFNCGKEGHIAKNCRAPRKRGCWKCGREGHQMKDCNERQANFLGKIWPSHKGRPGNFLQSRPEPTAPPLPGKWKPKMIGGIGGFIKVKQYDQILIEICGKKAIGTVLVGPTPVNIIGRNMLTQLGCTLNFPISPIDTVPVTLKP…	AGATCTCCCTATCAGTGATAGAGATCGTCGACGAGCTCGTTTAGTGAACCGTCAGATCGCCTGGAGACGCCATCCACGCTGTTTTGACCTCCATAGAAGACACCGGGACCGATCCAGCCTCCGGTTAAGCTTGGTACCGAGCTCGGATCCAGCTTCCCGGGCCACCATGGACGCCATGAAGCGCGGCCTGTGCTGCGTGCTGCTGCTGTGCGGCGCCGTGTTCGTGAGCGCCCGCCCCATCGTGCAGAACCTGCAGGGCCAGATGGTGCACCAGGCCATCAGCCCCCGCACCCTGAACGCCTGGGTGAAGGTGATCGAGGAGAAGGCCTTCAGCCCCGAGGTGATCCCCATGTTCACCGCCCTGAGCGAGGGCGCCACCCCCCAGGACCTGAACACCAT…
Chadox1tHIVconsv1_fromgbk	+	1201	1800 1811	4049	1	mRNA#601_1_copies:polyA_is_-1	-1	-1	HIV_gag_pol__TSS Splice acceptor/donors :CC_CC END	none from list		MDAMKRGLCCVLLLCGAVFVSARPIVQNLQGQMVHQAISPRTLNAWVKVIEEKAFSPEVIPMFTALSEGATPQDLNTMLNTVGGHQAAMQMLKDTINEEAAEWDRVHPVHAGPIAPGQMREPRGSDIAGTTSNLQEQIGWMTSNPWATSTSAGSSWA	AGATCTCCCTATCAGTGATAGAGATCGTCGACGAGCTCGTTTAGTGAACCGTCAGATCGCCTGGAGACGCCATCCACGCTGTTTTGACCTCCATAGAAGACACCGGGACCGATCCAGCCTCCGGTTAAGCTTGGTACCGAGCTCGGATCCAGCTTCCCGGGCCACCATGGACGCCATGAAGCGCGGCCTGTGCTGCGTGCTGCTGCTGTGCGGCGCCGTGTTCGTGAGCGCCCGCCCCATCGTGCAGAACCTGCAGGGCCAGATGGTGCACCAGGCCATCAGCCCCCGCACCCTGAACGCCTGGGTGAAGGTGATCGAGGAGAAGGCCTTCAGCCCCGAGGTGATCCCCATGTTCACCGCCCTGAGCGAGGGCGCCACCCCCCAGGACCTGAACACCAT…
Chadox1tHIVconsv1_fromgbk	+	7001	7038 8060 8131 10587 10673 24469	28305	1	mRNA#1100_1_copies:polyA_is_-1	-1	-1	Major_late_TSS,tpl_1,tpl_2,tpl_3,100K(L4),22K(L4),preVIII(L4) Splice acceptor/donors :GT_AG:GT_AG:GT_AG END	100K(L4)		METQPSPTSPSAPTAGDEKQQQQNESLTAPPPSPASDAAAVPDMQEMEESIEIDLGYVTPAEHEEELAVRFQSSSQEDKEQPEQEAENEQSQAGLEHGDYLHLSGEEDALIKHLARQATIVKDALLDRTEVPLSVEELSRAYELNLFSPRVPPKRQPNGTCEPNPRLNFYPVFAVPEALATYHIFFKNQKIPVSCRANRTRADALFNLGPGARLPDIASLEEVPKIFEGLGSDETRAANALQGEGGGEHEHHSALVELEGDNARLAVLKRTVELTHFAYPALNLPPKVMSAVMDQVLIKRASPISEDEGMQDSEEGKPVVSDEQLARWLGPNATPQSLEERRKLMMAVVLVTVELECLRRFFADAETLRKVEENLHYLFRHGFVRQACKISNVELTNLV…
Chadox1tHIVconsv1_fromgbk	+	1201	1612 1628	4246	1	mRNA#1097_1_copies:polyA_is_-1	-1	-1	HIV_gag_pol__TSS Splice acceptor/donors :GG_CC END	none from list		MDAMKRGLCCVLLLCGAVFVSARPIVQNLQGQMVHQAISPRTLNAWVKVIEEKAFSPEVIPMFTALSEGATPQDLNTMLNTVAMQMLKDTINEEAAEWDRVHPVHAGPIAPGQMREPRGSDIAGTTSNLQEQIGWMTSNPPIPVGDIYKRWIILGLNKIVRMYSPVSILDIRQGPKEPFRDYVDRFFKTLRAEQATQEVKNWMTDTLLVQNANPDCKTILRALGPGATLEEMMTACQGVGGPGHKARVLKCFNCGKEGHIAKNCRAPRKRGCWKCGREGHQMKDCNERQANFLGKIWPSHKGRPGNFLQSRPEPTAPPLPGKWKPKMIGGIGGFIKVKQYDQILIEICGKKAIGTVLVGPTPVNIIGRNMLTQLGCTLNFPISPIDTVPVTLKPGMDGP…	AGATCTCCCTATCAGTGATAGAGATCGTCGACGAGCTCGTTTAGTGAACCGTCAGATCGCCTGGAGACGCCATCCACGCTGTTTTGACCTCCATAGAAGACACCGGGACCGATCCAGCCTCCGGTTAAGCTTGGTACCGAGCTCGGATCCAGCTTCCCGGGCCACCATGGACGCCATGAAGCGCGGCCTGTGCTGCGTGCTGCTGCTGTGCGGCGCCGTGTTCGTGAGCGCCCGCCCCATCGTGCAGAACCTGCAGGGCCAGATGGTGCACCAGGCCATCAGCCCCCGCACCCTGAACGCCTGGGTGAAGGTGATCGAGGAGAAGGCCTTCAGCCCCGAGGTGATCCCCATGTTCACCGCCCTGAGCGAGGGCGCCACCCCCCAGGACCTGAACACCAT…
Chadox1tHIVconsv1_fromgbk	+	1240	3853 3868	4246	1	mRNA#799_1_copies:polyA_is_-1	-1	-1	HIV_gag_pol__TSS Splice acceptor/donors :TT_TA END	none from list		MDAMKRGLCCVLLLCGAVFVSARPIVQNLQGQMVHQAISPRTLNAWVKVIEEKAFSPEVIPMFTALSEGATPQDLNTMLNTVGGHQAAMQMLKDTINEEAAEWDRVHPVHAGPIAPGQMREPRGSDIAGTTSNLQEQIGWMTSNPPIPVGDIYKRWIILGLNKIVRMYSPVSILDIRQGPKEPFRDYVDRFFKTLRAEQATQEVKNWMTDTLLVQNANPDCKTILRALGPGATLEEMMTACQGVGGPGHKARVLKCFNCGKEGHIAKNCRAPRKRGCWKCGREGHQMKDCNERQANFLGKIWPSHKGRPGNFLQSRPEPTAPPLPGKWKPKMIGGIGGFIKVKQYDQILIEICGKKAIGTVLVGPTPVNIIGRNMLTQLGCTLNFPISPIDTVPVTLKP…	TTTAGTGAACCGTCAGATCGCCTGGAGACGCCATCCACGCTGTTTTGACCTCCATAGAAGACACCGGGACCGATCCAGCCTCCGGTTAAGCTTGGTACCGAGCTCGGATCCAGCTTCCCGGGCCACCATGGACGCCATGAAGCGCGGCCTGTGCTGCGTGCTGCTGCTGTGCGGCGCCGTGTTCGTGAGCGCCCGCCCCATCGTGCAGAACCTGCAGGGCCAGATGGTGCACCAGGCCATCAGCCCCCGCACCCTGAACGCCTGGGTGAAGGTGATCGAGGAGAAGGCCTTCAGCCCCGAGGTGATCCCCATGTTCACCGCCCTGAGCGAGGGCGCCACCCCCCAGGACCTGAACACCATGCTGAACACCGTGGGCGGCCACCAGGCCGCCATGCAGAT…
Chadox1tHIVconsv1_fromgbk	+	1201	2247 2265	4219	1	mRNA#608_1_copies:polyA_is_-1	-1	-1	HIV_gag_pol__TSS Splice acceptor/donors :GG_CA END	none from list		MDAMKRGLCCVLLLCGAVFVSARPIVQNLQGQMVHQAISPRTLNAWVKVIEEKAFSPEVIPMFTALSEGATPQDLNTMLNTVGGHQAAMQMLKDTINEEAAEWDRVHPVHAGPIAPGQMREPRGSDIAGTTSNLQEQIGWMTSNPPIPVGDIYKRWIILGLNKIVRMYSPVSILDIRQGPKEPFRDYVDRFFKTLRAEQATQEVKNWMTDTLLVQNANPDCKTILRALGPGATLEEMMTACQGVGGPGHKARVLKCFNCGKEGHIAKNCRAPRKRGCWKCGREGHQMKDCNERQDLAQPQGPPRQLPAEPPRAHRPPPARQVEAQDDRRHRRLHQGEAVRPDPDRDLRQEGHRHRAGGPHPREHHRPQHADPAGLHPELPHQPHRHRARDPEARHGRPP…	AGATCTCCCTATCAGTGATAGAGATCGTCGACGAGCTCGTTTAGTGAACCGTCAGATCGCCTGGAGACGCCATCCACGCTGTTTTGACCTCCATAGAAGACACCGGGACCGATCCAGCCTCCGGTTAAGCTTGGTACCGAGCTCGGATCCAGCTTCCCGGGCCACCATGGACGCCATGAAGCGCGGCCTGTGCTGCGTGCTGCTGCTGTGCGGCGCCGTGTTCGTGAGCGCCCGCCCCATCGTGCAGAACCTGCAGGGCCAGATGGTGCACCAGGCCATCAGCCCCCGCACCCTGAACGCCTGGGTGAAGGTGATCGAGGAGAAGGCCTTCAGCCCCGAGGTGATCCCCATGTTCACCGCCCTGAGCGAGGGCGCCACCCCCCAGGACCTGAACACCAT…
Chadox1tHIVconsv1_fromgbk	+	1201	1682 1694	4246	1	mRNA#503_1_copies:polyA_is_-1	-1	-1	HIV_gag_pol__TSS Splice acceptor/donors :TG_TG END	none from list		MDAMKRGLCCVLLLCGAVFVSARPIVQNLQGQMVHQAISPRTLNAWVKVIEEKAFSPEVIPMFTALSEGATPQDLNTMLNTVGGHQAAMQMLKDTINEEAAEWDRARRPHRPRPDARAPRQRHRRHHQQPAGADRLDDQQPPHPRGRHLQALDHPGPEQDRAHVQPREHPGHPPGPQGALPRLRGPLLQDPARRAGHPGGEELDDRHPAGAERQPRLQDHPARPGPRRHPGGDDDRLPGRGRPRPQGPRAEVLQLRQGGPHRQELPRPPQARLLEVRARGPPDEGLQRAPGQLPGQDLAQPQGPPRQLPAEPPRAHRPPPARQVEAQDDRRHRRLHQGEAVRPDPDRDLRQEGHRHRAGGPHPREHHRPQHADPAGLHPELPHQPHRHRARDPEARHGR…	AGATCTCCCTATCAGTGATAGAGATCGTCGACGAGCTCGTTTAGTGAACCGTCAGATCGCCTGGAGACGCCATCCACGCTGTTTTGACCTCCATAGAAGACACCGGGACCGATCCAGCCTCCGGTTAAGCTTGGTACCGAGCTCGGATCCAGCTTCCCGGGCCACCATGGACGCCATGAAGCGCGGCCTGTGCTGCGTGCTGCTGCTGTGCGGCGCCGTGTTCGTGAGCGCCCGCCCCATCGTGCAGAACCTGCAGGGCCAGATGGTGCACCAGGCCATCAGCCCCCGCACCCTGAACGCCTGGGTGAAGGTGATCGAGGAGAAGGCCTTCAGCCCCGAGGTGATCCCCATGTTCACCGCCCTGAGCGAGGGCGCCACCCCCCAGGACCTGAACACCAT…
Chadox1tHIVconsv1_fromgbk	+	1201	2224 2239	4219	1	mRNA#668_1_copies:polyA_is_-1	-1	-1	HIV_gag_pol__TSS Splice acceptor/donors :AT_AA END	none from list		MDAMKRGLCCVLLLCGAVFVSARPIVQNLQGQMVHQAISPRTLNAWVKVIEEKAFSPEVIPMFTALSEGATPQDLNTMLNTVGGHQAAMQMLKDTINEEAAEWDRVHPVHAGPIAPGQMREPRGSDIAGTTSNLQEQIGWMTSNPPIPVGDIYKRWIILGLNKIVRMYSPVSILDIRQGPKEPFRDYVDRFFKTLRAEQATQEVKNWMTDTLLVQNANPDCKTILRALGPGATLEEMMTACQGVGGPGHKARVLKCFNCGKEGHIAKNCRAPRKRGCWKCGREGHQRAPGQLPGQDLAQPQGPPRQLPAEPPRAHRPPPARQVEAQDDRRHRRLHQGEAVRPDPDRDLRQEGHRHRAGGPHPREHHRPQHADPAGLHPELPHQPHRHRARDPEARHGRP…	AGATCTCCCTATCAGTGATAGAGATCGTCGACGAGCTCGTTTAGTGAACCGTCAGATCGCCTGGAGACGCCATCCACGCTGTTTTGACCTCCATAGAAGACACCGGGACCGATCCAGCCTCCGGTTAAGCTTGGTACCGAGCTCGGATCCAGCTTCCCGGGCCACCATGGACGCCATGAAGCGCGGCCTGTGCTGCGTGCTGCTGCTGTGCGGCGCCGTGTTCGTGAGCGCCCGCCCCATCGTGCAGAACCTGCAGGGCCAGATGGTGCACCAGGCCATCAGCCCCCGCACCCTGAACGCCTGGGTGAAGGTGATCGAGGAGAAGGCCTTCAGCCCCGAGGTGATCCCCATGTTCACCGCCCTGAGCGAGGGCGCCACCCCCCAGGACCTGAACACCAT…
Chadox1tHIVconsv1_fromgbk	+	1219		4106	1	mRNA#1085_1_copies:polyA_is_-1	-1	-1	HIV_gag_pol__TSS,HIV_gag_pol Splice acceptor/donors END	HIV_gag_pol		MDAMKRGLCCVLLLCGAVFVSARPIVQNLQGQMVHQAISPRTLNAWVKVIEEKAFSPEVIPMFTALSEGATPQDLNTMLNTVGGHQAAMQMLKDTINEEAAEWDRVHPVHAGPIAPGQMREPRGSDIAGTTSNLQEQIGWMTSNPPIPVGDIYKRWIILGLNKIVRMYSPVSILDIRQGPKEPFRDYVDRFFKTLRAEQATQEVKNWMTDTLLVQNANPDCKTILRALGPGATLEEMMTACQGVGGPGHKARVLKCFNCGKEGHIAKNCRAPRKRGCWKCGREGHQMKDCNERQANFLGKIWPSHKGRPGNFLQSRPEPTAPPLPGKWKPKMIGGIGGFIKVKQYDQILIEICGKKAIGTVLVGPTPVNIIGRNMLTQLGCTLNFPISPIDTVPVTLKP…
Chadox1tHIVconsv1_fromgbk	+	1201	1653 1667	4219	1	mRNA#958_1_copies:polyA_is_-1	-1	-1	HIV_gag_pol__TSS Splice acceptor/donors :CA_CC END	none from list		MDAMKRGLCCVLLLCGAVFVSARPIVQNLQGQMVHQAISPRTLNAWVKVIEEKAFSPEVIPMFTALSEGATPQDLNTMLNTVGGHQAAMQMLKDTMPSGTACTPCTPAPSPPARCASPAAATSPAPPATCRSRSAG	AGATCTCCCTATCAGTGATAGAGATCGTCGACGAGCTCGTTTAGTGAACCGTCAGATCGCCTGGAGACGCCATCCACGCTGTTTTGACCTCCATAGAAGACACCGGGACCGATCCAGCCTCCGGTTAAGCTTGGTACCGAGCTCGGATCCAGCTTCCCGGGCCACCATGGACGCCATGAAGCGCGGCCTGTGCTGCGTGCTGCTGCTGTGCGGCGCCGTGTTCGTGAGCGCCCGCCCCATCGTGCAGAACCTGCAGGGCCAGATGGTGCACCAGGCCATCAGCCCCCGCACCCTGAACGCCTGGGTGAAGGTGATCGAGGAGAAGGCCTTCAGCCCCGAGGTGATCCCCATGTTCACCGCCCTGAGCGAGGGCGCCACCCCCCAGGACCTGAACACCAT…
Chadox1tHIVconsv1_fromgbk	+	1201	3583 3595	4131	1	mRNA#876_1_copies:polyA_is_-1	-1	-1	HIV_gag_pol__TSS Splice acceptor/donors :GC_TA END	none from list		MDAMKRGLCCVLLLCGAVFVSARPIVQNLQGQMVHQAISPRTLNAWVKVIEEKAFSPEVIPMFTALSEGATPQDLNTMLNTVGGHQAAMQMLKDTINEEAAEWDRVHPVHAGPIAPGQMREPRGSDIAGTTSNLQEQIGWMTSNPPIPVGDIYKRWIILGLNKIVRMYSPVSILDIRQGPKEPFRDYVDRFFKTLRAEQATQEVKNWMTDTLLVQNANPDCKTILRALGPGATLEEMMTACQGVGGPGHKARVLKCFNCGKEGHIAKNCRAPRKRGCWKCGREGHQMKDCNERQANFLGKIWPSHKGRPGNFLQSRPEPTAPPLPGKWKPKMIGGIGGFIKVKQYDQILIEICGKKAIGTVLVGPTPVNIIGRNMLTQLGCTLNFPISPIDTVPVTLKP…	AGATCTCCCTATCAGTGATAGAGATCGTCGACGAGCTCGTTTAGTGAACCGTCAGATCGCCTGGAGACGCCATCCACGCTGTTTTGACCTCCATAGAAGACACCGGGACCGATCCAGCCTCCGGTTAAGCTTGGTACCGAGCTCGGATCCAGCTTCCCGGGCCACCATGGACGCCATGAAGCGCGGCCTGTGCTGCGTGCTGCTGCTGTGCGGCGCCGTGTTCGTGAGCGCCCGCCCCATCGTGCAGAACCTGCAGGGCCAGATGGTGCACCAGGCCATCAGCCCCCGCACCCTGAACGCCTGGGTGAAGGTGATCGAGGAGAAGGCCTTCAGCCCCGAGGTGATCCCCATGTTCACCGCCCTGAGCGAGGGCGCCACCCCCCAGGACCTGAACACCAT…
Chadox1tHIVconsv1_fromgbk	+	1201	1803 1815 1822 1834 1834 1855	4219	1	mRNA#655_1_copies:polyA_is_-1	-1	-1	HIV_gag_pol__TSS Splice acceptor/donors :CA_GG:TA_TG:AT_AA END	none from list		MDAMKRGLCCVLLLCGAVFVSARPIVQNLQGQMVHQAISPRTLNAWVKVIEEKAFSPEVIPMFTALSEGATPQDLNTMLNTVGGHQAAMQMLKDTINEEAAEWDRVHPVHAGPIAPGQMREPRGSDIAGTTSNLQEQIGWMTSNPPRHRIVRMYSPVSILDIRQGPKEPFRDYVDRFFKTLRAEQATQEVKNWMTDTLLVQNANPDCKTILRALGPGATLEEMMTACQGVGGPGHKARVLKCFNCGKEGHIAKNCRAPRKRGCWKCGREGHQMKDCNERQANFLGKIWPSHKGRPGNFLQSRPEPTAPPLPGKWKPKMIGGIGGFIKVKQYDQILIEICGKKAIGTVLVGPTPVNIIGRNMLTQLGCTLNFPISPIDTVPVTLKPGMDGPRVKQWPLTE…	AGATCTCCCTATCAGTGATAGAGATCGTCGACGAGCTCGTTTAGTGAACCGTCAGATCGCCTGGAGACGCCATCCACGCTGTTTTGACCTCCATAGAAGACACCGGGACCGATCCAGCCTCCGGTTAAGCTTGGTACCGAGCTCGGATCCAGCTTCCCGGGCCACCATGGACGCCATGAAGCGCGGCCTGTGCTGCGTGCTGCTGCTGTGCGGCGCCGTGTTCGTGAGCGCCCGCCCCATCGTGCAGAACCTGCAGGGCCAGATGGTGCACCAGGCCATCAGCCCCCGCACCCTGAACGCCTGGGTGAAGGTGATCGAGGAGAAGGCCTTCAGCCCCGAGGTGATCCCCATGTTCACCGCCCTGAGCGAGGGCGCCACCCCCCAGGACCTGAACACCAT…
Chadox1tHIVconsv1_fromgbk	+	1201	2271 2288	4189	1	mRNA#679_1_copies:polyA_is_-1	-1	-1	HIV_gag_pol__TSS Splice acceptor/donors :GC_GC END	none from list		MDAMKRGLCCVLLLCGAVFVSARPIVQNLQGQMVHQAISPRTLNAWVKVIEEKAFSPEVIPMFTALSEGATPQDLNTMLNTVGGHQAAMQMLKDTINEEAAEWDRVHPVHAGPIAPGQMREPRGSDIAGTTSNLQEQIGWMTSNPPIPVGDIYKRWIILGLNKIVRMYSPVSILDIRQGPKEPFRDYVDRFFKTLRAEQATQEVKNWMTDTLLVQNANPDCKTILRALGPGATLEEMMTACQGVGGPGHKARVLKCFNCGKEGHIAKNCRAPRKRGCWKCGREGHQMKDCNERQANFLGKICAPATSCRAAPSPPPPPCPASGSPR	AGATCTCCCTATCAGTGATAGAGATCGTCGACGAGCTCGTTTAGTGAACCGTCAGATCGCCTGGAGACGCCATCCACGCTGTTTTGACCTCCATAGAAGACACCGGGACCGATCCAGCCTCCGGTTAAGCTTGGTACCGAGCTCGGATCCAGCTTCCCGGGCCACCATGGACGCCATGAAGCGCGGCCTGTGCTGCGTGCTGCTGCTGTGCGGCGCCGTGTTCGTGAGCGCCCGCCCCATCGTGCAGAACCTGCAGGGCCAGATGGTGCACCAGGCCATCAGCCCCCGCACCCTGAACGCCTGGGTGAAGGTGATCGAGGAGAAGGCCTTCAGCCCCGAGGTGATCCCCATGTTCACCGCCCTGAGCGAGGGCGCCACCCCCCAGGACCTGAACACCAT…
Chadox1tHIVconsv1_fromgbk	+	1201	1393 1410 1425 1437	4065	1	mRNA#945_1_copies:polyA_is_-1	-1	-1	HIV_gag_pol__TSS Splice acceptor/donors :TG_GT:GA_CC END	none from list		MDAMKRGLCAAPCSSIVQNLQGQMVHQAISPRTLNAWVKVIEEKAFSPEVIPMFTALSEGATPQDLNTMLNTVGGHQAAMQMLKDTINEEAAEWDRVHPVHAGPIAPGQMREPRGSDIAGTTSNLQEQIGWMTSNPPIPVGDIYKRWIILGLNKIVRMYSPVSILDIRQGPKEPFRDYVDRFFKTLRAEQATQEVKNWMTDTLLVQNANPDCKTILRALGPGATLEEMMTACQGVGGPGHKARVLKCFNCGKEGHIAKNCRAPRKRGCWKCGREGHQMKDCNERQANFLGKIWPSHKGRPGNFLQSRPEPTAPPLPGKWKPKMIGGIGGFIKVKQYDQILIEICGKKAIGTVLVGPTPVNIIGRNMLTQLGCTLNFPISPIDTVPVTLKPGMDGPRVKQ…	AGATCTCCCTATCAGTGATAGAGATCGTCGACGAGCTCGTTTAGTGAACCGTCAGATCGCCTGGAGACGCCATCCACGCTGTTTTGACCTCCATAGAAGACACCGGGACCGATCCAGCCTCCGGTTAAGCTTGGTACCGAGCTCGGATCCAGCTTCCCGGGCCACCATGGACGCCATGAAGCGCGGCCTGTGCGCGGCGCCGTGTTCGTCCATCGTGCAGAACCTGCAGGGCCAGATGGTGCACCAGGCCATCAGCCCCCGCACCCTGAACGCCTGGGTGAAGGTGATCGAGGAGAAGGCCTTCAGCCCCGAGGTGATCCCCATGTTCACCGCCCTGAGCGAGGGCGCCACCCCCCAGGACCTGAACACCATGCTGAACACCGTGGGCGGCCACCAGGC…
Chadox1tHIVconsv1_fromgbk	+	1201	4179 17603	17625	1	mRNA#561_1_copies:polyA_is_-1	-1	-1	HIV_gag_pol__TSS,HIV_gag_pol Splice acceptor/donors :GT_AG END	HIV_gag_pol		MDAMKRGLCCVLLLCGAVFVSARPIVQNLQGQMVHQAISPRTLNAWVKVIEEKAFSPEVIPMFTALSEGATPQDLNTMLNTVGGHQAAMQMLKDTINEEAAEWDRVHPVHAGPIAPGQMREPRGSDIAGTTSNLQEQIGWMTSNPPIPVGDIYKRWIILGLNKIVRMYSPVSILDIRQGPKEPFRDYVDRFFKTLRAEQATQEVKNWMTDTLLVQNANPDCKTILRALGPGATLEEMMTACQGVGGPGHKARVLKCFNCGKEGHIAKNCRAPRKRGCWKCGREGHQMKDCNERQANFLGKIWPSHKGRPGNFLQSRPEPTAPPLPGKWKPKMIGGIGGFIKVKQYDQILIEICGKKAIGTVLVGPTPVNIIGRNMLTQLGCTLNFPISPIDTVPVTLKP…
Chadox1tHIVconsv1_fromgbk	+	1201	4258 4552	4996	1	mRNA#530_1_copies:polyA_is_-1	-1	-1	HIV_gag_pol__TSS,HIV_gag_pol,pIX Splice acceptor/donors :GT_AG END	HIV_gag_pol		MDAMKRGLCCVLLLCGAVFVSARPIVQNLQGQMVHQAISPRTLNAWVKVIEEKAFSPEVIPMFTALSEGATPQDLNTMLNTVGGHQAAMQMLKDTINEEAAEWDRVHPVHAGPIAPGQMREPRGSDIAGTTSNLQEQIGWMTSNPPIPVGDIYKRWIILGLNKIVRMYSPVSILDIRQGPKEPFRDYVDRFFKTLRAEQATQEVKNWMTDTLLVQNANPDCKTILRALGPGATLEEMMTACQGVGGPGHKARVLKCFNCGKEGHIAKNCRAPRKRGCWKCGREGHQMKDCNERQANFLGKIWPSHKGRPGNFLQSRPEPTAPPLPGKWKPKMIGGIGGFIKVKQYDQILIEICGKKAIGTVLVGPTPVNIIGRNMLTQLGCTLNFPISPIDTVPVTLKP…
Chadox1tHIVconsv1_fromgbk	+	1201	3783 3795 4258 4552	4978	1	mRNA#835_1_copies:polyA_is_-1	-1	-1	HIV_gag_pol__TSS Splice acceptor/donors :CA_CA:GT_AG END	none from list		MDAMKRGLCCVLLLCGAVFVSARPIVQNLQGQMVHQAISPRTLNAWVKVIEEKAFSPEVIPMFTALSEGATPQDLNTMLNTVGGHQAAMQMLKDTINEEAAEWDRVHPVHAGPIAPGQMREPRGSDIAGTTSNLQEQIGWMTSNPPIPVGDIYKRWIILGLNKIVRMYSPVSILDIRQGPKEPFRDYVDRFFKTLRAEQATQEVKNWMTDTLLVQNANPDCKTILRALGPGATLEEMMTACQGVGGPGHKARVLKCFNCGKEGHIAKNCRAPRKRGCWKCGREGHQMKDCNERQANFLGKIWPSHKGRPGNFLQSRPEPTAPPLPGKWKPKMIGGIGGFIKVKQYDQILIEICGKKAIGTVLVGPTPVNIIGRNMLTQLGCTLNFPISPIDTVPVTLKP…	AGATCTCCCTATCAGTGATAGAGATCGTCGACGAGCTCGTTTAGTGAACCGTCAGATCGCCTGGAGACGCCATCCACGCTGTTTTGACCTCCATAGAAGACACCGGGACCGATCCAGCCTCCGGTTAAGCTTGGTACCGAGCTCGGATCCAGCTTCCCGGGCCACCATGGACGCCATGAAGCGCGGCCTGTGCTGCGTGCTGCTGCTGTGCGGCGCCGTGTTCGTGAGCGCCCGCCCCATCGTGCAGAACCTGCAGGGCCAGATGGTGCACCAGGCCATCAGCCCCCGCACCCTGAACGCCTGGGTGAAGGTGATCGAGGAGAAGGCCTTCAGCCCCGAGGTGATCCCCATGTTCACCGCCCTGAGCGAGGGCGCCACCCCCCAGGACCTGAACACCAT…
Chadox1tHIVconsv1_fromgbk	+	1201	3994 4006	4166	1	mRNA#1084_1_copies:polyA_is_-1	-1	-1	HIV_gag_pol__TSS Splice acceptor/donors :GA_AA END	none from list		MDAMKRGLCCVLLLCGAVFVSARPIVQNLQGQMVHQAISPRTLNAWVKVIEEKAFSPEVIPMFTALSEGATPQDLNTMLNTVGGHQAAMQMLKDTINEEAAEWDRVHPVHAGPIAPGQMREPRGSDIAGTTSNLQEQIGWMTSNPPIPVGDIYKRWIILGLNKIVRMYSPVSILDIRQGPKEPFRDYVDRFFKTLRAEQATQEVKNWMTDTLLVQNANPDCKTILRALGPGATLEEMMTACQGVGGPGHKARVLKCFNCGKEGHIAKNCRAPRKRGCWKCGREGHQMKDCNERQANFLGKIWPSHKGRPGNFLQSRPEPTAPPLPGKWKPKMIGGIGGFIKVKQYDQILIEICGKKAIGTVLVGPTPVNIIGRNMLTQLGCTLNFPISPIDTVPVTLKP…	AGATCTCCCTATCAGTGATAGAGATCGTCGACGAGCTCGTTTAGTGAACCGTCAGATCGCCTGGAGACGCCATCCACGCTGTTTTGACCTCCATAGAAGACACCGGGACCGATCCAGCCTCCGGTTAAGCTTGGTACCGAGCTCGGATCCAGCTTCCCGGGCCACCATGGACGCCATGAAGCGCGGCCTGTGCTGCGTGCTGCTGCTGTGCGGCGCCGTGTTCGTGAGCGCCCGCCCCATCGTGCAGAACCTGCAGGGCCAGATGGTGCACCAGGCCATCAGCCCCCGCACCCTGAACGCCTGGGTGAAGGTGATCGAGGAGAAGGCCTTCAGCCCCGAGGTGATCCCCATGTTCACCGCCCTGAGCGAGGGCGCCACCCCCCAGGACCTGAACACCAT…
Chadox1tHIVconsv1_fromgbk	+	1219	4258 4552	5023	1	mRNA#820_1_copies:polyA_is_-1	-1	-1	HIV_gag_pol__TSS,HIV_gag_pol,pIX Splice acceptor/donors :GT_AG END	HIV_gag_pol		MDAMKRGLCCVLLLCGAVFVSARPIVQNLQGQMVHQAISPRTLNAWVKVIEEKAFSPEVIPMFTALSEGATPQDLNTMLNTVGGHQAAMQMLKDTINEEAAEWDRVHPVHAGPIAPGQMREPRGSDIAGTTSNLQEQIGWMTSNPPIPVGDIYKRWIILGLNKIVRMYSPVSILDIRQGPKEPFRDYVDRFFKTLRAEQATQEVKNWMTDTLLVQNANPDCKTILRALGPGATLEEMMTACQGVGGPGHKARVLKCFNCGKEGHIAKNCRAPRKRGCWKCGREGHQMKDCNERQANFLGKIWPSHKGRPGNFLQSRPEPTAPPLPGKWKPKMIGGIGGFIKVKQYDQILIEICGKKAIGTVLVGPTPVNIIGRNMLTQLGCTLNFPISPIDTVPVTLKP…
Chadox1tHIVconsv1_fromgbk	+	1201	2320 2332	4957	1	mRNA#1060_1_copies:polyA_is_-1	-1	-1	HIV_gag_pol__TSS Splice acceptor/donors :CC_CC END	none from list		MDAMKRGLCCVLLLCGAVFVSARPIVQNLQGQMVHQAISPRTLNAWVKVIEEKAFSPEVIPMFTALSEGATPQDLNTMLNTVGGHQAAMQMLKDTINEEAAEWDRVHPVHAGPIAPGQMREPRGSDIAGTTSNLQEQIGWMTSNPPIPVGDIYKRWIILGLNKIVRMYSPVSILDIRQGPKEPFRDYVDRFFKTLRAEQATQEVKNWMTDTLLVQNANPDCKTILRALGPGATLEEMMTACQGVGGPGHKARVLKCFNCGKEGHIAKNCRAPRKRGCWKCGREGHQMKDCNERQANFLGKIWPSHKGRPGNFLQSRPEPPARQVEAQDDRRHRRLHQGEAVRPDPDRDLRQEGHRHRAGGPHPREHHRPQHADPAGLHPELPHQPHRHRARDPEARHGR…	AGATCTCCCTATCAGTGATAGAGATCGTCGACGAGCTCGTTTAGTGAACCGTCAGATCGCCTGGAGACGCCATCCACGCTGTTTTGACCTCCATAGAAGACACCGGGACCGATCCAGCCTCCGGTTAAGCTTGGTACCGAGCTCGGATCCAGCTTCCCGGGCCACCATGGACGCCATGAAGCGCGGCCTGTGCTGCGTGCTGCTGCTGTGCGGCGCCGTGTTCGTGAGCGCCCGCCCCATCGTGCAGAACCTGCAGGGCCAGATGGTGCACCAGGCCATCAGCCCCCGCACCCTGAACGCCTGGGTGAAGGTGATCGAGGAGAAGGCCTTCAGCCCCGAGGTGATCCCCATGTTCACCGCCCTGAGCGAGGGCGCCACCCCCCAGGACCTGAACACCAT…
Chadox1tHIVconsv1_fromgbk	+	1273	3629 3643	4219	1	mRNA#819_1_copies:polyA_is_-1	-1	-1	HIV_gag_pol__TSS Splice acceptor/donors :AG_GA END	none from list		MDAMKRGLCCVLLLCGAVFVSARPIVQNLQGQMVHQAISPRTLNAWVKVIEEKAFSPEVIPMFTALSEGATPQDLNTMLNTVGGHQAAMQMLKDTINEEAAEWDRVHPVHAGPIAPGQMREPRGSDIAGTTSNLQEQIGWMTSNPPIPVGDIYKRWIILGLNKIVRMYSPVSILDIRQGPKEPFRDYVDRFFKTLRAEQATQEVKNWMTDTLLVQNANPDCKTILRALGPGATLEEMMTACQGVGGPGHKARVLKCFNCGKEGHIAKNCRAPRKRGCWKCGREGHQMKDCNERQANFLGKIWPSHKGRPGNFLQSRPEPTAPPLPGKWKPKMIGGIGGFIKVKQYDQILIEICGKKAIGTVLVGPTPVNIIGRNMLTQLGCTLNFPISPIDTVPVTLKP…	TCCACGCTGTTTTGACCTCCATAGAAGACACCGGGACCGATCCAGCCTCCGGTTAAGCTTGGTACCGAGCTCGGATCCAGCTTCCCGGGCCACCATGGACGCCATGAAGCGCGGCCTGTGCTGCGTGCTGCTGCTGTGCGGCGCCGTGTTCGTGAGCGCCCGCCCCATCGTGCAGAACCTGCAGGGCCAGATGGTGCACCAGGCCATCAGCCCCCGCACCCTGAACGCCTGGGTGAAGGTGATCGAGGAGAAGGCCTTCAGCCCCGAGGTGATCCCCATGTTCACCGCCCTGAGCGAGGGCGCCACCCCCCAGGACCTGAACACCATGCTGAACACCGTGGGCGGCCACCAGGCCGCCATGCAGATGCTGAAGGACACCATCAACGAGGAGGCCGCCGA…
Chadox1tHIVconsv1_fromgbk	+	1201	3708 3720 3888 3900	4189	1	mRNA#996_1_copies:polyA_is_-1	-1	-1	HIV_gag_pol__TSS Splice acceptor/donors :CG_GA:CT_CC END	none from list		MDAMKRGLCCVLLLCGAVFVSARPIVQNLQGQMVHQAISPRTLNAWVKVIEEKAFSPEVIPMFTALSEGATPQDLNTMLNTVGGHQAAMQMLKDTINEEAAEWDRVHPVHAGPIAPGQMREPRGSDIAGTTSNLQEQIGWMTSNPPIPVGDIYKRWIILGLNKIVRMYSPVSILDIRQGPKEPFRDYVDRFFKTLRAEQATQEVKNWMTDTLLVQNANPDCKTILRALGPGATLEEMMTACQGVGGPGHKARVLKCFNCGKEGHIAKNCRAPRKRGCWKCGREGHQMKDCNERQANFLGKIWPSHKGRPGNFLQSRPEPTAPPLPGKWKPKMIGGIGGFIKVKQYDQILIEICGKKAIGTVLVGPTPVNIIGRNMLTQLGCTLNFPISPIDTVPVTLKP…	AGATCTCCCTATCAGTGATAGAGATCGTCGACGAGCTCGTTTAGTGAACCGTCAGATCGCCTGGAGACGCCATCCACGCTGTTTTGACCTCCATAGAAGACACCGGGACCGATCCAGCCTCCGGTTAAGCTTGGTACCGAGCTCGGATCCAGCTTCCCGGGCCACCATGGACGCCATGAAGCGCGGCCTGTGCTGCGTGCTGCTGCTGTGCGGCGCCGTGTTCGTGAGCGCCCGCCCCATCGTGCAGAACCTGCAGGGCCAGATGGTGCACCAGGCCATCAGCCCCCGCACCCTGAACGCCTGGGTGAAGGTGATCGAGGAGAAGGCCTTCAGCCCCGAGGTGATCCCCATGTTCACCGCCCTGAGCGAGGGCGCCACCCCCCAGGACCTGAACACCAT…
Chadox1tHIVconsv1_fromgbk	+	1201	4179 4916	4930	1	mRNA#590_1_copies:polyA_is_-1	-1	-1	HIV_gag_pol__TSS,HIV_gag_pol Splice acceptor/donors :GT_AG END	HIV_gag_pol		MDAMKRGLCCVLLLCGAVFVSARPIVQNLQGQMVHQAISPRTLNAWVKVIEEKAFSPEVIPMFTALSEGATPQDLNTMLNTVGGHQAAMQMLKDTINEEAAEWDRVHPVHAGPIAPGQMREPRGSDIAGTTSNLQEQIGWMTSNPPIPVGDIYKRWIILGLNKIVRMYSPVSILDIRQGPKEPFRDYVDRFFKTLRAEQATQEVKNWMTDTLLVQNANPDCKTILRALGPGATLEEMMTACQGVGGPGHKARVLKCFNCGKEGHIAKNCRAPRKRGCWKCGREGHQMKDCNERQANFLGKIWPSHKGRPGNFLQSRPEPTAPPLPGKWKPKMIGGIGGFIKVKQYDQILIEICGKKAIGTVLVGPTPVNIIGRNMLTQLGCTLNFPISPIDTVPVTLKP…
Chadox1tHIVconsv1_fromgbk	+	1201	3353 3374	4246	1	mRNA#1023_1_copies:polyA_is_-1	-1	-1	HIV_gag_pol__TSS Splice acceptor/donors :GC_AC END	none from list		MDAMKRGLCCVLLLCGAVFVSARPIVQNLQGQMVHQAISPRTLNAWVKVIEEKAFSPEVIPMFTALSEGATPQDLNTMLNTVGGHQAAMQMLKDTINEEAAEWDRVHPVHAGPIAPGQMREPRGSDIAGTTSNLQEQIGWMTSNPPIPVGDIYKRWIILGLNKIVRMYSPVSILDIRQGPKEPFRDYVDRFFKTLRAEQATQEVKNWMTDTLLVQNANPDCKTILRALGPGATLEEMMTACQGVGGPGHKARVLKCFNCGKEGHIAKNCRAPRKRGCWKCGREGHQMKDCNERQANFLGKIWPSHKGRPGNFLQSRPEPTAPPLPGKWKPKMIGGIGGFIKVKQYDQILIEICGKKAIGTVLVGPTPVNIIGRNMLTQLGCTLNFPISPIDTVPVTLKP…	AGATCTCCCTATCAGTGATAGAGATCGTCGACGAGCTCGTTTAGTGAACCGTCAGATCGCCTGGAGACGCCATCCACGCTGTTTTGACCTCCATAGAAGACACCGGGACCGATCCAGCCTCCGGTTAAGCTTGGTACCGAGCTCGGATCCAGCTTCCCGGGCCACCATGGACGCCATGAAGCGCGGCCTGTGCTGCGTGCTGCTGCTGTGCGGCGCCGTGTTCGTGAGCGCCCGCCCCATCGTGCAGAACCTGCAGGGCCAGATGGTGCACCAGGCCATCAGCCCCCGCACCCTGAACGCCTGGGTGAAGGTGATCGAGGAGAAGGCCTTCAGCCCCGAGGTGATCCCCATGTTCACCGCCCTGAGCGAGGGCGCCACCCCCCAGGACCTGAACACCAT…
Chadox1tHIVconsv1_fromgbk	+	1201	2261 21920	22891	1	mRNA#919_1_copies:polyA_is_-1	-1	-1	HIV_gag_pol__TSS,23K_protease(L3) Splice acceptor/donors :GC_AG END	none from list		MDAMKRGLCCVLLLCGAVFVSARPIVQNLQGQMVHQAISPRTLNAWVKVIEEKAFSPEVIPMFTALSEGATPQDLNTMLNTVGGHQAAMQMLKDTINEEAAEWDRVHPVHAGPIAPGQMREPRGSDIAGTTSNLQEQIGWMTSNPPIPVGDIYKRWIILGLNKIVRMYSPVSILDIRQGPKEPFRDYVDRFFKTLRAEQATQEVKNWMTDTLLVQNANPDCKTILRALGPGATLEEMMTACQGVGGPGHKARVLKCFNCGKEGHIAKNCRAPRKRGCWKCGREGHQMKDCNERQANFLEKVPLRQGHVAHPLLQQLHVHGRAHRPRPEHALCQLRPRARHEFRSRPHG	AGATCTCCCTATCAGTGATAGAGATCGTCGACGAGCTCGTTTAGTGAACCGTCAGATCGCCTGGAGACGCCATCCACGCTGTTTTGACCTCCATAGAAGACACCGGGACCGATCCAGCCTCCGGTTAAGCTTGGTACCGAGCTCGGATCCAGCTTCCCGGGCCACCATGGACGCCATGAAGCGCGGCCTGTGCTGCGTGCTGCTGCTGTGCGGCGCCGTGTTCGTGAGCGCCCGCCCCATCGTGCAGAACCTGCAGGGCCAGATGGTGCACCAGGCCATCAGCCCCCGCACCCTGAACGCCTGGGTGAAGGTGATCGAGGAGAAGGCCTTCAGCCCCGAGGTGATCCCCATGTTCACCGCCCTGAGCGAGGGCGCCACCCCCCAGGACCTGAACACCAT…
Chadox1tHIVconsv1_fromgbk	-	6710	6376 6655	5016	1	mRNA#635_1_copies:polyA_is_-1	-1	-1	IVa2_TSS,IVa2 Splice acceptor/donors GT_AG: END	IVa2		METKGRRSGAVFDQPDEPEAHPRKRPARRAPLHRDGDHPDADAAALEGPDPGCAGRPSSGALLPQSSQPAKRGGLLDRDAVEHITELWDRLELLQQTLSKMPMADGLKPLKNFASLQELLSLGGERLLAELVRENMHVREMMNEVAPLLREDGSCLSLNYHLQPVIGVIYGPTGCGKSQLLRNLLSAQLISPAPETVFFIAPQVDMIPPSELKAWEMQICEGNYAPGIEGTFVPQSGTLRPKFIKMAYDDLTQDHNYDVSDPRNVFAQAAAHGPIAIIMDECMENLGGHKGVAKFFHAFPSKLHDKFPKCTGYTVLVVLHNMNPRRDLGGNIANLKIQAKMHLISPRMHPSQLNRFVNTYTKGLPVAISLLLKDIVQHHALRPCYDWVIYNTTPEHEAL…
Chadox1tHIVconsv1_fromgbk	+	1201		1751	1	mRNA#697_1_copies:polyA_is_-1	-1	-1	HIV_gag_pol__TSS Splice acceptor/donors END	Possible 3' truncation of HIV_gag_pol		MDAMKRGLCCVLLLCGAVFVSARPIVQNLQGQMVHQAISPRTLNAWVKVIEEKAFSPEVIPMFTALSEGATPQDLNTMLNTVGGHQAAMQMLKDTINEEAAEWDRVHPVHAGPIAPGQMREPRGSDIA	AGATCTCCCTATCAGTGATAGAGATCGTCGACGAGCTCGTTTAGTGAACCGTCAGATCGCCTGGAGACGCCATCCACGCTGTTTTGACCTCCATAGAAGACACCGGGACCGATCCAGCCTCCGGTTAAGCTTGGTACCGAGCTCGGATCCAGCTTCCCGGGCCACCATGGACGCCATGAAGCGCGGCCTGTGCTGCGTGCTGCTGCTGTGCGGCGCCGTGTTCGTGAGCGCCCGCCCCATCGTGCAGAACCTGCAGGGCCAGATGGTGCACCAGGCCATCAGCCCCCGCACCCTGAACGCCTGGGTGAAGGTGATCGAGGAGAAGGCCTTCAGCCCCGAGGTGATCCCCATGTTCACCGCCCTGAGCGAGGGCGCCACCCCCCAGGACCTGAACACCAT…
Chadox1tHIVconsv1_fromgbk	+	1201	2310 2325 2325 2338	4189	1	mRNA#804_1_copies:polyA_is_-1	-1	-1	HIV_gag_pol__TSS Splice acceptor/donors :CC_CA:CG_CT END	none from list		MDAMKRGLCCVLLLCGAVFVSARPIVQNLQGQMVHQAISPRTLNAWVKVIEEKAFSPEVIPMFTALSEGATPQDLNTMLNTVGGHQAAMQMLKDTINEEAAEWDRVHPVHAGPIAPGQMREPRGSDIAGTTSNLQEQIGWMTSNPPIPVGDIYKRWIILGLNKIVRMYSPVSILDIRQGPKEPFRDYVDRFFKTLRAEQATQEVKNWMTDTLLVQNANPDCKTILRALGPGATLEEMMTACQGVGGPGHKARVLKCFNCGKEGHIAKNCRAPRKRGCWKCGREGHQMKDCNERQANFLGKIWPSHKGRPGNFLQSARQVEAQDDRRHRRLHQGEAVRPDPDRDLRQEGHRHRAGGPHPREHHRPQHADPAGLHPELPHQPHRHRARDPEARHGRPPREA…	AGATCTCCCTATCAGTGATAGAGATCGTCGACGAGCTCGTTTAGTGAACCGTCAGATCGCCTGGAGACGCCATCCACGCTGTTTTGACCTCCATAGAAGACACCGGGACCGATCCAGCCTCCGGTTAAGCTTGGTACCGAGCTCGGATCCAGCTTCCCGGGCCACCATGGACGCCATGAAGCGCGGCCTGTGCTGCGTGCTGCTGCTGTGCGGCGCCGTGTTCGTGAGCGCCCGCCCCATCGTGCAGAACCTGCAGGGCCAGATGGTGCACCAGGCCATCAGCCCCCGCACCCTGAACGCCTGGGTGAAGGTGATCGAGGAGAAGGCCTTCAGCCCCGAGGTGATCCCCATGTTCACCGCCCTGAGCGAGGGCGCCACCCCCCAGGACCTGAACACCAT…
Chadox1tHIVconsv1_fromgbk	+	1201	2594 2619 4179 21047	21063	1	mRNA#651_1_copies:polyA_is_-1	-1	-1	HIV_gag_pol__TSS Splice acceptor/donors :CC_GG:GT_AG END	none from list		MDAMKRGLCCVLLLCGAVFVSARPIVQNLQGQMVHQAISPRTLNAWVKVIEEKAFSPEVIPMFTALSEGATPQDLNTMLNTVGGHQAAMQMLKDTINEEAAEWDRVHPVHAGPIAPGQMREPRGSDIAGTTSNLQEQIGWMTSNPPIPVGDIYKRWIILGLNKIVRMYSPVSILDIRQGPKEPFRDYVDRFFKTLRAEQATQEVKNWMTDTLLVQNANPDCKTILRALGPGATLEEMMTACQGVGGPGHKARVLKCFNCGKEGHIAKNCRAPRKRGCWKCGREGHQMKDCNERQANFLGKIWPSHKGRPGNFLQSRPEPTAPPLPGKWKPKMIGGIGGFIKVKQYDQILIEICGKKAIGTVLVGPTPVNIIGRNMLTQLGCTLNFPISPIDTVPVTLKP…	AGATCTCCCTATCAGTGATAGAGATCGTCGACGAGCTCGTTTAGTGAACCGTCAGATCGCCTGGAGACGCCATCCACGCTGTTTTGACCTCCATAGAAGACACCGGGACCGATCCAGCCTCCGGTTAAGCTTGGTACCGAGCTCGGATCCAGCTTCCCGGGCCACCATGGACGCCATGAAGCGCGGCCTGTGCTGCGTGCTGCTGCTGTGCGGCGCCGTGTTCGTGAGCGCCCGCCCCATCGTGCAGAACCTGCAGGGCCAGATGGTGCACCAGGCCATCAGCCCCCGCACCCTGAACGCCTGGGTGAAGGTGATCGAGGAGAAGGCCTTCAGCCCCGAGGTGATCCCCATGTTCACCGCCCTGAGCGAGGGCGCCACCCCCCAGGACCTGAACACCAT…
Chadox1tHIVconsv1_fromgbk	+	1219	3979 4552	5023	1	mRNA#926_1_copies:polyA_is_-1	-1	-1	HIV_gag_pol__TSS,pIX Splice acceptor/donors :GT_AG END	none from list		MDAMKRGLCCVLLLCGAVFVSARPIVQNLQGQMVHQAISPRTLNAWVKVIEEKAFSPEVIPMFTALSEGATPQDLNTMLNTVGGHQAAMQMLKDTINEEAAEWDRVHPVHAGPIAPGQMREPRGSDIAGTTSNLQEQIGWMTSNPPIPVGDIYKRWIILGLNKIVRMYSPVSILDIRQGPKEPFRDYVDRFFKTLRAEQATQEVKNWMTDTLLVQNANPDCKTILRALGPGATLEEMMTACQGVGGPGHKARVLKCFNCGKEGHIAKNCRAPRKRGCWKCGREGHQMKDCNERQANFLGKIWPSHKGRPGNFLQSRPEPTAPPLPGKWKPKMIGGIGGFIKVKQYDQILIEICGKKAIGTVLVGPTPVNIIGRNMLTQLGCTLNFPISPIDTVPVTLKP…	TAGAGATCGTCGACGAGCTCGTTTAGTGAACCGTCAGATCGCCTGGAGACGCCATCCACGCTGTTTTGACCTCCATAGAAGACACCGGGACCGATCCAGCCTCCGGTTAAGCTTGGTACCGAGCTCGGATCCAGCTTCCCGGGCCACCATGGACGCCATGAAGCGCGGCCTGTGCTGCGTGCTGCTGCTGTGCGGCGCCGTGTTCGTGAGCGCCCGCCCCATCGTGCAGAACCTGCAGGGCCAGATGGTGCACCAGGCCATCAGCCCCCGCACCCTGAACGCCTGGGTGAAGGTGATCGAGGAGAAGGCCTTCAGCCCCGAGGTGATCCCCATGTTCACCGCCCTGAGCGAGGGCGCCACCCCCCAGGACCTGAACACCATGCTGAACACCGTGGGCGG…
Chadox1tHIVconsv1_fromgbk	+	1201	3298 3353	4246	1	mRNA#536_1_copies:polyA_is_-1	-1	-1	HIV_gag_pol__TSS Splice acceptor/donors :CT_AG END	none from list		MDAMKRGLCCVLLLCGAVFVSARPIVQNLQGQMVHQAISPRTLNAWVKVIEEKAFSPEVIPMFTALSEGATPQDLNTMLNTVGGHQAAMQMLKDTINEEAAEWDRVHPVHAGPIAPGQMREPRGSDIAGTTSNLQEQIGWMTSNPPIPVGDIYKRWIILGLNKIVRMYSPVSILDIRQGPKEPFRDYVDRFFKTLRAEQATQEVKNWMTDTLLVQNANPDCKTILRALGPGATLEEMMTACQGVGGPGHKARVLKCFNCGKEGHIAKNCRAPRKRGCWKCGREGHQMKDCNERQANFLGKIWPSHKGRPGNFLQSRPEPTAPPLPGKWKPKMIGGIGGFIKVKQYDQILIEICGKKAIGTVLVGPTPVNIIGRNMLTQLGCTLNFPISPIDTVPVTLKP…	AGATCTCCCTATCAGTGATAGAGATCGTCGACGAGCTCGTTTAGTGAACCGTCAGATCGCCTGGAGACGCCATCCACGCTGTTTTGACCTCCATAGAAGACACCGGGACCGATCCAGCCTCCGGTTAAGCTTGGTACCGAGCTCGGATCCAGCTTCCCGGGCCACCATGGACGCCATGAAGCGCGGCCTGTGCTGCGTGCTGCTGCTGTGCGGCGCCGTGTTCGTGAGCGCCCGCCCCATCGTGCAGAACCTGCAGGGCCAGATGGTGCACCAGGCCATCAGCCCCCGCACCCTGAACGCCTGGGTGAAGGTGATCGAGGAGAAGGCCTTCAGCCCCGAGGTGATCCCCATGTTCACCGCCCTGAGCGAGGGCGCCACCCCCCAGGACCTGAACACCAT…
Chadox1tHIVconsv1_fromgbk	+	1201	1751 1764	4246	1	mRNA#892_1_copies:polyA_is_-1	-1	-1	HIV_gag_pol__TSS Splice acceptor/donors :GC_CA END	none from list		MDAMKRGLCCVLLLCGAVFVSARPIVQNLQGQMVHQAISPRTLNAWVKVIEEKAFSPEVIPMFTALSEGATPQDLNTMLNTVGGHQAAMQMLKDTINEEAAEWDRVHPVHAGPIAPGQMREPRGSDIADLQEQIGWMTSNPPIPVGDIYKRWIILGLNKIVRMYSPVSILDIRQGPKEPFRDYVDRFFKTLRAEQATQEVKNWMTDTLLVQNANPDCKTILRALGPGATLEEMMTACQGVGGPGHKARVLKCFNCGKEGHIAKNCRAPRKRGCWKCGREGHQMKDCNERQANFLGKIWPSHKGRPGNFLQSRPEPTAPPLPGKWKPKMIGGIGGFIKVKQYDQILIEICGKKAIGTVLVGPTPVNIIGRNMLTQLGCTLNFPISPIDTVPVTLKPGMDG…	AGATCTCCCTATCAGTGATAGAGATCGTCGACGAGCTCGTTTAGTGAACCGTCAGATCGCCTGGAGACGCCATCCACGCTGTTTTGACCTCCATAGAAGACACCGGGACCGATCCAGCCTCCGGTTAAGCTTGGTACCGAGCTCGGATCCAGCTTCCCGGGCCACCATGGACGCCATGAAGCGCGGCCTGTGCTGCGTGCTGCTGCTGTGCGGCGCCGTGTTCGTGAGCGCCCGCCCCATCGTGCAGAACCTGCAGGGCCAGATGGTGCACCAGGCCATCAGCCCCCGCACCCTGAACGCCTGGGTGAAGGTGATCGAGGAGAAGGCCTTCAGCCCCGAGGTGATCCCCATGTTCACCGCCCTGAGCGAGGGCGCCACCCCCCAGGACCTGAACACCAT…
Chadox1tHIVconsv1_fromgbk	+	1201	3306 3365	4219	1	mRNA#961_1_copies:polyA_is_-1	-1	-1	HIV_gag_pol__TSS Splice acceptor/donors :CA_AG END	none from list		MDAMKRGLCCVLLLCGAVFVSARPIVQNLQGQMVHQAISPRTLNAWVKVIEEKAFSPEVIPMFTALSEGATPQDLNTMLNTVGGHQAAMQMLKDTINEEAAEWDRVHPVHAGPIAPGQMREPRGSDIAGTTSNLQEQIGWMTSNPPIPVGDIYKRWIILGLNKIVRMYSPVSILDIRQGPKEPFRDYVDRFFKTLRAEQATQEVKNWMTDTLLVQNANPDCKTILRALGPGATLEEMMTACQGVGGPGHKARVLKCFNCGKEGHIAKNCRAPRKRGCWKCGREGHQMKDCNERQANFLGKIWPSHKGRPGNFLQSRPEPTAPPLPGKWKPKMIGGIGGFIKVKQYDQILIEICGKKAIGTVLVGPTPVNIIGRNMLTQLGCTLNFPISPIDTVPVTLKP…	AGATCTCCCTATCAGTGATAGAGATCGTCGACGAGCTCGTTTAGTGAACCGTCAGATCGCCTGGAGACGCCATCCACGCTGTTTTGACCTCCATAGAAGACACCGGGACCGATCCAGCCTCCGGTTAAGCTTGGTACCGAGCTCGGATCCAGCTTCCCGGGCCACCATGGACGCCATGAAGCGCGGCCTGTGCTGCGTGCTGCTGCTGTGCGGCGCCGTGTTCGTGAGCGCCCGCCCCATCGTGCAGAACCTGCAGGGCCAGATGGTGCACCAGGCCATCAGCCCCCGCACCCTGAACGCCTGGGTGAAGGTGATCGAGGAGAAGGCCTTCAGCCCCGAGGTGATCCCCATGTTCACCGCCCTGAGCGAGGGCGCCACCCCCCAGGACCTGAACACCAT…
Chadox1tHIVconsv1_fromgbk	+	1201	1850 2012	4246	1	mRNA#607_1_copies:polyA_is_-1	-1	-1	HIV_gag_pol__TSS Splice acceptor/donors :AC_AG END	none from list		MDAMKRGLCCVLLLCGAVFVSARPIVQNLQGQMVHQAISPRTLNAWVKVIEEKAFSPEVIPMFTALSEGATPQDLNTMLNTVGGHQAAMQMLKDTINEEAAEWDRVHPVHAGPIAPGQMREPRGSDIAGTTSNLQEQIGWMTSNPPIPVGDIYKRWIILGLKRQPRLQDHPARPGPRRHPGGDDDRLPGRGRPRPQGPRAEVLQLRQGGPHRQELPRPPQARLLEVRARGPPDEGLQRAPGQLPGQDLAQPQGPPRQLPAEPPRAHRPPPARQVEAQDDRRHRRLHQGEAVRPDPDRDLRQEGHRHRAGGPHPREHHRPQHADPAGLHPELPHQPHRHRARDPEARHGRPPREAVAPDRGEDQGPDRDLQGDGEGGQDHQDRPREPLQHPHLRHQEEGQ…	AGATCTCCCTATCAGTGATAGAGATCGTCGACGAGCTCGTTTAGTGAACCGTCAGATCGCCTGGAGACGCCATCCACGCTGTTTTGACCTCCATAGAAGACACCGGGACCGATCCAGCCTCCGGTTAAGCTTGGTACCGAGCTCGGATCCAGCTTCCCGGGCCACCATGGACGCCATGAAGCGCGGCCTGTGCTGCGTGCTGCTGCTGTGCGGCGCCGTGTTCGTGAGCGCCCGCCCCATCGTGCAGAACCTGCAGGGCCAGATGGTGCACCAGGCCATCAGCCCCCGCACCCTGAACGCCTGGGTGAAGGTGATCGAGGAGAAGGCCTTCAGCCCCGAGGTGATCCCCATGTTCACCGCCCTGAGCGAGGGCGCCACCCCCCAGGACCTGAACACCAT…
Chadox1tHIVconsv1_fromgbk	+	1201		2890	1	mRNA#541_1_copies:polyA_is_-1	-1	-1	HIV_gag_pol__TSS Splice acceptor/donors END	Possible 3' truncation of HIV_gag_pol		MDAMKRGLCCVLLLCGAVFVSARPIVQNLQGQMVHQAISPRTLNAWVKVIEEKAFSPEVIPMFTALSEGATPQDLNTMLNTVGGHQAAMQMLKDTINEEAAEWDRVHPVHAGPIAPGQMREPRGSDIAGTTSNLQEQIGWMTSNPPIPVGDIYKRWIILGLNKIVRMYSPVSILDIRQGPKEPFRDYVDRFFKTLRAEQATQEVKNWMTDTLLVQNANPDCKTILRALGPGATLEEMMTACQGVGGPGHKARVLKCFNCGKEGHIAKNCRAPRKRGCWKCGREGHQMKDCNERQANFLGKIWPSHKGRPGNFLQSRPEPTAPPLPGKWKPKMIGGIGGFIKVKQYDQILIEICGKKAIGTVLVGPTPVNIIGRNMLTQLGCTLNFPISPIDTVPVTLKP…	AGATCTCCCTATCAGTGATAGAGATCGTCGACGAGCTCGTTTAGTGAACCGTCAGATCGCCTGGAGACGCCATCCACGCTGTTTTGACCTCCATAGAAGACACCGGGACCGATCCAGCCTCCGGTTAAGCTTGGTACCGAGCTCGGATCCAGCTTCCCGGGCCACCATGGACGCCATGAAGCGCGGCCTGTGCTGCGTGCTGCTGCTGTGCGGCGCCGTGTTCGTGAGCGCCCGCCCCATCGTGCAGAACCTGCAGGGCCAGATGGTGCACCAGGCCATCAGCCCCCGCACCCTGAACGCCTGGGTGAAGGTGATCGAGGAGAAGGCCTTCAGCCCCGAGGTGATCCCCATGTTCACCGCCCTGAGCGAGGGCGCCACCCCCCAGGACCTGAACACCAT…
Chadox1tHIVconsv1_fromgbk	+	1201	1437 1448	4246	1	mRNA#581_1_copies:polyA_is_-1	-1	-1	HIV_gag_pol__TSS Splice acceptor/donors :CA_AG END	none from list		MDAMKRGLCCVLLLCGAVFVSARPTCRARWCTRPSAPAP	AGATCTCCCTATCAGTGATAGAGATCGTCGACGAGCTCGTTTAGTGAACCGTCAGATCGCCTGGAGACGCCATCCACGCTGTTTTGACCTCCATAGAAGACACCGGGACCGATCCAGCCTCCGGTTAAGCTTGGTACCGAGCTCGGATCCAGCTTCCCGGGCCACCATGGACGCCATGAAGCGCGGCCTGTGCTGCGTGCTGCTGCTGTGCGGCGCCGTGTTCGTGAGCGCCCGCCCAACCTGCAGGGCCAGATGGTGCACCAGGCCATCAGCCCCCGCACCCTGAACGCCTGGGTGAAGGTGATCGAGGAGAAGGCCTTCAGCCCCGAGGTGATCCCCATGTTCACCGCCCTGAGCGAGGGCGCCACCCCCCAGGACCTGAACACCATGCTGAACACC…
Chadox1tHIVconsv1_fromgbk	+	1201	1476 1492	4246	1	mRNA#724_1_copies:polyA_is_-1	-1	-1	HIV_gag_pol__TSS Splice acceptor/donors :CA_AC END	none from list		MDAMKRGLCCVLLLCGAVFVSARPIVQNLQGQMVHQALNAWVKVIEEKAFSPEVIPMFTALSEGATPQDLNTMLNTVGGHQAAMQMLKDTINEEAAEWDRVHPVHAGPIAPGQMREPRGSDIAGTTSNLQEQIGWMTSNPPIPVGDIYKRWIILGLNKIVRMYSPVSILDIRQGPKEPFRDYVDRFFKTLRAEQATQEVKNWMTDTLLVQNANPDCKTILRALGPGATLEEMMTACQGVGGPGHKARVLKCFNCGKEGHIAKNCRAPRKRGCWKCGREGHQMKDCNERQANFLGKIWPSHKGRPGNFLQSRPEPTAPPLPGKWKPKMIGGIGGFIKVKQYDQILIEICGKKAIGTVLVGPTPVNIIGRNMLTQLGCTLNFPISPIDTVPVTLKPGMDGP…	AGATCTCCCTATCAGTGATAGAGATCGTCGACGAGCTCGTTTAGTGAACCGTCAGATCGCCTGGAGACGCCATCCACGCTGTTTTGACCTCCATAGAAGACACCGGGACCGATCCAGCCTCCGGTTAAGCTTGGTACCGAGCTCGGATCCAGCTTCCCGGGCCACCATGGACGCCATGAAGCGCGGCCTGTGCTGCGTGCTGCTGCTGTGCGGCGCCGTGTTCGTGAGCGCCCGCCCCATCGTGCAGAACCTGCAGGGCCAGATGGTGCACCAGGCCCTGAACGCCTGGGTGAAGGTGATCGAGGAGAAGGCCTTCAGCCCCGAGGTGATCCCCATGTTCACCGCCCTGAGCGAGGGCGCCACCCCCCAGGACCTGAACACCATGCTGAACACCGTGGG…
Chadox1tHIVconsv1_fromgbk	+	1201	4097 16456	16493	1	mRNA#534_1_copies:polyA_is_-1	-1	-1	HIV_gag_pol__TSS,HIV_gag_pol Splice acceptor/donors :GT_AG END	HIV_gag_pol		MDAMKRGLCCVLLLCGAVFVSARPIVQNLQGQMVHQAISPRTLNAWVKVIEEKAFSPEVIPMFTALSEGATPQDLNTMLNTVGGHQAAMQMLKDTINEEAAEWDRVHPVHAGPIAPGQMREPRGSDIAGTTSNLQEQIGWMTSNPPIPVGDIYKRWIILGLNKIVRMYSPVSILDIRQGPKEPFRDYVDRFFKTLRAEQATQEVKNWMTDTLLVQNANPDCKTILRALGPGATLEEMMTACQGVGGPGHKARVLKCFNCGKEGHIAKNCRAPRKRGCWKCGREGHQMKDCNERQANFLGKIWPSHKGRPGNFLQSRPEPTAPPLPGKWKPKMIGGIGGFIKVKQYDQILIEICGKKAIGTVLVGPTPVNIIGRNMLTQLGCTLNFPISPIDTVPVTLKP…
Chadox1tHIVconsv1_fromgbk	+	1201	2008 2027	4246	1	mRNA#816_1_copies:polyA_is_-1	-1	-1	HIV_gag_pol__TSS Splice acceptor/donors :CA_AC END	none from list		MDAMKRGLCCVLLLCGAVFVSARPIVQNLQGQMVHQAISPRTLNAWVKVIEEKAFSPEVIPMFTALSEGATPQDLNTMLNTVGGHQAAMQMLKDTINEEAAEWDRVHPVHAGPIAPGQMREPRGSDIAGTTSNLQEQIGWMTSNPPIPVGDIYKRWIILGLNKIVRMYSPVSILDIRQGPKEPFRDYVDRFFKTLRAEQATQEVKNWMTDTLLVCKTILRALGPGATLEEMMTACQGVGGPGHKARVLKCFNCGKEGHIAKNCRAPRKRGCWKCGREGHQMKDCNERQANFLGKIWPSHKGRPGNFLQSRPEPTAPPLPGKWKPKMIGGIGGFIKVKQYDQILIEICGKKAIGTVLVGPTPVNIIGRNMLTQLGCTLNFPISPIDTVPVTLKPGMDGPR…	AGATCTCCCTATCAGTGATAGAGATCGTCGACGAGCTCGTTTAGTGAACCGTCAGATCGCCTGGAGACGCCATCCACGCTGTTTTGACCTCCATAGAAGACACCGGGACCGATCCAGCCTCCGGTTAAGCTTGGTACCGAGCTCGGATCCAGCTTCCCGGGCCACCATGGACGCCATGAAGCGCGGCCTGTGCTGCGTGCTGCTGCTGTGCGGCGCCGTGTTCGTGAGCGCCCGCCCCATCGTGCAGAACCTGCAGGGCCAGATGGTGCACCAGGCCATCAGCCCCCGCACCCTGAACGCCTGGGTGAAGGTGATCGAGGAGAAGGCCTTCAGCCCCGAGGTGATCCCCATGTTCACCGCCCTGAGCGAGGGCGCCACCCCCCAGGACCTGAACACCAT…
Chadox1tHIVconsv1_fromgbk	+	1201	3562 3821	4246	1	mRNA#993_1_copies:polyA_is_-1	-1	-1	HIV_gag_pol__TSS Splice acceptor/donors :AT_AG END	none from list		MDAMKRGLCCVLLLCGAVFVSARPIVQNLQGQMVHQAISPRTLNAWVKVIEEKAFSPEVIPMFTALSEGATPQDLNTMLNTVGGHQAAMQMLKDTINEEAAEWDRVHPVHAGPIAPGQMREPRGSDIAGTTSNLQEQIGWMTSNPPIPVGDIYKRWIILGLNKIVRMYSPVSILDIRQGPKEPFRDYVDRFFKTLRAEQATQEVKNWMTDTLLVQNANPDCKTILRALGPGATLEEMMTACQGVGGPGHKARVLKCFNCGKEGHIAKNCRAPRKRGCWKCGREGHQMKDCNERQANFLGKIWPSHKGRPGNFLQSRPEPTAPPLPGKWKPKMIGGIGGFIKVKQYDQILIEICGKKAIGTVLVGPTPVNIIGRNMLTQLGCTLNFPISPIDTVPVTLKP…	AGATCTCCCTATCAGTGATAGAGATCGTCGACGAGCTCGTTTAGTGAACCGTCAGATCGCCTGGAGACGCCATCCACGCTGTTTTGACCTCCATAGAAGACACCGGGACCGATCCAGCCTCCGGTTAAGCTTGGTACCGAGCTCGGATCCAGCTTCCCGGGCCACCATGGACGCCATGAAGCGCGGCCTGTGCTGCGTGCTGCTGCTGTGCGGCGCCGTGTTCGTGAGCGCCCGCCCCATCGTGCAGAACCTGCAGGGCCAGATGGTGCACCAGGCCATCAGCCCCCGCACCCTGAACGCCTGGGTGAAGGTGATCGAGGAGAAGGCCTTCAGCCCCGAGGTGATCCCCATGTTCACCGCCCTGAGCGAGGGCGCCACCCCCCAGGACCTGAACACCAT…
Chadox1tHIVconsv1_fromgbk	+	1201	2798 2817	4106	1	mRNA#972_1_copies:polyA_is_-1	-1	-1	HIV_gag_pol__TSS Splice acceptor/donors :GC_CG END	none from list		MDAMKRGLCCVLLLCGAVFVSARPIVQNLQGQMVHQAISPRTLNAWVKVIEEKAFSPEVIPMFTALSEGATPQDLNTMLNTVGGHQAAMQMLKDTINEEAAEWDRVHPVHAGPIAPGQMREPRGSDIAGTTSNLQEQIGWMTSNPPIPVGDIYKRWIILGLNKIVRMYSPVSILDIRQGPKEPFRDYVDRFFKTLRAEQATQEVKNWMTDTLLVQNANPDCKTILRALGPGATLEEMMTACQGVGGPGHKARVLKCFNCGKEGHIAKNCRAPRKRGCWKCGREGHQMKDCNERQANFLGKIWPSHKGRPGNFLQSRPEPTAPPLPGKWKPKMIGGIGGFIKVKQYDQILIEICGKKAIGTVLVGPTPVNIIGRNMLTQLGCTLNFPISPIDTVPVTLKP…	AGATCTCCCTATCAGTGATAGAGATCGTCGACGAGCTCGTTTAGTGAACCGTCAGATCGCCTGGAGACGCCATCCACGCTGTTTTGACCTCCATAGAAGACACCGGGACCGATCCAGCCTCCGGTTAAGCTTGGTACCGAGCTCGGATCCAGCTTCCCGGGCCACCATGGACGCCATGAAGCGCGGCCTGTGCTGCGTGCTGCTGCTGTGCGGCGCCGTGTTCGTGAGCGCCCGCCCCATCGTGCAGAACCTGCAGGGCCAGATGGTGCACCAGGCCATCAGCCCCCGCACCCTGAACGCCTGGGTGAAGGTGATCGAGGAGAAGGCCTTCAGCCCCGAGGTGATCCCCATGTTCACCGCCCTGAGCGAGGGCGCCACCCCCCAGGACCTGAACACCAT…
Chadox1tHIVconsv1_fromgbk	+	1219	1803 1818	4246	1	mRNA#662_1_copies:polyA_is_-1	-1	-1	HIV_gag_pol__TSS Splice acceptor/donors :CA_CG END	none from list		MDAMKRGLCCVLLLCGAVFVSARPIVQNLQGQMVHQAISPRTLNAWVKVIEEKAFSPEVIPMFTALSEGATPQDLNTMLNTVGGHQAAMQMLKDTINEEAAEWDRVHPVHAGPIAPGQMREPRGSDIAGTTSNLQEQIGWMTSNPPHLQALDHPGPEQDRAHVQPREHPGHPPGPQGALPRLRGPLLQDPARRAGHPGGEELDDRHPAGAERQPRLQDHPARPGPRRHPGGDDDRLPGRGRPRPQGPRAEVLQLRQGGPHRQELPRPPQARLLEVRARGPPDEGLQRAPGQLPGQDLAQPQGPPRQLPAEPPRAHRPPPARQVEAQDDRRHRRLHQGEAVRPDPDRDLRQEGHRHRAGGPHPREHHRPQHADPAGLHPELPHQPHRHRARDPEARHGRP…	TAGAGATCGTCGACGAGCTCGTTTAGTGAACCGTCAGATCGCCTGGAGACGCCATCCACGCTGTTTTGACCTCCATAGAAGACACCGGGACCGATCCAGCCTCCGGTTAAGCTTGGTACCGAGCTCGGATCCAGCTTCCCGGGCCACCATGGACGCCATGAAGCGCGGCCTGTGCTGCGTGCTGCTGCTGTGCGGCGCCGTGTTCGTGAGCGCCCGCCCCATCGTGCAGAACCTGCAGGGCCAGATGGTGCACCAGGCCATCAGCCCCCGCACCCTGAACGCCTGGGTGAAGGTGATCGAGGAGAAGGCCTTCAGCCCCGAGGTGATCCCCATGTTCACCGCCCTGAGCGAGGGCGCCACCCCCCAGGACCTGAACACCATGCTGAACACCGTGGGCGG…
Chadox1tHIVconsv1_fromgbk	+	1201	2056 2075	2420	1	mRNA#520_1_copies:polyA_is_-1	-1	-1	HIV_gag_pol__TSS Splice acceptor/donors :GG_AG END	none from list		MDAMKRGLCCVLLLCGAVFVSARPIVQNLQGQMVHQAISPRTLNAWVKVIEEKAFSPEVIPMFTALSEGATPQDLNTMLNTVGGHQAAMQMLKDTINEEAAEWDRVHPVHAGPIAPGQMREPRGSDIAGTTSNLQEQIGWMTSNPPIPVGDIYKRWIILGLNKIVRMYSPVSILDIRQGPKEPFRDYVDRFFKTLRAEQATQEVKNWMTDTLLVQNANPDCKTILRALGPMMTACQGVGGPGHKARVLKCFNCGKEGHIAKNCRAPRKRGCWKCGREGHQMKDCNERQANFLGKIWPSHKGRPGNFLQSRPEPTAPPLPGKWKPKMIGGIGGFIKVKQYDQILIE	AGATCTCCCTATCAGTGATAGAGATCGTCGACGAGCTCGTTTAGTGAACCGTCAGATCGCCTGGAGACGCCATCCACGCTGTTTTGACCTCCATAGAAGACACCGGGACCGATCCAGCCTCCGGTTAAGCTTGGTACCGAGCTCGGATCCAGCTTCCCGGGCCACCATGGACGCCATGAAGCGCGGCCTGTGCTGCGTGCTGCTGCTGTGCGGCGCCGTGTTCGTGAGCGCCCGCCCCATCGTGCAGAACCTGCAGGGCCAGATGGTGCACCAGGCCATCAGCCCCCGCACCCTGAACGCCTGGGTGAAGGTGATCGAGGAGAAGGCCTTCAGCCCCGAGGTGATCCCCATGTTCACCGCCCTGAGCGAGGGCGCCACCCCCCAGGACCTGAACACCAT…
Chadox1tHIVconsv1_fromgbk	+	1201	2173 2185	2420	1	mRNA#1000_1_copies:polyA_is_-1	-1	-1	HIV_gag_pol__TSS Splice acceptor/donors :CG_CG END	none from list		MDAMKRGLCCVLLLCGAVFVSARPIVQNLQGQMVHQAISPRTLNAWVKVIEEKAFSPEVIPMFTALSEGATPQDLNTMLNTVGGHQAAMQMLKDTINEEAAEWDRVHPVHAGPIAPGQMREPRGSDIAGTTSNLQEQIGWMTSNPPIPVGDIYKRWIILGLNKIVRMYSPVSILDIRQGPKEPFRDYVDRFFKTLRAEQATQEVKNWMTDTLLVQNANPDCKTILRALGPGATLEEMMTACQGVGGPGHKARVLKCFNCGKEGHIAKNCQARLLEVRARGPPDEGLQRAPGQLPGQDLAQPQGPPRQLPAEPPRAHRPPPARQVEAQDDRRHRRLHQGEAVRPDPDR	AGATCTCCCTATCAGTGATAGAGATCGTCGACGAGCTCGTTTAGTGAACCGTCAGATCGCCTGGAGACGCCATCCACGCTGTTTTGACCTCCATAGAAGACACCGGGACCGATCCAGCCTCCGGTTAAGCTTGGTACCGAGCTCGGATCCAGCTTCCCGGGCCACCATGGACGCCATGAAGCGCGGCCTGTGCTGCGTGCTGCTGCTGTGCGGCGCCGTGTTCGTGAGCGCCCGCCCCATCGTGCAGAACCTGCAGGGCCAGATGGTGCACCAGGCCATCAGCCCCCGCACCCTGAACGCCTGGGTGAAGGTGATCGAGGAGAAGGCCTTCAGCCCCGAGGTGATCCCCATGTTCACCGCCCTGAGCGAGGGCGCCACCCCCCAGGACCTGAACACCAT…
Chadox1tHIVconsv1_fromgbk	+	1201		2929	1	mRNA#807_1_copies:polyA_is_-1	-1	-1	HIV_gag_pol__TSS Splice acceptor/donors END	Possible 3' truncation of HIV_gag_pol		MDAMKRGLCCVLLLCGAVFVSARPIVQNLQGQMVHQAISPRTLNAWVKVIEEKAFSPEVIPMFTALSEGATPQDLNTMLNTVGGHQAAMQMLKDTINEEAAEWDRVHPVHAGPIAPGQMREPRGSDIAGTTSNLQEQIGWMTSNPPIPVGDIYKRWIILGLNKIVRMYSPVSILDIRQGPKEPFRDYVDRFFKTLRAEQATQEVKNWMTDTLLVQNANPDCKTILRALGPGATLEEMMTACQGVGGPGHKARVLKCFNCGKEGHIAKNCRAPRKRGCWKCGREGHQMKDCNERQANFLGKIWPSHKGRPGNFLQSRPEPTAPPLPGKWKPKMIGGIGGFIKVKQYDQILIEICGKKAIGTVLVGPTPVNIIGRNMLTQLGCTLNFPISPIDTVPVTLKP…	AGATCTCCCTATCAGTGATAGAGATCGTCGACGAGCTCGTTTAGTGAACCGTCAGATCGCCTGGAGACGCCATCCACGCTGTTTTGACCTCCATAGAAGACACCGGGACCGATCCAGCCTCCGGTTAAGCTTGGTACCGAGCTCGGATCCAGCTTCCCGGGCCACCATGGACGCCATGAAGCGCGGCCTGTGCTGCGTGCTGCTGCTGTGCGGCGCCGTGTTCGTGAGCGCCCGCCCCATCGTGCAGAACCTGCAGGGCCAGATGGTGCACCAGGCCATCAGCCCCCGCACCCTGAACGCCTGGGTGAAGGTGATCGAGGAGAAGGCCTTCAGCCCCGAGGTGATCCCCATGTTCACCGCCCTGAGCGAGGGCGCCACCCCCCAGGACCTGAACACCAT…
Chadox1tHIVconsv1_fromgbk	+	1240	2202 3325	3452	1	mRNA#790_1_copies:polyA_is_-1	-1	-1	HIV_gag_pol__TSS Splice acceptor/donors :GT_AG END	none from list		MDAMKRGLCCVLLLCGAVFVSARPIVQNLQGQMVHQAISPRTLNAWVKVIEEKAFSPEVIPMFTALSEGATPQDLNTMLNTVGGHQAAMQMLKDTINEEAAEWDRVHPVHAGPIAPGQMREPRGSDIAGTTSNLQEQIGWMTSNPPIPVGDIYKRWIILGLNKIVRMYSPVSILDIRQGPKEPFRDYVDRFFKTLRAEQATQEVKNWMTDTLLVQNANPDCKTILRALGPGATLEEMMTACQGVGGPGHKARVLKCFNCGKEGHIAKNCRAPRKRGCWNQIYAEIQKQGQDQWTYQIYQEPFKNLKTGKYAFNLPPIVAKE	TTTAGTGAACCGTCAGATCGCCTGGAGACGCCATCCACGCTGTTTTGACCTCCATAGAAGACACCGGGACCGATCCAGCCTCCGGTTAAGCTTGGTACCGAGCTCGGATCCAGCTTCCCGGGCCACCATGGACGCCATGAAGCGCGGCCTGTGCTGCGTGCTGCTGCTGTGCGGCGCCGTGTTCGTGAGCGCCCGCCCCATCGTGCAGAACCTGCAGGGCCAGATGGTGCACCAGGCCATCAGCCCCCGCACCCTGAACGCCTGGGTGAAGGTGATCGAGGAGAAGGCCTTCAGCCCCGAGGTGATCCCCATGTTCACCGCCCTGAGCGAGGGCGCCACCCCCCAGGACCTGAACACCATGCTGAACACCGTGGGCGGCCACCAGGCCGCCATGCAGAT…
Chadox1tHIVconsv1_fromgbk	+	1201	3963 3975	4065	1	mRNA#674_1_copies:polyA_is_-1	-1	-1	HIV_gag_pol__TSS Splice acceptor/donors :GG_CC END	none from list		MDAMKRGLCCVLLLCGAVFVSARPIVQNLQGQMVHQAISPRTLNAWVKVIEEKAFSPEVIPMFTALSEGATPQDLNTMLNTVGGHQAAMQMLKDTINEEAAEWDRVHPVHAGPIAPGQMREPRGSDIAGTTSNLQEQIGWMTSNPPIPVGDIYKRWIILGLNKIVRMYSPVSILDIRQGPKEPFRDYVDRFFKTLRAEQATQEVKNWMTDTLLVQNANPDCKTILRALGPGATLEEMMTACQGVGGPGHKARVLKCFNCGKEGHIAKNCRAPRKRGCWKCGREGHQMKDCNERQANFLGKIWPSHKGRPGNFLQSRPEPTAPPLPGKWKPKMIGGIGGFIKVKQYDQILIEICGKKAIGTVLVGPTPVNIIGRNMLTQLGCTLNFPISPIDTVPVTLKP…	AGATCTCCCTATCAGTGATAGAGATCGTCGACGAGCTCGTTTAGTGAACCGTCAGATCGCCTGGAGACGCCATCCACGCTGTTTTGACCTCCATAGAAGACACCGGGACCGATCCAGCCTCCGGTTAAGCTTGGTACCGAGCTCGGATCCAGCTTCCCGGGCCACCATGGACGCCATGAAGCGCGGCCTGTGCTGCGTGCTGCTGCTGTGCGGCGCCGTGTTCGTGAGCGCCCGCCCCATCGTGCAGAACCTGCAGGGCCAGATGGTGCACCAGGCCATCAGCCCCCGCACCCTGAACGCCTGGGTGAAGGTGATCGAGGAGAAGGCCTTCAGCCCCGAGGTGATCCCCATGTTCACCGCCCTGAGCGAGGGCGCCACCCCCCAGGACCTGAACACCAT…
Chadox1tHIVconsv1_fromgbk	-	27400		22850	1	mRNA#878_1_copies:polyA_is_-1	-1	-1	DBP(E2A),E2_late_TSS Splice acceptor/donors END	none from list		MA	GTATGTTTAAAATATCTTTTAATAAACAGCACTTTAATGTTACACATGCATCTGAGATGATTTTATTTTAGAAATCGAAAGGGTTCTGCCGGGTCTCGGCATGGCCCGCGGGCAGGGACACGTTGCGGAACTGGTACTTGGCCAGCCACTTGAACTCGGGGATCAGCAGTTTGGGCAGCGGGGTGTCGGGGAAGGAGTCGGTCCACAGCTTCCGCGTCAGCTGCAGGGCGCCCAGCAGGTCGGGCGCGGAGATCTTGAAATCGCAGTTGGGACCCGCGTTCTGCGCGCGAGAGTTGCGGTACACGGGGTTGCAGCACTGGAACACCATCAGGGCCGGGTGCTTCACGCTCGCCAGCACCGCCGCGTCGGTGATGCTCTCCACGTCGAGGTCCTCGGCGT…
Chadox1tHIVconsv1_fromgbk	+	1240	2012 2027	2360	1	mRNA#552_1_copies:polyA_is_-1	-1	-1	HIV_gag_pol__TSS Splice acceptor/donors :AC_AC END	none from list		MDAMKRGLCCVLLLCGAVFVSARPIVQNLQGQMVHQAISPRTLNAWVKVIEEKAFSPEVIPMFTALSEGATPQDLNTMLNTVGGHQAAMQMLKDTINEEAAEWDRVHPVHAGPIAPGQMREPRGSDIAGTTSNLQEQIGWMTSNPPIPVGDIYKRWIILGLNKIVRMYSPVSILDIRQGPKEPFRDYVDRFFKTLRAEQATQEVKNWMTDTLLVQMQDHPARPGPRRHPGGDDDRLPGRGRPRPQGPRAEVLQLRQGGPHRQELPRPPQARLLEVRARGPPDEGLQRAPGQLPGQDLAQPQGPPRQLPAEPPRAHRPPPARQVEAQ	TTTAGTGAACCGTCAGATCGCCTGGAGACGCCATCCACGCTGTTTTGACCTCCATAGAAGACACCGGGACCGATCCAGCCTCCGGTTAAGCTTGGTACCGAGCTCGGATCCAGCTTCCCGGGCCACCATGGACGCCATGAAGCGCGGCCTGTGCTGCGTGCTGCTGCTGTGCGGCGCCGTGTTCGTGAGCGCCCGCCCCATCGTGCAGAACCTGCAGGGCCAGATGGTGCACCAGGCCATCAGCCCCCGCACCCTGAACGCCTGGGTGAAGGTGATCGAGGAGAAGGCCTTCAGCCCCGAGGTGATCCCCATGTTCACCGCCCTGAGCGAGGGCGCCACCCCCCAGGACCTGAACACCATGCTGAACACCGTGGGCGGCCACCAGGCCGCCATGCAGAT…
Chadox1tHIVconsv1_fromgbk	+	1201	3131 3179	4219	1	mRNA#981_1_copies:polyA_is_-1	-1	-1	HIV_gag_pol__TSS Splice acceptor/donors :AG_AG END	none from list		MDAMKRGLCCVLLLCGAVFVSARPIVQNLQGQMVHQAISPRTLNAWVKVIEEKAFSPEVIPMFTALSEGATPQDLNTMLNTVGGHQAAMQMLKDTINEEAAEWDRVHPVHAGPIAPGQMREPRGSDIAGTTSNLQEQIGWMTSNPPIPVGDIYKRWIILGLNKIVRMYSPVSILDIRQGPKEPFRDYVDRFFKTLRAEQATQEVKNWMTDTLLVQNANPDCKTILRALGPGATLEEMMTACQGVGGPGHKARVLKCFNCGKEGHIAKNCRAPRKRGCWKCGREGHQMKDCNERQANFLGKIWPSHKGRPGNFLQSRPEPTAPPLPGKWKPKMIGGIGGFIKVKQYDQILIEICGKKAIGTVLVGPTPVNIIGRNMLTQLGCTLNFPISPIDTVPVTLKP…	AGATCTCCCTATCAGTGATAGAGATCGTCGACGAGCTCGTTTAGTGAACCGTCAGATCGCCTGGAGACGCCATCCACGCTGTTTTGACCTCCATAGAAGACACCGGGACCGATCCAGCCTCCGGTTAAGCTTGGTACCGAGCTCGGATCCAGCTTCCCGGGCCACCATGGACGCCATGAAGCGCGGCCTGTGCTGCGTGCTGCTGCTGTGCGGCGCCGTGTTCGTGAGCGCCCGCCCCATCGTGCAGAACCTGCAGGGCCAGATGGTGCACCAGGCCATCAGCCCCCGCACCCTGAACGCCTGGGTGAAGGTGATCGAGGAGAAGGCCTTCAGCCCCGAGGTGATCCCCATGTTCACCGCCCTGAGCGAGGGCGCCACCCCCCAGGACCTGAACACCAT…
Chadox1tHIVconsv1_fromgbk	+	1201	3188 3201	4246	1	mRNA#810_1_copies:polyA_is_-1	-1	-1	HIV_gag_pol__TSS Splice acceptor/donors :AG_CT END	none from list		MDAMKRGLCCVLLLCGAVFVSARPIVQNLQGQMVHQAISPRTLNAWVKVIEEKAFSPEVIPMFTALSEGATPQDLNTMLNTVGGHQAAMQMLKDTINEEAAEWDRVHPVHAGPIAPGQMREPRGSDIAGTTSNLQEQIGWMTSNPPIPVGDIYKRWIILGLNKIVRMYSPVSILDIRQGPKEPFRDYVDRFFKTLRAEQATQEVKNWMTDTLLVQNANPDCKTILRALGPGATLEEMMTACQGVGGPGHKARVLKCFNCGKEGHIAKNCRAPRKRGCWKCGREGHQMKDCNERQANFLGKIWPSHKGRPGNFLQSRPEPTAPPLPGKWKPKMIGGIGGFIKVKQYDQILIEICGKKAIGTVLVGPTPVNIIGRNMLTQLGCTLNFPISPIDTVPVTLKP…	AGATCTCCCTATCAGTGATAGAGATCGTCGACGAGCTCGTTTAGTGAACCGTCAGATCGCCTGGAGACGCCATCCACGCTGTTTTGACCTCCATAGAAGACACCGGGACCGATCCAGCCTCCGGTTAAGCTTGGTACCGAGCTCGGATCCAGCTTCCCGGGCCACCATGGACGCCATGAAGCGCGGCCTGTGCTGCGTGCTGCTGCTGTGCGGCGCCGTGTTCGTGAGCGCCCGCCCCATCGTGCAGAACCTGCAGGGCCAGATGGTGCACCAGGCCATCAGCCCCCGCACCCTGAACGCCTGGGTGAAGGTGATCGAGGAGAAGGCCTTCAGCCCCGAGGTGATCCCCATGTTCACCGCCCTGAGCGAGGGCGCCACCCCCCAGGACCTGAACACCAT…
Chadox1tHIVconsv1_fromgbk	+	7001	7038 8060 8131 8901 9325 10587	10673	1	mRNA#1024_1_copies:polyA_is_-1	-1	-1	Major_late_TSS,tpl_1,tpl_2,i_leader,i_leader_protein,tpl_3 Splice acceptor/donors :GT_AG:GT_AG:GT_AG END	i_leader_protein		MRADGEELDLLPPIGGMAVDVMEVEMPTARRTLVLVFIQAATVLATLHGMHVLHELYLSSFDEEFQWEVESWRLHLVLYYVVVVGLALFCLDGGHADEPAREAGPDLGASGSESEDEGAQAGAVQGPETLRSQGLRART
Chadox1tHIVconsv1_fromgbk	+	1219		4033	1	mRNA#842_1_copies:polyA_is_-1	-1	-1	HIV_gag_pol__TSS Splice acceptor/donors END	Possible 3' truncation of HIV_gag_pol		MDAMKRGLCCVLLLCGAVFVSARPIVQNLQGQMVHQAISPRTLNAWVKVIEEKAFSPEVIPMFTALSEGATPQDLNTMLNTVGGHQAAMQMLKDTINEEAAEWDRVHPVHAGPIAPGQMREPRGSDIAGTTSNLQEQIGWMTSNPPIPVGDIYKRWIILGLNKIVRMYSPVSILDIRQGPKEPFRDYVDRFFKTLRAEQATQEVKNWMTDTLLVQNANPDCKTILRALGPGATLEEMMTACQGVGGPGHKARVLKCFNCGKEGHIAKNCRAPRKRGCWKCGREGHQMKDCNERQANFLGKIWPSHKGRPGNFLQSRPEPTAPPLPGKWKPKMIGGIGGFIKVKQYDQILIEICGKKAIGTVLVGPTPVNIIGRNMLTQLGCTLNFPISPIDTVPVTLKP…	TAGAGATCGTCGACGAGCTCGTTTAGTGAACCGTCAGATCGCCTGGAGACGCCATCCACGCTGTTTTGACCTCCATAGAAGACACCGGGACCGATCCAGCCTCCGGTTAAGCTTGGTACCGAGCTCGGATCCAGCTTCCCGGGCCACCATGGACGCCATGAAGCGCGGCCTGTGCTGCGTGCTGCTGCTGTGCGGCGCCGTGTTCGTGAGCGCCCGCCCCATCGTGCAGAACCTGCAGGGCCAGATGGTGCACCAGGCCATCAGCCCCCGCACCCTGAACGCCTGGGTGAAGGTGATCGAGGAGAAGGCCTTCAGCCCCGAGGTGATCCCCATGTTCACCGCCCTGAGCGAGGGCGCCACCCCCCAGGACCTGAACACCATGCTGAACACCGTGGGCGG…
Chadox1tHIVconsv1_fromgbk	+	1240	4258 4552	4957	1	mRNA#617_1_copies:polyA_is_-1	-1	-1	HIV_gag_pol__TSS,HIV_gag_pol Splice acceptor/donors :GT_AG END	HIV_gag_pol		MDAMKRGLCCVLLLCGAVFVSARPIVQNLQGQMVHQAISPRTLNAWVKVIEEKAFSPEVIPMFTALSEGATPQDLNTMLNTVGGHQAAMQMLKDTINEEAAEWDRVHPVHAGPIAPGQMREPRGSDIAGTTSNLQEQIGWMTSNPPIPVGDIYKRWIILGLNKIVRMYSPVSILDIRQGPKEPFRDYVDRFFKTLRAEQATQEVKNWMTDTLLVQNANPDCKTILRALGPGATLEEMMTACQGVGGPGHKARVLKCFNCGKEGHIAKNCRAPRKRGCWKCGREGHQMKDCNERQANFLGKIWPSHKGRPGNFLQSRPEPTAPPLPGKWKPKMIGGIGGFIKVKQYDQILIEICGKKAIGTVLVGPTPVNIIGRNMLTQLGCTLNFPISPIDTVPVTLKP…
Chadox1tHIVconsv1_fromgbk	+	1201	1811 1828	2075	1	mRNA#1052_1_copies:polyA_is_-1	-1	-1	HIV_gag_pol__TSS Splice acceptor/donors :TG_AA END	none from list		MDAMKRGLCCVLLLCGAVFVSARPIVQNLQGQMVHQAISPRTLNAWVKVIEEKAFSPEVIPMFTALSEGATPQDLNTMLNTVGGHQAAMQMLKDTINEEAAEWDRVHPVHAGPIAPGQMREPRGSDIAGTTSNLQEQIGWMTSNPPIPGAGSSWA	AGATCTCCCTATCAGTGATAGAGATCGTCGACGAGCTCGTTTAGTGAACCGTCAGATCGCCTGGAGACGCCATCCACGCTGTTTTGACCTCCATAGAAGACACCGGGACCGATCCAGCCTCCGGTTAAGCTTGGTACCGAGCTCGGATCCAGCTTCCCGGGCCACCATGGACGCCATGAAGCGCGGCCTGTGCTGCGTGCTGCTGCTGTGCGGCGCCGTGTTCGTGAGCGCCCGCCCCATCGTGCAGAACCTGCAGGGCCAGATGGTGCACCAGGCCATCAGCCCCCGCACCCTGAACGCCTGGGTGAAGGTGATCGAGGAGAAGGCCTTCAGCCCCGAGGTGATCCCCATGTTCACCGCCCTGAGCGAGGGCGCCACCCCCCAGGACCTGAACACCAT…
Chadox1tHIVconsv1_fromgbk	+	1201	4262 4552	5023	1	mRNA#879_1_copies:polyA_is_-1	-1	-1	HIV_gag_pol__TSS,HIV_gag_pol,pIX Splice acceptor/donors :GT_AG END	HIV_gag_pol		MDAMKRGLCCVLLLCGAVFVSARPIVQNLQGQMVHQAISPRTLNAWVKVIEEKAFSPEVIPMFTALSEGATPQDLNTMLNTVGGHQAAMQMLKDTINEEAAEWDRVHPVHAGPIAPGQMREPRGSDIAGTTSNLQEQIGWMTSNPPIPVGDIYKRWIILGLNKIVRMYSPVSILDIRQGPKEPFRDYVDRFFKTLRAEQATQEVKNWMTDTLLVQNANPDCKTILRALGPGATLEEMMTACQGVGGPGHKARVLKCFNCGKEGHIAKNCRAPRKRGCWKCGREGHQMKDCNERQANFLGKIWPSHKGRPGNFLQSRPEPTAPPLPGKWKPKMIGGIGGFIKVKQYDQILIEICGKKAIGTVLVGPTPVNIIGRNMLTQLGCTLNFPISPIDTVPVTLKP…
Chadox1tHIVconsv1_fromgbk	-	27362	24464 25127 25203 27335	22850	1	mRNA#853_1_copies:polyA_is_-1	-1	-1	DBP(E2A),E2_late_TSS Splice acceptor/donors GT_AG:GT_AG: END	DBP(E2A)		MAGRGGSQSERRRERTPERGRGSASHPPSRGGESPSPPPLPPKRHTYRRVASDQEEEEIVVVSENSRSPSPQASPPPLPPKKKPRKTKHVVMQDVSQDSEDERQAEEELAAVGFSYPPVRITEKDGKRSFETLDESDPLAAAASAKMMVKNPMSLPIVSAWEKGMEIMTMLMDRYRVETDLKANFQLMPEQGEVYRRICHLYINEEHRGIPLTFTSNKTLTTMMGRFLQGFVHAHSQIAHKNWECTGCALWLHGCTEAEGKLRCLHGTTMIQKEHMIEMDVASENGQRALKENPDRAKITQNRWGRSVVQLANNDARCCVHDAGCATNQFSSKSCGVFFTEGAKAQQAFRQLEAFMKAMYPGMNADQAQMMLIPLHCDCNHKPGCVPTMGRQTCKMTPF…
Chadox1tHIVconsv1_fromgbk	+	1201	2005 2075 4049 4068	4219	1	mRNA#670_1_copies:polyA_is_-1	-1	-1	HIV_gag_pol__TSS Splice acceptor/donors :GT_AG:AC_TC END	none from list		MDAMKRGLCCVLLLCGAVFVSARPIVQNLQGQMVHQAISPRTLNAWVKVIEEKAFSPEVIPMFTALSEGATPQDLNTMLNTVGGHQAAMQMLKDTINEEAAEWDRVHPVHAGPIAPGQMREPRGSDIAGTTSNLQEQIGWMTSNPPIPVGDIYKRWIILGLNKIVRMYSPVSILDIRQGPKEPFRDYVDRFFKTLRAEQATQEVKNWMTDTLLMMTACQGVGGPGHKARVLKCFNCGKEGHIAKNCRAPRKRGCWKCGREGHQMKDCNERQANFLGKIWPSHKGRPGNFLQSRPEPTAPPLPGKWKPKMIGGIGGFIKVKQYDQILIEICGKKAIGTVLVGPTPVNIIGRNMLTQLGCTLNFPISPIDTVPVTLKPGMDGPRVKQWPLTEEKIKALTEI…	AGATCTCCCTATCAGTGATAGAGATCGTCGACGAGCTCGTTTAGTGAACCGTCAGATCGCCTGGAGACGCCATCCACGCTGTTTTGACCTCCATAGAAGACACCGGGACCGATCCAGCCTCCGGTTAAGCTTGGTACCGAGCTCGGATCCAGCTTCCCGGGCCACCATGGACGCCATGAAGCGCGGCCTGTGCTGCGTGCTGCTGCTGTGCGGCGCCGTGTTCGTGAGCGCCCGCCCCATCGTGCAGAACCTGCAGGGCCAGATGGTGCACCAGGCCATCAGCCCCCGCACCCTGAACGCCTGGGTGAAGGTGATCGAGGAGAAGGCCTTCAGCCCCGAGGTGATCCCCATGTTCACCGCCCTGAGCGAGGGCGCCACCCCCCAGGACCTGAACACCAT…
Chadox1tHIVconsv1_fromgbk	+	1201	1281 1310	4219	1	mRNA#964_1_copies:polyA_is_-1	-1	-1	HIV_gag_pol__TSS,HIV_gag_pol Splice acceptor/donors :TT_AC END	HIV_gag_pol		MDAMKRGLCCVLLLCGAVFVSARPIVQNLQGQMVHQAISPRTLNAWVKVIEEKAFSPEVIPMFTALSEGATPQDLNTMLNTVGGHQAAMQMLKDTINEEAAEWDRVHPVHAGPIAPGQMREPRGSDIAGTTSNLQEQIGWMTSNPPIPVGDIYKRWIILGLNKIVRMYSPVSILDIRQGPKEPFRDYVDRFFKTLRAEQATQEVKNWMTDTLLVQNANPDCKTILRALGPGATLEEMMTACQGVGGPGHKARVLKCFNCGKEGHIAKNCRAPRKRGCWKCGREGHQMKDCNERQANFLGKIWPSHKGRPGNFLQSRPEPTAPPLPGKWKPKMIGGIGGFIKVKQYDQILIEICGKKAIGTVLVGPTPVNIIGRNMLTQLGCTLNFPISPIDTVPVTLKP…
Chadox1tHIVconsv1_fromgbk	+	1240		4088	1	mRNA#1001_1_copies:polyA_is_-1	-1	-1	HIV_gag_pol__TSS,HIV_gag_pol Splice acceptor/donors END	HIV_gag_pol		MDAMKRGLCCVLLLCGAVFVSARPIVQNLQGQMVHQAISPRTLNAWVKVIEEKAFSPEVIPMFTALSEGATPQDLNTMLNTVGGHQAAMQMLKDTINEEAAEWDRVHPVHAGPIAPGQMREPRGSDIAGTTSNLQEQIGWMTSNPPIPVGDIYKRWIILGLNKIVRMYSPVSILDIRQGPKEPFRDYVDRFFKTLRAEQATQEVKNWMTDTLLVQNANPDCKTILRALGPGATLEEMMTACQGVGGPGHKARVLKCFNCGKEGHIAKNCRAPRKRGCWKCGREGHQMKDCNERQANFLGKIWPSHKGRPGNFLQSRPEPTAPPLPGKWKPKMIGGIGGFIKVKQYDQILIEICGKKAIGTVLVGPTPVNIIGRNMLTQLGCTLNFPISPIDTVPVTLKP…
Chadox1tHIVconsv1_fromgbk	-	32529	31706 32495	30376	1	mRNA#1086_1_copies:polyA_is_-1	-1	-1	E4_TSS,E4_orf3,E4_orf4 Splice acceptor/donors GT_AG: END	E4_orf3		MRVCLRMPVEGALRELFIMAGLDLPQELIRIIQGWKNENYLGMVQECNMMIEELENAPAFAVLLFLDVRVEALLEATVEHLENRVTFDLAVIFHQHSGGERCHLRDLHFEVLRDRLE
Chadox1tHIVconsv1_fromgbk	+	1201	2613 2630	4246	1	mRNA#597_1_copies:polyA_is_-1	-1	-1	HIV_gag_pol__TSS Splice acceptor/donors :CA_AG END	none from list		MDAMKRGLCCVLLLCGAVFVSARPIVQNLQGQMVHQAISPRTLNAWVKVIEEKAFSPEVIPMFTALSEGATPQDLNTMLNTVGGHQAAMQMLKDTINEEAAEWDRVHPVHAGPIAPGQMREPRGSDIAGTTSNLQEQIGWMTSNPPIPVGDIYKRWIILGLNKIVRMYSPVSILDIRQGPKEPFRDYVDRFFKTLRAEQATQEVKNWMTDTLLVQNANPDCKTILRALGPGATLEEMMTACQGVGGPGHKARVLKCFNCGKEGHIAKNCRAPRKRGCWKCGREGHQMKDCNERQANFLGKIWPSHKGRPGNFLQSRPEPTAPPLPGKWKPKMIGGIGGFIKVKQYDQILIEICGKKAIGTVLVGPTPVNIIGRNMLTQLGCTLNFPISPIDTVPVTLKP…	AGATCTCCCTATCAGTGATAGAGATCGTCGACGAGCTCGTTTAGTGAACCGTCAGATCGCCTGGAGACGCCATCCACGCTGTTTTGACCTCCATAGAAGACACCGGGACCGATCCAGCCTCCGGTTAAGCTTGGTACCGAGCTCGGATCCAGCTTCCCGGGCCACCATGGACGCCATGAAGCGCGGCCTGTGCTGCGTGCTGCTGCTGTGCGGCGCCGTGTTCGTGAGCGCCCGCCCCATCGTGCAGAACCTGCAGGGCCAGATGGTGCACCAGGCCATCAGCCCCCGCACCCTGAACGCCTGGGTGAAGGTGATCGAGGAGAAGGCCTTCAGCCCCGAGGTGATCCCCATGTTCACCGCCCTGAGCGAGGGCGCCACCCCCCAGGACCTGAACACCAT…
Chadox1tHIVconsv1_fromgbk	+	1201		2360	1	mRNA#797_1_copies:polyA_is_-1	-1	-1	HIV_gag_pol__TSS Splice acceptor/donors END	Possible 3' truncation of HIV_gag_pol		MDAMKRGLCCVLLLCGAVFVSARPIVQNLQGQMVHQAISPRTLNAWVKVIEEKAFSPEVIPMFTALSEGATPQDLNTMLNTVGGHQAAMQMLKDTINEEAAEWDRVHPVHAGPIAPGQMREPRGSDIAGTTSNLQEQIGWMTSNPPIPVGDIYKRWIILGLNKIVRMYSPVSILDIRQGPKEPFRDYVDRFFKTLRAEQATQEVKNWMTDTLLVQNANPDCKTILRALGPGATLEEMMTACQGVGGPGHKARVLKCFNCGKEGHIAKNCRAPRKRGCWKCGREGHQMKDCNERQANFLGKIWPSHKGRPGNFLQSRPEPTAPPLPGKWKPK	AGATCTCCCTATCAGTGATAGAGATCGTCGACGAGCTCGTTTAGTGAACCGTCAGATCGCCTGGAGACGCCATCCACGCTGTTTTGACCTCCATAGAAGACACCGGGACCGATCCAGCCTCCGGTTAAGCTTGGTACCGAGCTCGGATCCAGCTTCCCGGGCCACCATGGACGCCATGAAGCGCGGCCTGTGCTGCGTGCTGCTGCTGTGCGGCGCCGTGTTCGTGAGCGCCCGCCCCATCGTGCAGAACCTGCAGGGCCAGATGGTGCACCAGGCCATCAGCCCCCGCACCCTGAACGCCTGGGTGAAGGTGATCGAGGAGAAGGCCTTCAGCCCCGAGGTGATCCCCATGTTCACCGCCCTGAGCGAGGGCGCCACCCCCCAGGACCTGAACACCAT…
Chadox1tHIVconsv1_fromgbk	+	1201	3971 3983	4065	1	mRNA#1026_1_copies:polyA_is_-1	-1	-1	HIV_gag_pol__TSS Splice acceptor/donors :GC_TG END	none from list		MDAMKRGLCCVLLLCGAVFVSARPIVQNLQGQMVHQAISPRTLNAWVKVIEEKAFSPEVIPMFTALSEGATPQDLNTMLNTVGGHQAAMQMLKDTINEEAAEWDRVHPVHAGPIAPGQMREPRGSDIAGTTSNLQEQIGWMTSNPPIPVGDIYKRWIILGLNKIVRMYSPVSILDIRQGPKEPFRDYVDRFFKTLRAEQATQEVKNWMTDTLLVQNANPDCKTILRALGPGATLEEMMTACQGVGGPGHKARVLKCFNCGKEGHIAKNCRAPRKRGCWKCGREGHQMKDCNERQANFLGKIWPSHKGRPGNFLQSRPEPTAPPLPGKWKPKMIGGIGGFIKVKQYDQILIEICGKKAIGTVLVGPTPVNIIGRNMLTQLGCTLNFPISPIDTVPVTLKP…	AGATCTCCCTATCAGTGATAGAGATCGTCGACGAGCTCGTTTAGTGAACCGTCAGATCGCCTGGAGACGCCATCCACGCTGTTTTGACCTCCATAGAAGACACCGGGACCGATCCAGCCTCCGGTTAAGCTTGGTACCGAGCTCGGATCCAGCTTCCCGGGCCACCATGGACGCCATGAAGCGCGGCCTGTGCTGCGTGCTGCTGCTGTGCGGCGCCGTGTTCGTGAGCGCCCGCCCCATCGTGCAGAACCTGCAGGGCCAGATGGTGCACCAGGCCATCAGCCCCCGCACCCTGAACGCCTGGGTGAAGGTGATCGAGGAGAAGGCCTTCAGCCCCGAGGTGATCCCCATGTTCACCGCCCTGAGCGAGGGCGCCACCCCCCAGGACCTGAACACCAT…
Chadox1tHIVconsv1_fromgbk	+	1201	3032 3049	4065	1	mRNA#586_1_copies:polyA_is_-1	-1	-1	HIV_gag_pol__TSS Splice acceptor/donors :TC_CC END	none from list		MDAMKRGLCCVLLLCGAVFVSARPIVQNLQGQMVHQAISPRTLNAWVKVIEEKAFSPEVIPMFTALSEGATPQDLNTMLNTVGGHQAAMQMLKDTINEEAAEWDRVHPVHAGPIAPGQMREPRGSDIAGTTSNLQEQIGWMTSNPPIPVGDIYKRWIILGLNKIVRMYSPVSILDIRQGPKEPFRDYVDRFFKTLRAEQATQEVKNWMTDTLLVQNANPDCKTILRALGPGATLEEMMTACQGVGGPGHKARVLKCFNCGKEGHIAKNCRAPRKRGCWKCGREGHQMKDCNERQANFLGKIWPSHKGRPGNFLQSRPEPTAPPLPGKWKPKMIGGIGGFIKVKQYDQILIEICGKKAIGTVLVGPTPVNIIGRNMLTQLGCTLNFPISPIDTVPVTLKP…	AGATCTCCCTATCAGTGATAGAGATCGTCGACGAGCTCGTTTAGTGAACCGTCAGATCGCCTGGAGACGCCATCCACGCTGTTTTGACCTCCATAGAAGACACCGGGACCGATCCAGCCTCCGGTTAAGCTTGGTACCGAGCTCGGATCCAGCTTCCCGGGCCACCATGGACGCCATGAAGCGCGGCCTGTGCTGCGTGCTGCTGCTGTGCGGCGCCGTGTTCGTGAGCGCCCGCCCCATCGTGCAGAACCTGCAGGGCCAGATGGTGCACCAGGCCATCAGCCCCCGCACCCTGAACGCCTGGGTGAAGGTGATCGAGGAGAAGGCCTTCAGCCCCGAGGTGATCCCCATGTTCACCGCCCTGAGCGAGGGCGCCACCCCCCAGGACCTGAACACCAT…
Chadox1tHIVconsv1_fromgbk	+	1201	1671 1730	4246	1	mRNA#778_1_copies:polyA_is_-1	-1	-1	HIV_gag_pol__TSS Splice acceptor/donors :GT_AG END	none from list		MDAMKRGLCCVLLLCGAVFVSARPIVQNLQGQMVHQAISPRTLNAWVKVIEEKAFSPEVIPMFTALSEGATPQDLNTMLNTVGGHQAAMQMLKDTINEEAADPAAATSPAPPATCRSRSAG	AGATCTCCCTATCAGTGATAGAGATCGTCGACGAGCTCGTTTAGTGAACCGTCAGATCGCCTGGAGACGCCATCCACGCTGTTTTGACCTCCATAGAAGACACCGGGACCGATCCAGCCTCCGGTTAAGCTTGGTACCGAGCTCGGATCCAGCTTCCCGGGCCACCATGGACGCCATGAAGCGCGGCCTGTGCTGCGTGCTGCTGCTGTGCGGCGCCGTGTTCGTGAGCGCCCGCCCCATCGTGCAGAACCTGCAGGGCCAGATGGTGCACCAGGCCATCAGCCCCCGCACCCTGAACGCCTGGGTGAAGGTGATCGAGGAGAAGGCCTTCAGCCCCGAGGTGATCCCCATGTTCACCGCCCTGAGCGAGGGCGCCACCCCCCAGGACCTGAACACCAT…
Chadox1tHIVconsv1_fromgbk	+	1201	2320 2332	4049	1	mRNA#957_1_copies:polyA_is_-1	-1	-1	HIV_gag_pol__TSS Splice acceptor/donors :CC_CC END	none from list		MDAMKRGLCCVLLLCGAVFVSARPIVQNLQGQMVHQAISPRTLNAWVKVIEEKAFSPEVIPMFTALSEGATPQDLNTMLNTVGGHQAAMQMLKDTINEEAAEWDRVHPVHAGPIAPGQMREPRGSDIAGTTSNLQEQIGWMTSNPPIPVGDIYKRWIILGLNKIVRMYSPVSILDIRQGPKEPFRDYVDRFFKTLRAEQATQEVKNWMTDTLLVQNANPDCKTILRALGPGATLEEMMTACQGVGGPGHKARVLKCFNCGKEGHIAKNCRAPRKRGCWKCGREGHQMKDCNERQANFLGKIWPSHKGRPGNFLQSRPEPPARQVEAQDDRRHRRLHQGEAVRPDPDRDLRQEGHRHRAGGPHPREHHRPQHADPAGLHPELPHQPHRHRARDPEARHGR…	AGATCTCCCTATCAGTGATAGAGATCGTCGACGAGCTCGTTTAGTGAACCGTCAGATCGCCTGGAGACGCCATCCACGCTGTTTTGACCTCCATAGAAGACACCGGGACCGATCCAGCCTCCGGTTAAGCTTGGTACCGAGCTCGGATCCAGCTTCCCGGGCCACCATGGACGCCATGAAGCGCGGCCTGTGCTGCGTGCTGCTGCTGTGCGGCGCCGTGTTCGTGAGCGCCCGCCCCATCGTGCAGAACCTGCAGGGCCAGATGGTGCACCAGGCCATCAGCCCCCGCACCCTGAACGCCTGGGTGAAGGTGATCGAGGAGAAGGCCTTCAGCCCCGAGGTGATCCCCATGTTCACCGCCCTGAGCGAGGGCGCCACCCCCCAGGACCTGAACACCAT…
Chadox1tHIVconsv1_fromgbk	+	1201	2534 2547	4246	1	mRNA#1051_1_copies:polyA_is_-1	-1	-1	HIV_gag_pol__TSS Splice acceptor/donors :TC_GC END	none from list		MDAMKRGLCCVLLLCGAVFVSARPIVQNLQGQMVHQAISPRTLNAWVKVIEEKAFSPEVIPMFTALSEGATPQDLNTMLNTVGGHQAAMQMLKDTINEEAAEWDRVHPVHAGPIAPGQMREPRGSDIAGTTSNLQEQIGWMTSNPPIPVGDIYKRWIILGLNKIVRMYSPVSILDIRQGPKEPFRDYVDRFFKTLRAEQATQEVKNWMTDTLLVQNANPDCKTILRALGPGATLEEMMTACQGVGGPGHKARVLKCFNCGKEGHIAKNCRAPRKRGCWKCGREGHQMKDCNERQANFLGKIWPSHKGRPGNFLQSRPEPTAPPLPGKWKPKMIGGIGGFIKVKQYDQILIEICGKKAIGTVLVGPTPVNIIGRNMLTQLGCTLNFPISPTVTLKPGMDG…	AGATCTCCCTATCAGTGATAGAGATCGTCGACGAGCTCGTTTAGTGAACCGTCAGATCGCCTGGAGACGCCATCCACGCTGTTTTGACCTCCATAGAAGACACCGGGACCGATCCAGCCTCCGGTTAAGCTTGGTACCGAGCTCGGATCCAGCTTCCCGGGCCACCATGGACGCCATGAAGCGCGGCCTGTGCTGCGTGCTGCTGCTGTGCGGCGCCGTGTTCGTGAGCGCCCGCCCCATCGTGCAGAACCTGCAGGGCCAGATGGTGCACCAGGCCATCAGCCCCCGCACCCTGAACGCCTGGGTGAAGGTGATCGAGGAGAAGGCCTTCAGCCCCGAGGTGATCCCCATGTTCACCGCCCTGAGCGAGGGCGCCACCCCCCAGGACCTGAACACCAT…
Chadox1tHIVconsv1_fromgbk	+	1201	3434 3447	4219	1	mRNA#859_1_copies:polyA_is_-1	-1	-1	HIV_gag_pol__TSS Splice acceptor/donors :CC_CA END	none from list		MDAMKRGLCCVLLLCGAVFVSARPIVQNLQGQMVHQAISPRTLNAWVKVIEEKAFSPEVIPMFTALSEGATPQDLNTMLNTVGGHQAAMQMLKDTINEEAAEWDRVHPVHAGPIAPGQMREPRGSDIAGTTSNLQEQIGWMTSNPPIPVGDIYKRWIILGLNKIVRMYSPVSILDIRQGPKEPFRDYVDRFFKTLRAEQATQEVKNWMTDTLLVQNANPDCKTILRALGPGATLEEMMTACQGVGGPGHKARVLKCFNCGKEGHIAKNCRAPRKRGCWKCGREGHQMKDCNERQANFLGKIWPSHKGRPGNFLQSRPEPTAPPLPGKWKPKMIGGIGGFIKVKQYDQILIEICGKKAIGTVLVGPTPVNIIGRNMLTQLGCTLNFPISPIDTVPVTLKP…	AGATCTCCCTATCAGTGATAGAGATCGTCGACGAGCTCGTTTAGTGAACCGTCAGATCGCCTGGAGACGCCATCCACGCTGTTTTGACCTCCATAGAAGACACCGGGACCGATCCAGCCTCCGGTTAAGCTTGGTACCGAGCTCGGATCCAGCTTCCCGGGCCACCATGGACGCCATGAAGCGCGGCCTGTGCTGCGTGCTGCTGCTGTGCGGCGCCGTGTTCGTGAGCGCCCGCCCCATCGTGCAGAACCTGCAGGGCCAGATGGTGCACCAGGCCATCAGCCCCCGCACCCTGAACGCCTGGGTGAAGGTGATCGAGGAGAAGGCCTTCAGCCCCGAGGTGATCCCCATGTTCACCGCCCTGAGCGAGGGCGCCACCCCCCAGGACCTGAACACCAT…
Chadox1tHIVconsv1_fromgbk	+	1201	2423 2439	4065	1	mRNA#1013_1_copies:polyA_is_-1	-1	-1	HIV_gag_pol__TSS Splice acceptor/donors :GC_CA END	none from list		MDAMKRGLCCVLLLCGAVFVSARPIVQNLQGQMVHQAISPRTLNAWVKVIEEKAFSPEVIPMFTALSEGATPQDLNTMLNTVGGHQAAMQMLKDTINEEAAEWDRVHPVHAGPIAPGQMREPRGSDIAGTTSNLQEQIGWMTSNPPIPVGDIYKRWIILGLNKIVRMYSPVSILDIRQGPKEPFRDYVDRFFKTLRAEQATQEVKNWMTDTLLVQNANPDCKTILRALGPGATLEEMMTACQGVGGPGHKARVLKCFNCGKEGHIAKNCRAPRKRGCWKCGREGHQMKDCNERQANFLGKIWPSHKGRPGNFLQSRPEPTAPPLPGKWKPKMIGGIGGFIKVKQYDQILIEIFGTVLVGPTPVNIIGRNMLTQLGCTLNFPISPIDTVPVTLKPGMDGP…	AGATCTCCCTATCAGTGATAGAGATCGTCGACGAGCTCGTTTAGTGAACCGTCAGATCGCCTGGAGACGCCATCCACGCTGTTTTGACCTCCATAGAAGACACCGGGACCGATCCAGCCTCCGGTTAAGCTTGGTACCGAGCTCGGATCCAGCTTCCCGGGCCACCATGGACGCCATGAAGCGCGGCCTGTGCTGCGTGCTGCTGCTGTGCGGCGCCGTGTTCGTGAGCGCCCGCCCCATCGTGCAGAACCTGCAGGGCCAGATGGTGCACCAGGCCATCAGCCCCCGCACCCTGAACGCCTGGGTGAAGGTGATCGAGGAGAAGGCCTTCAGCCCCGAGGTGATCCCCATGTTCACCGCCCTGAGCGAGGGCGCCACCCCCCAGGACCTGAACACCAT…
Chadox1tHIVconsv1_fromgbk	+	1201	3128 3138	4219	1	mRNA#663_1_copies:polyA_is_-1	-1	-1	HIV_gag_pol__TSS Splice acceptor/donors :AG_GC END	none from list		MDAMKRGLCCVLLLCGAVFVSARPIVQNLQGQMVHQAISPRTLNAWVKVIEEKAFSPEVIPMFTALSEGATPQDLNTMLNTVGGHQAAMQMLKDTINEEAAEWDRVHPVHAGPIAPGQMREPRGSDIAGTTSNLQEQIGWMTSNPPIPVGDIYKRWIILGLNKIVRMYSPVSILDIRQGPKEPFRDYVDRFFKTLRAEQATQEVKNWMTDTLLVQNANPDCKTILRALGPGATLEEMMTACQGVGGPGHKARVLKCFNCGKEGHIAKNCRAPRKRGCWKCGREGHQMKDCNERQANFLGKIWPSHKGRPGNFLQSRPEPTAPPLPGKWKPKMIGGIGGFIKVKQYDQILIEICGKKAIGTVLVGPTPVNIIGRNMLTQLGCTLNFPISPIDTVPVTLKP…	AGATCTCCCTATCAGTGATAGAGATCGTCGACGAGCTCGTTTAGTGAACCGTCAGATCGCCTGGAGACGCCATCCACGCTGTTTTGACCTCCATAGAAGACACCGGGACCGATCCAGCCTCCGGTTAAGCTTGGTACCGAGCTCGGATCCAGCTTCCCGGGCCACCATGGACGCCATGAAGCGCGGCCTGTGCTGCGTGCTGCTGCTGTGCGGCGCCGTGTTCGTGAGCGCCCGCCCCATCGTGCAGAACCTGCAGGGCCAGATGGTGCACCAGGCCATCAGCCCCCGCACCCTGAACGCCTGGGTGAAGGTGATCGAGGAGAAGGCCTTCAGCCCCGAGGTGATCCCCATGTTCACCGCCCTGAGCGAGGGCGCCACCCCCCAGGACCTGAACACCAT…
Chadox1tHIVconsv1_fromgbk	+	1201	3319 3335	4246	1	mRNA#813_1_copies:polyA_is_-1	-1	-1	HIV_gag_pol__TSS Splice acceptor/donors :GC_AC END	none from list		MDAMKRGLCCVLLLCGAVFVSARPIVQNLQGQMVHQAISPRTLNAWVKVIEEKAFSPEVIPMFTALSEGATPQDLNTMLNTVGGHQAAMQMLKDTINEEAAEWDRVHPVHAGPIAPGQMREPRGSDIAGTTSNLQEQIGWMTSNPPIPVGDIYKRWIILGLNKIVRMYSPVSILDIRQGPKEPFRDYVDRFFKTLRAEQATQEVKNWMTDTLLVQNANPDCKTILRALGPGATLEEMMTACQGVGGPGHKARVLKCFNCGKEGHIAKNCRAPRKRGCWKCGREGHQMKDCNERQANFLGKIWPSHKGRPGNFLQSRPEPTAPPLPGKWKPKMIGGIGGFIKVKQYDQILIEICGKKAIGTVLVGPTPVNIIGRNMLTQLGCTLNFPISPIDTVPVTLKP…	AGATCTCCCTATCAGTGATAGAGATCGTCGACGAGCTCGTTTAGTGAACCGTCAGATCGCCTGGAGACGCCATCCACGCTGTTTTGACCTCCATAGAAGACACCGGGACCGATCCAGCCTCCGGTTAAGCTTGGTACCGAGCTCGGATCCAGCTTCCCGGGCCACCATGGACGCCATGAAGCGCGGCCTGTGCTGCGTGCTGCTGCTGTGCGGCGCCGTGTTCGTGAGCGCCCGCCCCATCGTGCAGAACCTGCAGGGCCAGATGGTGCACCAGGCCATCAGCCCCCGCACCCTGAACGCCTGGGTGAAGGTGATCGAGGAGAAGGCCTTCAGCCCCGAGGTGATCCCCATGTTCACCGCCCTGAGCGAGGGCGCCACCCCCCAGGACCTGAACACCAT…
Chadox1tHIVconsv1_fromgbk	+	1201	4161 26039	26067	1	mRNA#1041_1_copies:polyA_is_-1	-1	-1	HIV_gag_pol__TSS,HIV_gag_pol Splice acceptor/donors :GT_AC END	HIV_gag_pol		MDAMKRGLCCVLLLCGAVFVSARPIVQNLQGQMVHQAISPRTLNAWVKVIEEKAFSPEVIPMFTALSEGATPQDLNTMLNTVGGHQAAMQMLKDTINEEAAEWDRVHPVHAGPIAPGQMREPRGSDIAGTTSNLQEQIGWMTSNPPIPVGDIYKRWIILGLNKIVRMYSPVSILDIRQGPKEPFRDYVDRFFKTLRAEQATQEVKNWMTDTLLVQNANPDCKTILRALGPGATLEEMMTACQGVGGPGHKARVLKCFNCGKEGHIAKNCRAPRKRGCWKCGREGHQMKDCNERQANFLGKIWPSHKGRPGNFLQSRPEPTAPPLPGKWKPKMIGGIGGFIKVKQYDQILIEICGKKAIGTVLVGPTPVNIIGRNMLTQLGCTLNFPISPIDTVPVTLKP…
Chadox1tHIVconsv1_fromgbk	+	1201	1746 1756	4065	1	mRNA#989_1_copies:polyA_is_-1	-1	-1	HIV_gag_pol__TSS Splice acceptor/donors :CG_AC END	none from list		MDAMKRGLCCVLLLCGAVFVSARPIVQNLQGQMVHQAISPRTLNAWVKVIEEKAFSPEVIPMFTALSEGATPQDLNTMLNTVGGHQAAMQMLKDTINEEAAEWDRVHPVHAGPIAPGQMREPRGSDITSNLQEQIGWMTSNPPIPVGDIYKRWIILGLNKIVRMYSPVSILDIRQGPKEPFRDYVDRFFKTLRAEQATQEVKNWMTDTLLVQNANPDCKTILRALGPGATLEEMMTACQGVGGPGHKARVLKCFNCGKEGHIAKNCRAPRKRGCWKCGREGHQMKDCNERQANFLGKIWPSHKGRPGNFLQSRPEPTAPPLPGKWKPKMIGGIGGFIKVKQYDQILIEICGKKAIGTVLVGPTPVNIIGRNMLTQLGCTLNFPISPIDTVPVTLKPGMD…	AGATCTCCCTATCAGTGATAGAGATCGTCGACGAGCTCGTTTAGTGAACCGTCAGATCGCCTGGAGACGCCATCCACGCTGTTTTGACCTCCATAGAAGACACCGGGACCGATCCAGCCTCCGGTTAAGCTTGGTACCGAGCTCGGATCCAGCTTCCCGGGCCACCATGGACGCCATGAAGCGCGGCCTGTGCTGCGTGCTGCTGCTGTGCGGCGCCGTGTTCGTGAGCGCCCGCCCCATCGTGCAGAACCTGCAGGGCCAGATGGTGCACCAGGCCATCAGCCCCCGCACCCTGAACGCCTGGGTGAAGGTGATCGAGGAGAAGGCCTTCAGCCCCGAGGTGATCCCCATGTTCACCGCCCTGAGCGAGGGCGCCACCCCCCAGGACCTGAACACCAT…
Chadox1tHIVconsv1_fromgbk	+	1201	1246 1318	3604	1	mRNA#796_1_copies:polyA_is_-1	-1	-1	HIV_gag_pol__TSS Splice acceptor/donors :AA_AG END	Possible 3' truncation of HIV_gag_pol		MDAMKRGLCCVLLLCGAVFVSARPIVQNLQGQMVHQAISPRTLNAWVKVIEEKAFSPEVIPMFTALSEGATPQDLNTMLNTVGGHQAAMQMLKDTINEEAAEWDRVHPVHAGPIAPGQMREPRGSDIAGTTSNLQEQIGWMTSNPPIPVGDIYKRWIILGLNKIVRMYSPVSILDIRQGPKEPFRDYVDRFFKTLRAEQATQEVKNWMTDTLLVQNANPDCKTILRALGPGATLEEMMTACQGVGGPGHKARVLKCFNCGKEGHIAKNCRAPRKRGCWKCGREGHQMKDCNERQANFLGKIWPSHKGRPGNFLQSRPEPTAPPLPGKWKPKMIGGIGGFIKVKQYDQILIEICGKKAIGTVLVGPTPVNIIGRNMLTQLGCTLNFPISPIDTVPVTLKP…	AGATCTCCCTATCAGTGATAGAGATCGTCGACGAGCTCGTTTAGTGCCTCCGGTTAAGCTTGGTACCGAGCTCGGATCCAGCTTCCCGGGCCACCATGGACGCCATGAAGCGCGGCCTGTGCTGCGTGCTGCTGCTGTGCGGCGCCGTGTTCGTGAGCGCCCGCCCCATCGTGCAGAACCTGCAGGGCCAGATGGTGCACCAGGCCATCAGCCCCCGCACCCTGAACGCCTGGGTGAAGGTGATCGAGGAGAAGGCCTTCAGCCCCGAGGTGATCCCCATGTTCACCGCCCTGAGCGAGGGCGCCACCCCCCAGGACCTGAACACCATGCTGAACACCGTGGGCGGCCACCAGGCCGCCATGCAGATGCTGAAGGACACCATCAACGAGGAGGCCGCCG…
Chadox1tHIVconsv1_fromgbk	+	1201	3771 3789	4246	1	mRNA#800_1_copies:polyA_is_-1	-1	-1	HIV_gag_pol__TSS Splice acceptor/donors :CG_CA END	none from list		MDAMKRGLCCVLLLCGAVFVSARPIVQNLQGQMVHQAISPRTLNAWVKVIEEKAFSPEVIPMFTALSEGATPQDLNTMLNTVGGHQAAMQMLKDTINEEAAEWDRVHPVHAGPIAPGQMREPRGSDIAGTTSNLQEQIGWMTSNPPIPVGDIYKRWIILGLNKIVRMYSPVSILDIRQGPKEPFRDYVDRFFKTLRAEQATQEVKNWMTDTLLVQNANPDCKTILRALGPGATLEEMMTACQGVGGPGHKARVLKCFNCGKEGHIAKNCRAPRKRGCWKCGREGHQMKDCNERQANFLGKIWPSHKGRPGNFLQSRPEPTAPPLPGKWKPKMIGGIGGFIKVKQYDQILIEICGKKAIGTVLVGPTPVNIIGRNMLTQLGCTLNFPISPIDTVPVTLKP…	AGATCTCCCTATCAGTGATAGAGATCGTCGACGAGCTCGTTTAGTGAACCGTCAGATCGCCTGGAGACGCCATCCACGCTGTTTTGACCTCCATAGAAGACACCGGGACCGATCCAGCCTCCGGTTAAGCTTGGTACCGAGCTCGGATCCAGCTTCCCGGGCCACCATGGACGCCATGAAGCGCGGCCTGTGCTGCGTGCTGCTGCTGTGCGGCGCCGTGTTCGTGAGCGCCCGCCCCATCGTGCAGAACCTGCAGGGCCAGATGGTGCACCAGGCCATCAGCCCCCGCACCCTGAACGCCTGGGTGAAGGTGATCGAGGAGAAGGCCTTCAGCCCCGAGGTGATCCCCATGTTCACCGCCCTGAGCGAGGGCGCCACCCCCCAGGACCTGAACACCAT…
Chadox1tHIVconsv1_fromgbk	-	32529	31706 32495	31370	1	mRNA#656_1_copies:polyA_is_-1	-1	-1	E4_TSS Splice acceptor/donors GT_AG: END	Possible 3' truncation of E4_orf3		MRVCLRMPVEGALRELFIMAGLDLPQELIRIIQGWKNENYLGMVQECNMMIEELENAPAFAVLLFLDVRVEALLEATVEHLENRVTFDLAVIFHQHSGGERC	TGGCACCTCTCGCCCCCACTGTGTTGGTGGAAAATAACAGCCAGGTCAAAGGTGACACGGTTCTCGAGATGTTCCACGGTGGCTTCCAGCAAAGCCTCCACGCGCACATCCAGAAACAAGAGGACAGCGAAAGCGGGAGCGTTTTCTAATTCCTCAATCATCATATTACACTCCTGCACCATCCCCAGATAATTTTCATTTTTCCAGCCTTGAATGATTCGTATTAGTTCCTGAGGTAAATCCAAGCCAGCCATGATAAAAAGCTCGCGCAGAGCGCCCTCCACCGGCATTCTTAAGCACACCCTCATAATTCCAAGAGATTCTGCTCCTGGTTCACCGAGCACGGCAGGCGCAAGAGTCAGAGAAAAGGCT
Chadox1tHIVconsv1_fromgbk	+	1201		4957	1	mRNA#671_1_copies:polyA_is_-1	-1	-1	HIV_gag_pol__TSS,HIV_gag_pol Splice acceptor/donors END	HIV_gag_pol		MDAMKRGLCCVLLLCGAVFVSARPIVQNLQGQMVHQAISPRTLNAWVKVIEEKAFSPEVIPMFTALSEGATPQDLNTMLNTVGGHQAAMQMLKDTINEEAAEWDRVHPVHAGPIAPGQMREPRGSDIAGTTSNLQEQIGWMTSNPPIPVGDIYKRWIILGLNKIVRMYSPVSILDIRQGPKEPFRDYVDRFFKTLRAEQATQEVKNWMTDTLLVQNANPDCKTILRALGPGATLEEMMTACQGVGGPGHKARVLKCFNCGKEGHIAKNCRAPRKRGCWKCGREGHQMKDCNERQANFLGKIWPSHKGRPGNFLQSRPEPTAPPLPGKWKPKMIGGIGGFIKVKQYDQILIEICGKKAIGTVLVGPTPVNIIGRNMLTQLGCTLNFPISPIDTVPVTLKP…
Chadox1tHIVconsv1_fromgbk	+	1201	1741 1795	4246	1	mRNA#1031_1_copies:polyA_is_-1	-1	-1	HIV_gag_pol__TSS Splice acceptor/donors :GA_AG END	none from list		MDAMKRGLCCVLLLCGAVFVSARPIVQNLQGQMVHQAISPRTLNAWVKVIEEKAFSPEVIPMFTALSEGATPQDLNTMLNTVGGHQAAMQMLKDTINEEAAEWDRVHPVHAGPIAPGQMREPRGSQPPHPRGRHLQALDHPGPEQDRAHVQPREHPGHPPGPQGALPRLRGPLLQDPARRAGHPGGEELDDRHPAGAERQPRLQDHPARPGPRRHPGGDDDRLPGRGRPRPQGPRAEVLQLRQGGPHRQELPRPPQARLLEVRARGPPDEGLQRAPGQLPGQDLAQPQGPPRQLPAEPPRAHRPPPARQVEAQDDRRHRRLHQGEAVRPDPDRDLRQEGHRHRAGGPHPREHHRPQHADPAGLHPELPHQPHRHRARDPEARHGRPPREAVAPDRGEDQ…	AGATCTCCCTATCAGTGATAGAGATCGTCGACGAGCTCGTTTAGTGAACCGTCAGATCGCCTGGAGACGCCATCCACGCTGTTTTGACCTCCATAGAAGACACCGGGACCGATCCAGCCTCCGGTTAAGCTTGGTACCGAGCTCGGATCCAGCTTCCCGGGCCACCATGGACGCCATGAAGCGCGGCCTGTGCTGCGTGCTGCTGCTGTGCGGCGCCGTGTTCGTGAGCGCCCGCCCCATCGTGCAGAACCTGCAGGGCCAGATGGTGCACCAGGCCATCAGCCCCCGCACCCTGAACGCCTGGGTGAAGGTGATCGAGGAGAAGGCCTTCAGCCCCGAGGTGATCCCCATGTTCACCGCCCTGAGCGAGGGCGCCACCCCCCAGGACCTGAACACCAT…
Chadox1tHIVconsv1_fromgbk	+	1201	2005 2061	4219	1	mRNA#1056_1_copies:polyA_is_-1	-1	-1	HIV_gag_pol__TSS Splice acceptor/donors :GT_CG END	none from list		MDAMKRGLCCVLLLCGAVFVSARPIVQNLQGQMVHQAISPRTLNAWVKVIEEKAFSPEVIPMFTALSEGATPQDLNTMLNTVGGHQAAMQMLKDTINEEAAEWDRVHPVHAGPIAPGQMREPRGSDIAGTTSNLQEQIGWMTSNPPIPVGDIYKRWIILGLNKIVRMYSPVSILDIRQGPKEPFRDYVDRFFKTLRAEQATQEVKNWMTDTLLPPWRR	AGATCTCCCTATCAGTGATAGAGATCGTCGACGAGCTCGTTTAGTGAACCGTCAGATCGCCTGGAGACGCCATCCACGCTGTTTTGACCTCCATAGAAGACACCGGGACCGATCCAGCCTCCGGTTAAGCTTGGTACCGAGCTCGGATCCAGCTTCCCGGGCCACCATGGACGCCATGAAGCGCGGCCTGTGCTGCGTGCTGCTGCTGTGCGGCGCCGTGTTCGTGAGCGCCCGCCCCATCGTGCAGAACCTGCAGGGCCAGATGGTGCACCAGGCCATCAGCCCCCGCACCCTGAACGCCTGGGTGAAGGTGATCGAGGAGAAGGCCTTCAGCCCCGAGGTGATCCCCATGTTCACCGCCCTGAGCGAGGGCGCCACCCCCCAGGACCTGAACACCAT…
Chadox1tHIVconsv1_fromgbk	+	1201	2313 2332	4219	1	mRNA#860_1_copies:polyA_is_-1	-1	-1	HIV_gag_pol__TSS Splice acceptor/donors :CC_CC END	none from list		MDAMKRGLCCVLLLCGAVFVSARPIVQNLQGQMVHQAISPRTLNAWVKVIEEKAFSPEVIPMFTALSEGATPQDLNTMLNTVGGHQAAMQMLKDTINEEAAEWDRVHPVHAGPIAPGQMREPRGSDIAGTTSNLQEQIGWMTSNPPIPVGDIYKRWIILGLNKIVRMYSPVSILDIRQGPKEPFRDYVDRFFKTLRAEQATQEVKNWMTDTLLVQNANPDCKTILRALGPGATLEEMMTACQGVGGPGHKARVLKCFNCGKEGHIAKNCRAPRKRGCWKCGREGHQMKDCNERQANFLGKIWPSHKGRPGNFLQSRPLPGKWKPKMIGGIGGFIKVKQYDQILIEICGKKAIGTVLVGPTPVNIIGRNMLTQLGCTLNFPISPIDTVPVTLKPGMDGPR…	AGATCTCCCTATCAGTGATAGAGATCGTCGACGAGCTCGTTTAGTGAACCGTCAGATCGCCTGGAGACGCCATCCACGCTGTTTTGACCTCCATAGAAGACACCGGGACCGATCCAGCCTCCGGTTAAGCTTGGTACCGAGCTCGGATCCAGCTTCCCGGGCCACCATGGACGCCATGAAGCGCGGCCTGTGCTGCGTGCTGCTGCTGTGCGGCGCCGTGTTCGTGAGCGCCCGCCCCATCGTGCAGAACCTGCAGGGCCAGATGGTGCACCAGGCCATCAGCCCCCGCACCCTGAACGCCTGGGTGAAGGTGATCGAGGAGAAGGCCTTCAGCCCCGAGGTGATCCCCATGTTCACCGCCCTGAGCGAGGGCGCCACCCCCCAGGACCTGAACACCAT…
Chadox1tHIVconsv1_fromgbk	+	1201	2794 2807 2817 2836	4246	1	mRNA#905_1_copies:polyA_is_-1	-1	-1	HIV_gag_pol__TSS Splice acceptor/donors :CT_CC:CC_AG END	none from list		MDAMKRGLCCVLLLCGAVFVSARPIVQNLQGQMVHQAISPRTLNAWVKVIEEKAFSPEVIPMFTALSEGATPQDLNTMLNTVGGHQAAMQMLKDTINEEAAEWDRVHPVHAGPIAPGQMREPRGSDIAGTTSNLQEQIGWMTSNPPIPVGDIYKRWIILGLNKIVRMYSPVSILDIRQGPKEPFRDYVDRFFKTLRAEQATQEVKNWMTDTLLVQNANPDCKTILRALGPGATLEEMMTACQGVGGPGHKARVLKCFNCGKEGHIAKNCRAPRKRGCWKCGREGHQMKDCNERQANFLGKIWPSHKGRPGNFLQSRPEPTAPPLPGKWKPKMIGGIGGFIKVKQYDQILIEICGKKAIGTVLVGPTPVNIIGRNMLTQLGCTLNFPISPIDTVPVTLKP…	AGATCTCCCTATCAGTGATAGAGATCGTCGACGAGCTCGTTTAGTGAACCGTCAGATCGCCTGGAGACGCCATCCACGCTGTTTTGACCTCCATAGAAGACACCGGGACCGATCCAGCCTCCGGTTAAGCTTGGTACCGAGCTCGGATCCAGCTTCCCGGGCCACCATGGACGCCATGAAGCGCGGCCTGTGCTGCGTGCTGCTGCTGTGCGGCGCCGTGTTCGTGAGCGCCCGCCCCATCGTGCAGAACCTGCAGGGCCAGATGGTGCACCAGGCCATCAGCCCCCGCACCCTGAACGCCTGGGTGAAGGTGATCGAGGAGAAGGCCTTCAGCCCCGAGGTGATCCCCATGTTCACCGCCCTGAGCGAGGGCGCCACCCCCCAGGACCTGAACACCAT…
Chadox1tHIVconsv1_fromgbk	+	1201	4068 13583	13613	1	mRNA#798_1_copies:polyA_is_-1	-1	-1	HIV_gag_pol__TSS,HIV_gag_pol Splice acceptor/donors :AG_AG END	HIV_gag_pol		MDAMKRGLCCVLLLCGAVFVSARPIVQNLQGQMVHQAISPRTLNAWVKVIEEKAFSPEVIPMFTALSEGATPQDLNTMLNTVGGHQAAMQMLKDTINEEAAEWDRVHPVHAGPIAPGQMREPRGSDIAGTTSNLQEQIGWMTSNPPIPVGDIYKRWIILGLNKIVRMYSPVSILDIRQGPKEPFRDYVDRFFKTLRAEQATQEVKNWMTDTLLVQNANPDCKTILRALGPGATLEEMMTACQGVGGPGHKARVLKCFNCGKEGHIAKNCRAPRKRGCWKCGREGHQMKDCNERQANFLGKIWPSHKGRPGNFLQSRPEPTAPPLPGKWKPKMIGGIGGFIKVKQYDQILIEICGKKAIGTVLVGPTPVNIIGRNMLTQLGCTLNFPISPIDTVPVTLKP…
Chadox1tHIVconsv1_fromgbk	+	1201	3416 3626	4189	1	mRNA#1005_1_copies:polyA_is_-1	-1	-1	HIV_gag_pol__TSS Splice acceptor/donors :AC_AG END	Possible 3' truncation of HIV_gag_pol		MDAMKRGLCCVLLLCGAVFVSARPIVQNLQGQMVHQAISPRTLNAWVKVIEEKAFSPEVIPMFTALSEGATPQDLNTMLNTVGGHQAAMQMLKDTINEEAAEWDRVHPVHAGPIAPGQMREPRGSDIAGTTSNLQEQIGWMTSNPPIPVGDIYKRWIILGLNKIVRMYSPVSILDIRQGPKEPFRDYVDRFFKTLRAEQATQEVKNWMTDTLLVQNANPDCKTILRALGPGATLEEMMTACQGVGGPGHKARVLKCFNCGKEGHIAKNCRAPRKRGCWKCGREGHQMKDCNERQANFLGKIWPSHKGRPGNFLQSRPEPTAPPLPGKWKPKMIGGIGGFIKVKQYDQILIEICGKKAIGTVLVGPTPVNIIGRNMLTQLGCTLNFPISPIDTVPVTLKP…	AGATCTCCCTATCAGTGATAGAGATCGTCGACGAGCTCGTTTAGTGAACCGTCAGATCGCCTGGAGACGCCATCCACGCTGTTTTGACCTCCATAGAAGACACCGGGACCGATCCAGCCTCCGGTTAAGCTTGGTACCGAGCTCGGATCCAGCTTCCCGGGCCACCATGGACGCCATGAAGCGCGGCCTGTGCTGCGTGCTGCTGCTGTGCGGCGCCGTGTTCGTGAGCGCCCGCCCCATCGTGCAGAACCTGCAGGGCCAGATGGTGCACCAGGCCATCAGCCCCCGCACCCTGAACGCCTGGGTGAAGGTGATCGAGGAGAAGGCCTTCAGCCCCGAGGTGATCCCCATGTTCACCGCCCTGAGCGAGGGCGCCACCCCCCAGGACCTGAACACCAT…
Chadox1tHIVconsv1_fromgbk	+	1201	3771 3783	4246	1	mRNA#959_1_copies:polyA_is_-1	-1	-1	HIV_gag_pol__TSS Splice acceptor/donors :CG_GC END	none from list		MDAMKRGLCCVLLLCGAVFVSARPIVQNLQGQMVHQAISPRTLNAWVKVIEEKAFSPEVIPMFTALSEGATPQDLNTMLNTVGGHQAAMQMLKDTINEEAAEWDRVHPVHAGPIAPGQMREPRGSDIAGTTSNLQEQIGWMTSNPPIPVGDIYKRWIILGLNKIVRMYSPVSILDIRQGPKEPFRDYVDRFFKTLRAEQATQEVKNWMTDTLLVQNANPDCKTILRALGPGATLEEMMTACQGVGGPGHKARVLKCFNCGKEGHIAKNCRAPRKRGCWKCGREGHQMKDCNERQANFLGKIWPSHKGRPGNFLQSRPEPTAPPLPGKWKPKMIGGIGGFIKVKQYDQILIEICGKKAIGTVLVGPTPVNIIGRNMLTQLGCTLNFPISPIDTVPVTLKP…	AGATCTCCCTATCAGTGATAGAGATCGTCGACGAGCTCGTTTAGTGAACCGTCAGATCGCCTGGAGACGCCATCCACGCTGTTTTGACCTCCATAGAAGACACCGGGACCGATCCAGCCTCCGGTTAAGCTTGGTACCGAGCTCGGATCCAGCTTCCCGGGCCACCATGGACGCCATGAAGCGCGGCCTGTGCTGCGTGCTGCTGCTGTGCGGCGCCGTGTTCGTGAGCGCCCGCCCCATCGTGCAGAACCTGCAGGGCCAGATGGTGCACCAGGCCATCAGCCCCCGCACCCTGAACGCCTGGGTGAAGGTGATCGAGGAGAAGGCCTTCAGCCCCGAGGTGATCCCCATGTTCACCGCCCTGAGCGAGGGCGCCACCCCCCAGGACCTGAACACCAT…
Chadox1tHIVconsv1_fromgbk	+	1201		2168	1	mRNA#642_1_copies:polyA_is_-1	-1	-1	HIV_gag_pol__TSS Splice acceptor/donors END	Possible 3' truncation of HIV_gag_pol		MDAMKRGLCCVLLLCGAVFVSARPIVQNLQGQMVHQAISPRTLNAWVKVIEEKAFSPEVIPMFTALSEGATPQDLNTMLNTVGGHQAAMQMLKDTINEEAAEWDRVHPVHAGPIAPGQMREPRGSDIAGTTSNLQEQIGWMTSNPPIPVGDIYKRWIILGLNKIVRMYSPVSILDIRQGPKEPFRDYVDRFFKTLRAEQATQEVKNWMTDTLLVQNANPDCKTILRALGPGATLEEMMTACQGVGGPGHKARVLKCFNCGKEGHIAK	AGATCTCCCTATCAGTGATAGAGATCGTCGACGAGCTCGTTTAGTGAACCGTCAGATCGCCTGGAGACGCCATCCACGCTGTTTTGACCTCCATAGAAGACACCGGGACCGATCCAGCCTCCGGTTAAGCTTGGTACCGAGCTCGGATCCAGCTTCCCGGGCCACCATGGACGCCATGAAGCGCGGCCTGTGCTGCGTGCTGCTGCTGTGCGGCGCCGTGTTCGTGAGCGCCCGCCCCATCGTGCAGAACCTGCAGGGCCAGATGGTGCACCAGGCCATCAGCCCCCGCACCCTGAACGCCTGGGTGAAGGTGATCGAGGAGAAGGCCTTCAGCCCCGAGGTGATCCCCATGTTCACCGCCCTGAGCGAGGGCGCCACCCCCCAGGACCTGAACACCAT…
Chadox1tHIVconsv1_fromgbk	+	1201		2394	1	mRNA#760_1_copies:polyA_is_-1	-1	-1	HIV_gag_pol__TSS Splice acceptor/donors END	Possible 3' truncation of HIV_gag_pol		MDAMKRGLCCVLLLCGAVFVSARPIVQNLQGQMVHQAISPRTLNAWVKVIEEKAFSPEVIPMFTALSEGATPQDLNTMLNTVGGHQAAMQMLKDTINEEAAEWDRVHPVHAGPIAPGQMREPRGSDIAGTTSNLQEQIGWMTSNPPIPVGDIYKRWIILGLNKIVRMYSPVSILDIRQGPKEPFRDYVDRFFKTLRAEQATQEVKNWMTDTLLVQNANPDCKTILRALGPGATLEEMMTACQGVGGPGHKARVLKCFNCGKEGHIAKNCRAPRKRGCWKCGREGHQMKDCNERQANFLGKIWPSHKGRPGNFLQSRPEPTAPPLPGKWKPKMIGGIGGFIKV	AGATCTCCCTATCAGTGATAGAGATCGTCGACGAGCTCGTTTAGTGAACCGTCAGATCGCCTGGAGACGCCATCCACGCTGTTTTGACCTCCATAGAAGACACCGGGACCGATCCAGCCTCCGGTTAAGCTTGGTACCGAGCTCGGATCCAGCTTCCCGGGCCACCATGGACGCCATGAAGCGCGGCCTGTGCTGCGTGCTGCTGCTGTGCGGCGCCGTGTTCGTGAGCGCCCGCCCCATCGTGCAGAACCTGCAGGGCCAGATGGTGCACCAGGCCATCAGCCCCCGCACCCTGAACGCCTGGGTGAAGGTGATCGAGGAGAAGGCCTTCAGCCCCGAGGTGATCCCCATGTTCACCGCCCTGAGCGAGGGCGCCACCCCCCAGGACCTGAACACCAT…
Chadox1tHIVconsv1_fromgbk	+	1201	3979 4552	4957	1	mRNA#801_1_copies:polyA_is_-1	-1	-1	HIV_gag_pol__TSS Splice acceptor/donors :GT_AG END	none from list		MDAMKRGLCCVLLLCGAVFVSARPIVQNLQGQMVHQAISPRTLNAWVKVIEEKAFSPEVIPMFTALSEGATPQDLNTMLNTVGGHQAAMQMLKDTINEEAAEWDRVHPVHAGPIAPGQMREPRGSDIAGTTSNLQEQIGWMTSNPPIPVGDIYKRWIILGLNKIVRMYSPVSILDIRQGPKEPFRDYVDRFFKTLRAEQATQEVKNWMTDTLLVQNANPDCKTILRALGPGATLEEMMTACQGVGGPGHKARVLKCFNCGKEGHIAKNCRAPRKRGCWKCGREGHQMKDCNERQANFLGKIWPSHKGRPGNFLQSRPEPTAPPLPGKWKPKMIGGIGGFIKVKQYDQILIEICGKKAIGTVLVGPTPVNIIGRNMLTQLGCTLNFPISPIDTVPVTLKP…	AGATCTCCCTATCAGTGATAGAGATCGTCGACGAGCTCGTTTAGTGAACCGTCAGATCGCCTGGAGACGCCATCCACGCTGTTTTGACCTCCATAGAAGACACCGGGACCGATCCAGCCTCCGGTTAAGCTTGGTACCGAGCTCGGATCCAGCTTCCCGGGCCACCATGGACGCCATGAAGCGCGGCCTGTGCTGCGTGCTGCTGCTGTGCGGCGCCGTGTTCGTGAGCGCCCGCCCCATCGTGCAGAACCTGCAGGGCCAGATGGTGCACCAGGCCATCAGCCCCCGCACCCTGAACGCCTGGGTGAAGGTGATCGAGGAGAAGGCCTTCAGCCCCGAGGTGATCCCCATGTTCACCGCCCTGAGCGAGGGCGCCACCCCCCAGGACCTGAACACCAT…
Chadox1tHIVconsv1_fromgbk	+	1201		3329	1	mRNA#1112_1_copies:polyA_is_-1	-1	-1	HIV_gag_pol__TSS Splice acceptor/donors END	Possible 3' truncation of HIV_gag_pol		MDAMKRGLCCVLLLCGAVFVSARPIVQNLQGQMVHQAISPRTLNAWVKVIEEKAFSPEVIPMFTALSEGATPQDLNTMLNTVGGHQAAMQMLKDTINEEAAEWDRVHPVHAGPIAPGQMREPRGSDIAGTTSNLQEQIGWMTSNPPIPVGDIYKRWIILGLNKIVRMYSPVSILDIRQGPKEPFRDYVDRFFKTLRAEQATQEVKNWMTDTLLVQNANPDCKTILRALGPGATLEEMMTACQGVGGPGHKARVLKCFNCGKEGHIAKNCRAPRKRGCWKCGREGHQMKDCNERQANFLGKIWPSHKGRPGNFLQSRPEPTAPPLPGKWKPKMIGGIGGFIKVKQYDQILIEICGKKAIGTVLVGPTPVNIIGRNMLTQLGCTLNFPISPIDTVPVTLKP…	AGATCTCCCTATCAGTGATAGAGATCGTCGACGAGCTCGTTTAGTGAACCGTCAGATCGCCTGGAGACGCCATCCACGCTGTTTTGACCTCCATAGAAGACACCGGGACCGATCCAGCCTCCGGTTAAGCTTGGTACCGAGCTCGGATCCAGCTTCCCGGGCCACCATGGACGCCATGAAGCGCGGCCTGTGCTGCGTGCTGCTGCTGTGCGGCGCCGTGTTCGTGAGCGCCCGCCCCATCGTGCAGAACCTGCAGGGCCAGATGGTGCACCAGGCCATCAGCCCCCGCACCCTGAACGCCTGGGTGAAGGTGATCGAGGAGAAGGCCTTCAGCCCCGAGGTGATCCCCATGTTCACCGCCCTGAGCGAGGGCGCCACCCCCCAGGACCTGAACACCAT…
Chadox1tHIVconsv1_fromgbk	-	32529	32084 32495	29869	1	mRNA#985_1_copies:polyA_is_-1	-1	-1	E4_TSS,E4_orf2,E4_orf3,E4_orf4,E4_orf6 Splice acceptor/donors GT_AG: END	E4_orf2		MLERTPCTYSIVVPEALNLHLDDFSFVDFLKNCLPDFLSSYLEDITGSSQHAYFNLTFGNAHWGGLRFICNVACPALIPGGPMAKNFGDDMKDYIQLLLREELRDRGRDFDIPIVNLLQVNQEQNLLEL
Chadox1tHIVconsv1_fromgbk	+	1201	4058 4737	4749	1	mRNA#839_1_copies:polyA_is_-1	-1	-1	HIV_gag_pol__TSS,HIV_gag_pol Splice acceptor/donors :CG_AG END	HIV_gag_pol		MDAMKRGLCCVLLLCGAVFVSARPIVQNLQGQMVHQAISPRTLNAWVKVIEEKAFSPEVIPMFTALSEGATPQDLNTMLNTVGGHQAAMQMLKDTINEEAAEWDRVHPVHAGPIAPGQMREPRGSDIAGTTSNLQEQIGWMTSNPPIPVGDIYKRWIILGLNKIVRMYSPVSILDIRQGPKEPFRDYVDRFFKTLRAEQATQEVKNWMTDTLLVQNANPDCKTILRALGPGATLEEMMTACQGVGGPGHKARVLKCFNCGKEGHIAKNCRAPRKRGCWKCGREGHQMKDCNERQANFLGKIWPSHKGRPGNFLQSRPEPTAPPLPGKWKPKMIGGIGGFIKVKQYDQILIEICGKKAIGTVLVGPTPVNIIGRNMLTQLGCTLNFPISPIDTVPVTLKP…
Chadox1tHIVconsv1_fromgbk	-	32529	31055 32495	29851	1	mRNA#1011_1_copies:polyA_is_-1	-1	-1	E4_TSS,E4_orf6 Splice acceptor/donors GT_AG: END	Possible 5' extension of E4_orf6	Second initiating M codes for E4_orf6	MTTSGVPFGMTLRPTRSRLSRRTPYSRDRLPPFETETRATILEDHPLLPECNTLTMHNVSYVRGLPCSVGFTLIQEWVVPWDMVLTREELVILRKCMHVCLCCANIDIMTSMMIHGYESWALHCHCSSPGSLQCIAGGQVLASWFRMVVDGAMFNQRFIWYREVVNYNMPKEVMFMSSVFMRGRHLIYLRLWYDGHVGSVVPAMSFGYSALHCGILNNIVVLCCSYCADLSEIRVRCCARRTRRLMLRAVRIIAEETTAMLYSCRTERRRQQFIRALLQHHRPILMHDYDSTPM	ATAAAGTTCAAGTGTTTTATTGATTCAACAGTTTTCTCACAGAACCCTAGTATTCAACCTGCCACCTCCCTCCCAACACACAGAGTACACAGTCCTTTCTCCCCGGCTGGCCTTAAAAAGCATCATATCATGGGTAACAGACATATTCTTAGGTGTTATATTCCACACGGTTTCCTGTCGAGCCAAACGCTCATCAGTGATATTAATAAACTCCCCGGGCAGCTCACTTAAGTTCATGTCGCTGTCCAGCTGCTGAGCCACAGGCTGCTGTCCAACTTGCGGTTGCTTAACGGGCGGCGAAGGAGAAGTCCACGCCTACATGGGGGTAGAGTCATAATCGTGCATCAGGATAGGGCGGTGGTGCTGCAGCAGCGCGCGAATAAACTGCTGCCGCCGCCG…
Chadox1tHIVconsv1_fromgbk	+	1201	1653 1671	4246	1	mRNA#665_1_copies:polyA_is_-1	-1	-1	HIV_gag_pol__TSS Splice acceptor/donors :CA_CG END	none from list		MDAMKRGLCCVLLLCGAVFVSARPIVQNLQGQMVHQAISPRTLNAWVKVIEEKAFSPEVIPMFTALSEGATPQDLNTMLNTVGGHQAAMQMLKDTIVGPRAPRARRPHRPRPDARAPRQRHRRHHQQPAGADRLDDQQPPHPRGRHLQALDHPGPEQDRAHVQPREHPGHPPGPQGALPRLRGPLLQDPARRAGHPGGEELDDRHPAGAERQPRLQDHPARPGPRRHPGGDDDRLPGRGRPRPQGPRAEVLQLRQGGPHRQELPRPPQARLLEVRARGPPDEGLQRAPGQLPGQDLAQPQGPPRQLPAEPPRAHRPPPARQVEAQDDRRHRRLHQGEAVRPDPDRDLRQEGHRHRAGGPHPREHHRPQHADPAGLHPELPHQPHRHRARDPEARHGRPP…	AGATCTCCCTATCAGTGATAGAGATCGTCGACGAGCTCGTTTAGTGAACCGTCAGATCGCCTGGAGACGCCATCCACGCTGTTTTGACCTCCATAGAAGACACCGGGACCGATCCAGCCTCCGGTTAAGCTTGGTACCGAGCTCGGATCCAGCTTCCCGGGCCACCATGGACGCCATGAAGCGCGGCCTGTGCTGCGTGCTGCTGCTGTGCGGCGCCGTGTTCGTGAGCGCCCGCCCCATCGTGCAGAACCTGCAGGGCCAGATGGTGCACCAGGCCATCAGCCCCCGCACCCTGAACGCCTGGGTGAAGGTGATCGAGGAGAAGGCCTTCAGCCCCGAGGTGATCCCCATGTTCACCGCCCTGAGCGAGGGCGCCACCCCCCAGGACCTGAACACCAT…
Chadox1tHIVconsv1_fromgbk	+	1201	3783 3798	4246	1	mRNA#805_1_copies:polyA_is_-1	-1	-1	HIV_gag_pol__TSS Splice acceptor/donors :CA_CA END	none from list		MDAMKRGLCCVLLLCGAVFVSARPIVQNLQGQMVHQAISPRTLNAWVKVIEEKAFSPEVIPMFTALSEGATPQDLNTMLNTVGGHQAAMQMLKDTINEEAAEWDRVHPVHAGPIAPGQMREPRGSDIAGTTSNLQEQIGWMTSNPPIPVGDIYKRWIILGLNKIVRMYSPVSILDIRQGPKEPFRDYVDRFFKTLRAEQATQEVKNWMTDTLLVQNANPDCKTILRALGPGATLEEMMTACQGVGGPGHKARVLKCFNCGKEGHIAKNCRAPRKRGCWKCGREGHQMKDCNERQANFLGKIWPSHKGRPGNFLQSRPEPTAPPLPGKWKPKMIGGIGGFIKVKQYDQILIEICGKKAIGTVLVGPTPVNIIGRNMLTQLGCTLNFPISPIDTVPVTLKP…	AGATCTCCCTATCAGTGATAGAGATCGTCGACGAGCTCGTTTAGTGAACCGTCAGATCGCCTGGAGACGCCATCCACGCTGTTTTGACCTCCATAGAAGACACCGGGACCGATCCAGCCTCCGGTTAAGCTTGGTACCGAGCTCGGATCCAGCTTCCCGGGCCACCATGGACGCCATGAAGCGCGGCCTGTGCTGCGTGCTGCTGCTGTGCGGCGCCGTGTTCGTGAGCGCCCGCCCCATCGTGCAGAACCTGCAGGGCCAGATGGTGCACCAGGCCATCAGCCCCCGCACCCTGAACGCCTGGGTGAAGGTGATCGAGGAGAAGGCCTTCAGCCCCGAGGTGATCCCCATGTTCACCGCCCTGAGCGAGGGCGCCACCCCCCAGGACCTGAACACCAT…
Chadox1tHIVconsv1_fromgbk	+	1201	4179 26048	26067	1	mRNA#763_1_copies:polyA_is_-1	-1	-1	HIV_gag_pol__TSS,HIV_gag_pol Splice acceptor/donors :GT_AA END	HIV_gag_pol		MDAMKRGLCCVLLLCGAVFVSARPIVQNLQGQMVHQAISPRTLNAWVKVIEEKAFSPEVIPMFTALSEGATPQDLNTMLNTVGGHQAAMQMLKDTINEEAAEWDRVHPVHAGPIAPGQMREPRGSDIAGTTSNLQEQIGWMTSNPPIPVGDIYKRWIILGLNKIVRMYSPVSILDIRQGPKEPFRDYVDRFFKTLRAEQATQEVKNWMTDTLLVQNANPDCKTILRALGPGATLEEMMTACQGVGGPGHKARVLKCFNCGKEGHIAKNCRAPRKRGCWKCGREGHQMKDCNERQANFLGKIWPSHKGRPGNFLQSRPEPTAPPLPGKWKPKMIGGIGGFIKVKQYDQILIEICGKKAIGTVLVGPTPVNIIGRNMLTQLGCTLNFPISPIDTVPVTLKP…
Chadox1tHIVconsv1_fromgbk	+	1219		1661	1	mRNA#942_1_copies:polyA_is_-1	-1	-1	HIV_gag_pol__TSS Splice acceptor/donors END	Possible 3' truncation of HIV_gag_pol		MDAMKRGLCCVLLLCGAVFVSARPIVQNLQGQMVHQAISPRTLNAWVKVIEEKAFSPEVIPMFTALSEGATPQDLNTMLNTVGGHQAAMQMLKDTINE	TAGAGATCGTCGACGAGCTCGTTTAGTGAACCGTCAGATCGCCTGGAGACGCCATCCACGCTGTTTTGACCTCCATAGAAGACACCGGGACCGATCCAGCCTCCGGTTAAGCTTGGTACCGAGCTCGGATCCAGCTTCCCGGGCCACCATGGACGCCATGAAGCGCGGCCTGTGCTGCGTGCTGCTGCTGTGCGGCGCCGTGTTCGTGAGCGCCCGCCCCATCGTGCAGAACCTGCAGGGCCAGATGGTGCACCAGGCCATCAGCCCCCGCACCCTGAACGCCTGGGTGAAGGTGATCGAGGAGAAGGCCTTCAGCCCCGAGGTGATCCCCATGTTCACCGCCCTGAGCGAGGGCGCCACCCCCCAGGACCTGAACACCATGCTGAACACCGTGGGCGG…
Chadox1tHIVconsv1_fromgbk	+	1201	2788 2872	4088	1	mRNA#652_1_copies:polyA_is_-1	-1	-1	HIV_gag_pol__TSS Splice acceptor/donors :GT_AG END	none from list		MDAMKRGLCCVLLLCGAVFVSARPIVQNLQGQMVHQAISPRTLNAWVKVIEEKAFSPEVIPMFTALSEGATPQDLNTMLNTVGGHQAAMQMLKDTINEEAAEWDRVHPVHAGPIAPGQMREPRGSDIAGTTSNLQEQIGWMTSNPPIPVGDIYKRWIILGLNKIVRMYSPVSILDIRQGPKEPFRDYVDRFFKTLRAEQATQEVKNWMTDTLLVQNANPDCKTILRALGPGATLEEMMTACQGVGGPGHKARVLKCFNCGKEGHIAKNCRAPRKRGCWKCGREGHQMKDCNERQANFLGKIWPSHKGRPGNFLQSRPEPTAPPLPGKWKPKMIGGIGGFIKVKQYDQILIEICGKKAIGTVLVGPTPVNIIGRNMLTQLGCTLNFPISPIDTVPVTLKP…	AGATCTCCCTATCAGTGATAGAGATCGTCGACGAGCTCGTTTAGTGAACCGTCAGATCGCCTGGAGACGCCATCCACGCTGTTTTGACCTCCATAGAAGACACCGGGACCGATCCAGCCTCCGGTTAAGCTTGGTACCGAGCTCGGATCCAGCTTCCCGGGCCACCATGGACGCCATGAAGCGCGGCCTGTGCTGCGTGCTGCTGCTGTGCGGCGCCGTGTTCGTGAGCGCCCGCCCCATCGTGCAGAACCTGCAGGGCCAGATGGTGCACCAGGCCATCAGCCCCCGCACCCTGAACGCCTGGGTGAAGGTGATCGAGGAGAAGGCCTTCAGCCCCGAGGTGATCCCCATGTTCACCGCCCTGAGCGAGGGCGCCACCCCCCAGGACCTGAACACCAT…
Chadox1tHIVconsv1_fromgbk	+	1201		1380	1	mRNA#927_1_copies:polyA_is_-1	-1	-1	HIV_gag_pol__TSS Splice acceptor/donors END	none from list		MDAM	AGATCTCCCTATCAGTGATAGAGATCGTCGACGAGCTCGTTTAGTGAACCGTCAGATCGCCTGGAGACGCCATCCACGCTGTTTTGACCTCCATAGAAGACACCGGGACCGATCCAGCCTCCGGTTAAGCTTGGTACCGAGCTCGGATCCAGCTTCCCGGGCCACCATGGACGCCATGAA
Chadox1tHIVconsv1_fromgbk	+	1201		2800	1	mRNA#649_1_copies:polyA_is_-1	-1	-1	HIV_gag_pol__TSS Splice acceptor/donors END	Possible 3' truncation of HIV_gag_pol		MDAMKRGLCCVLLLCGAVFVSARPIVQNLQGQMVHQAISPRTLNAWVKVIEEKAFSPEVIPMFTALSEGATPQDLNTMLNTVGGHQAAMQMLKDTINEEAAEWDRVHPVHAGPIAPGQMREPRGSDIAGTTSNLQEQIGWMTSNPPIPVGDIYKRWIILGLNKIVRMYSPVSILDIRQGPKEPFRDYVDRFFKTLRAEQATQEVKNWMTDTLLVQNANPDCKTILRALGPGATLEEMMTACQGVGGPGHKARVLKCFNCGKEGHIAKNCRAPRKRGCWKCGREGHQMKDCNERQANFLGKIWPSHKGRPGNFLQSRPEPTAPPLPGKWKPKMIGGIGGFIKVKQYDQILIEICGKKAIGTVLVGPTPVNIIGRNMLTQLGCTLNFPISPIDTVPVTLKP…	AGATCTCCCTATCAGTGATAGAGATCGTCGACGAGCTCGTTTAGTGAACCGTCAGATCGCCTGGAGACGCCATCCACGCTGTTTTGACCTCCATAGAAGACACCGGGACCGATCCAGCCTCCGGTTAAGCTTGGTACCGAGCTCGGATCCAGCTTCCCGGGCCACCATGGACGCCATGAAGCGCGGCCTGTGCTGCGTGCTGCTGCTGTGCGGCGCCGTGTTCGTGAGCGCCCGCCCCATCGTGCAGAACCTGCAGGGCCAGATGGTGCACCAGGCCATCAGCCCCCGCACCCTGAACGCCTGGGTGAAGGTGATCGAGGAGAAGGCCTTCAGCCCCGAGGTGATCCCCATGTTCACCGCCCTGAGCGAGGGCGCCACCCCCCAGGACCTGAACACCAT…
Chadox1tHIVconsv1_fromgbk	+	1201	3422 3434	4246	1	mRNA#1054_1_copies:polyA_is_-1	-1	-1	HIV_gag_pol__TSS Splice acceptor/donors :TC_CC END	none from list		MDAMKRGLCCVLLLCGAVFVSARPIVQNLQGQMVHQAISPRTLNAWVKVIEEKAFSPEVIPMFTALSEGATPQDLNTMLNTVGGHQAAMQMLKDTINEEAAEWDRVHPVHAGPIAPGQMREPRGSDIAGTTSNLQEQIGWMTSNPPIPVGDIYKRWIILGLNKIVRMYSPVSILDIRQGPKEPFRDYVDRFFKTLRAEQATQEVKNWMTDTLLVQNANPDCKTILRALGPGATLEEMMTACQGVGGPGHKARVLKCFNCGKEGHIAKNCRAPRKRGCWKCGREGHQMKDCNERQANFLGKIWPSHKGRPGNFLQSRPEPTAPPLPGKWKPKMIGGIGGFIKVKQYDQILIEICGKKAIGTVLVGPTPVNIIGRNMLTQLGCTLNFPISPIDTVPVTLKP…	AGATCTCCCTATCAGTGATAGAGATCGTCGACGAGCTCGTTTAGTGAACCGTCAGATCGCCTGGAGACGCCATCCACGCTGTTTTGACCTCCATAGAAGACACCGGGACCGATCCAGCCTCCGGTTAAGCTTGGTACCGAGCTCGGATCCAGCTTCCCGGGCCACCATGGACGCCATGAAGCGCGGCCTGTGCTGCGTGCTGCTGCTGTGCGGCGCCGTGTTCGTGAGCGCCCGCCCCATCGTGCAGAACCTGCAGGGCCAGATGGTGCACCAGGCCATCAGCCCCCGCACCCTGAACGCCTGGGTGAAGGTGATCGAGGAGAAGGCCTTCAGCCCCGAGGTGATCCCCATGTTCACCGCCCTGAGCGAGGGCGCCACCCCCCAGGACCTGAACACCAT…
Chadox1tHIVconsv1_fromgbk	+	1201	2594 2619	4246	1	mRNA#930_1_copies:polyA_is_-1	-1	-1	HIV_gag_pol__TSS Splice acceptor/donors :CC_GG END	none from list		MDAMKRGLCCVLLLCGAVFVSARPIVQNLQGQMVHQAISPRTLNAWVKVIEEKAFSPEVIPMFTALSEGATPQDLNTMLNTVGGHQAAMQMLKDTINEEAAEWDRVHPVHAGPIAPGQMREPRGSDIAGTTSNLQEQIGWMTSNPPIPVGDIYKRWIILGLNKIVRMYSPVSILDIRQGPKEPFRDYVDRFFKTLRAEQATQEVKNWMTDTLLVQNANPDCKTILRALGPGATLEEMMTACQGVGGPGHKARVLKCFNCGKEGHIAKNCRAPRKRGCWKCGREGHQMKDCNERQANFLGKIWPSHKGRPGNFLQSRPEPTAPPLPGKWKPKMIGGIGGFIKVKQYDQILIEICGKKAIGTVLVGPTPVNIIGRNMLTQLGCTLNFPISPIDTVPVTLKP…	AGATCTCCCTATCAGTGATAGAGATCGTCGACGAGCTCGTTTAGTGAACCGTCAGATCGCCTGGAGACGCCATCCACGCTGTTTTGACCTCCATAGAAGACACCGGGACCGATCCAGCCTCCGGTTAAGCTTGGTACCGAGCTCGGATCCAGCTTCCCGGGCCACCATGGACGCCATGAAGCGCGGCCTGTGCTGCGTGCTGCTGCTGTGCGGCGCCGTGTTCGTGAGCGCCCGCCCCATCGTGCAGAACCTGCAGGGCCAGATGGTGCACCAGGCCATCAGCCCCCGCACCCTGAACGCCTGGGTGAAGGTGATCGAGGAGAAGGCCTTCAGCCCCGAGGTGATCCCCATGTTCACCGCCCTGAGCGAGGGCGCCACCCCCCAGGACCTGAACACCAT…
Chadox1tHIVconsv1_fromgbk	+	1201		4978	1	mRNA#565_1_copies:polyA_is_-1	-1	-1	HIV_gag_pol__TSS,HIV_gag_pol Splice acceptor/donors END	HIV_gag_pol		MDAMKRGLCCVLLLCGAVFVSARPIVQNLQGQMVHQAISPRTLNAWVKVIEEKAFSPEVIPMFTALSEGATPQDLNTMLNTVGGHQAAMQMLKDTINEEAAEWDRVHPVHAGPIAPGQMREPRGSDIAGTTSNLQEQIGWMTSNPPIPVGDIYKRWIILGLNKIVRMYSPVSILDIRQGPKEPFRDYVDRFFKTLRAEQATQEVKNWMTDTLLVQNANPDCKTILRALGPGATLEEMMTACQGVGGPGHKARVLKCFNCGKEGHIAKNCRAPRKRGCWKCGREGHQMKDCNERQANFLGKIWPSHKGRPGNFLQSRPEPTAPPLPGKWKPKMIGGIGGFIKVKQYDQILIEICGKKAIGTVLVGPTPVNIIGRNMLTQLGCTLNFPISPIDTVPVTLKP…
Chadox1tHIVconsv1_fromgbk	+	1201	2310 2320	4246	1	mRNA#974_1_copies:polyA_is_-1	-1	-1	HIV_gag_pol__TSS Splice acceptor/donors :CC_GA END	none from list		MDAMKRGLCCVLLLCGAVFVSARPIVQNLQGQMVHQAISPRTLNAWVKVIEEKAFSPEVIPMFTALSEGATPQDLNTMLNTVGGHQAAMQMLKDTINEEAAEWDRVHPVHAGPIAPGQMREPRGSDIAGTTSNLQEQIGWMTSNPPIPVGDIYKRWIILGLNKIVRMYSPVSILDIRQGPKEPFRDYVDRFFKTLRAEQATQEVKNWMTDTLLVQNANPDCKTILRALGPGATLEEMMTACQGVGGPGHKARVLKCFNCGKEGHIAKNCRAPRKRGCWKCGREGHQMKDCNERQANFLGKIWPSHKGRPGNFLQRPTAPPLPGKWKPKMIGGIGGFIKVKQYDQILIEICGKKAIGTVLVGPTPVNIIGRNMLTQLGCTLNFPISPIDTVPVTLKPGMD…	AGATCTCCCTATCAGTGATAGAGATCGTCGACGAGCTCGTTTAGTGAACCGTCAGATCGCCTGGAGACGCCATCCACGCTGTTTTGACCTCCATAGAAGACACCGGGACCGATCCAGCCTCCGGTTAAGCTTGGTACCGAGCTCGGATCCAGCTTCCCGGGCCACCATGGACGCCATGAAGCGCGGCCTGTGCTGCGTGCTGCTGCTGTGCGGCGCCGTGTTCGTGAGCGCCCGCCCCATCGTGCAGAACCTGCAGGGCCAGATGGTGCACCAGGCCATCAGCCCCCGCACCCTGAACGCCTGGGTGAAGGTGATCGAGGAGAAGGCCTTCAGCCCCGAGGTGATCCCCATGTTCACCGCCCTGAGCGAGGGCGCCACCCCCCAGGACCTGAACACCAT…
Chadox1tHIVconsv1_fromgbk	+	1201	1364 1378	4219	1	mRNA#956_1_copies:polyA_is_-1	-1	-1	HIV_gag_pol__TSS Splice acceptor/donors :CC_AT END	Possible 5' truncation of HIV_gag_pol		MVHQAISPRTLNAWVKVIEEKAFSPEVIPMFTALSEGATPQDLNTMLNTVGGHQAAMQMLKDTINEEAAEWDRVHPVHAGPIAPGQMREPRGSDIAGTTSNLQEQIGWMTSNPPIPVGDIYKRWIILGLNKIVRMYSPVSILDIRQGPKEPFRDYVDRFFKTLRAEQATQEVKNWMTDTLLVQNANPDCKTILRALGPGATLEEMMTACQGVGGPGHKARVLKCFNCGKEGHIAKNCRAPRKRGCWKCGREGHQMKDCNERQANFLGKIWPSHKGRPGNFLQSRPEPTAPPLPGKWKPKMIGGIGGFIKVKQYDQILIEICGKKAIGTVLVGPTPVNIIGRNMLTQLGCTLNFPISPIDTVPVTLKPGMDGPRVKQWPLTEEKIKALTEICKEMEKEGK…	AGATCTCCCTATCAGTGATAGAGATCGTCGACGAGCTCGTTTAGTGAACCGTCAGATCGCCTGGAGACGCCATCCACGCTGTTTTGACCTCCATAGAAGACACCGGGACCGATCCAGCCTCCGGTTAAGCTTGGTACCGAGCTCGGATCCAGCTTCCCGGGCCAGAAGCGCGGCCTGTGCTGCGTGCTGCTGCTGTGCGGCGCCGTGTTCGTGAGCGCCCGCCCCATCGTGCAGAACCTGCAGGGCCAGATGGTGCACCAGGCCATCAGCCCCCGCACCCTGAACGCCTGGGTGAAGGTGATCGAGGAGAAGGCCTTCAGCCCCGAGGTGATCCCCATGTTCACCGCCCTGAGCGAGGGCGCCACCCCCCAGGACCTGAACACCATGCTGAACACCGTG…
Chadox1tHIVconsv1_fromgbk	+	1219		2420	1	mRNA#1099_1_copies:polyA_is_-1	-1	-1	HIV_gag_pol__TSS Splice acceptor/donors END	Possible 3' truncation of HIV_gag_pol		MDAMKRGLCCVLLLCGAVFVSARPIVQNLQGQMVHQAISPRTLNAWVKVIEEKAFSPEVIPMFTALSEGATPQDLNTMLNTVGGHQAAMQMLKDTINEEAAEWDRVHPVHAGPIAPGQMREPRGSDIAGTTSNLQEQIGWMTSNPPIPVGDIYKRWIILGLNKIVRMYSPVSILDIRQGPKEPFRDYVDRFFKTLRAEQATQEVKNWMTDTLLVQNANPDCKTILRALGPGATLEEMMTACQGVGGPGHKARVLKCFNCGKEGHIAKNCRAPRKRGCWKCGREGHQMKDCNERQANFLGKIWPSHKGRPGNFLQSRPEPTAPPLPGKWKPKMIGGIGGFIKVKQYDQILIE	TAGAGATCGTCGACGAGCTCGTTTAGTGAACCGTCAGATCGCCTGGAGACGCCATCCACGCTGTTTTGACCTCCATAGAAGACACCGGGACCGATCCAGCCTCCGGTTAAGCTTGGTACCGAGCTCGGATCCAGCTTCCCGGGCCACCATGGACGCCATGAAGCGCGGCCTGTGCTGCGTGCTGCTGCTGTGCGGCGCCGTGTTCGTGAGCGCCCGCCCCATCGTGCAGAACCTGCAGGGCCAGATGGTGCACCAGGCCATCAGCCCCCGCACCCTGAACGCCTGGGTGAAGGTGATCGAGGAGAAGGCCTTCAGCCCCGAGGTGATCCCCATGTTCACCGCCCTGAGCGAGGGCGCCACCCCCCAGGACCTGAACACCATGCTGAACACCGTGGGCGG…
Chadox1tHIVconsv1_fromgbk	+	1201	1404 1418	4246	1	mRNA#884_1_copies:polyA_is_-1	-1	-1	HIV_gag_pol__TSS Splice acceptor/donors :GC_CC END	none from list		MDAMKRGLCCVLLCS	AGATCTCCCTATCAGTGATAGAGATCGTCGACGAGCTCGTTTAGTGAACCGTCAGATCGCCTGGAGACGCCATCCACGCTGTTTTGACCTCCATAGAAGACACCGGGACCGATCCAGCCTCCGGTTAAGCTTGGTACCGAGCTCGGATCCAGCTTCCCGGGCCACCATGGACGCCATGAAGCGCGGCCTGTGCTGCGTGCTGCTGTGTTCGTGAGCGCCCGCCCCATCGTGCAGAACCTGCAGGGCCAGATGGTGCACCAGGCCATCAGCCCCCGCACCCTGAACGCCTGGGTGAAGGTGATCGAGGAGAAGGCCTTCAGCCCCGAGGTGATCCCCATGTTCACCGCCCTGAGCGAGGGCGCCACCCCCCAGGACCTGAACACCATGCTGAACACCGTG…
Chadox1tHIVconsv1_fromgbk	-	32529	31706 32495	31300	1	mRNA#715_1_copies:polyA_is_-1	-1	-1	E4_TSS,E4_orf3 Splice acceptor/donors GT_AG: END	E4_orf3		MRVCLRMPVEGALRELFIMAGLDLPQELIRIIQGWKNENYLGMVQECNMMIEELENAPAFAVLLFLDVRVEALLEATVEHLENRVTFDLAVIFHQHSGGERCHLRDLHFEVLRDRLE
Chadox1tHIVconsv1_fromgbk	+	1201	4097 19127	19151	1	mRNA#705_1_copies:polyA_is_-1	-1	-1	HIV_gag_pol__TSS,HIV_gag_pol Splice acceptor/donors :GT_AG END	HIV_gag_pol		MDAMKRGLCCVLLLCGAVFVSARPIVQNLQGQMVHQAISPRTLNAWVKVIEEKAFSPEVIPMFTALSEGATPQDLNTMLNTVGGHQAAMQMLKDTINEEAAEWDRVHPVHAGPIAPGQMREPRGSDIAGTTSNLQEQIGWMTSNPPIPVGDIYKRWIILGLNKIVRMYSPVSILDIRQGPKEPFRDYVDRFFKTLRAEQATQEVKNWMTDTLLVQNANPDCKTILRALGPGATLEEMMTACQGVGGPGHKARVLKCFNCGKEGHIAKNCRAPRKRGCWKCGREGHQMKDCNERQANFLGKIWPSHKGRPGNFLQSRPEPTAPPLPGKWKPKMIGGIGGFIKVKQYDQILIEICGKKAIGTVLVGPTPVNIIGRNMLTQLGCTLNFPISPIDTVPVTLKP…
Chadox1tHIVconsv1_fromgbk	+	1201	1378 1396 1396 1410	4246	1	mRNA#631_1_copies:polyA_is_-1	-1	-1	HIV_gag_pol__TSS Splice acceptor/donors :AA_TG:GT_GT END	none from list		MDAMRGAVFVSARPIVQNLQGQMVHQAISPRTLNAWVKVIEEKAFSPEVIPMFTALSEGATPQDLNTMLNTVGGHQAAMQMLKDTINEEAAEWDRVHPVHAGPIAPGQMREPRGSDIAGTTSNLQEQIGWMTSNPPIPVGDIYKRWIILGLNKIVRMYSPVSILDIRQGPKEPFRDYVDRFFKTLRAEQATQEVKNWMTDTLLVQNANPDCKTILRALGPGATLEEMMTACQGVGGPGHKARVLKCFNCGKEGHIAKNCRAPRKRGCWKCGREGHQMKDCNERQANFLGKIWPSHKGRPGNFLQSRPEPTAPPLPGKWKPKMIGGIGGFIKVKQYDQILIEICGKKAIGTVLVGPTPVNIIGRNMLTQLGCTLNFPISPIDTVPVTLKPGMDGPRVKQW…	AGATCTCCCTATCAGTGATAGAGATCGTCGACGAGCTCGTTTAGTGAACCGTCAGATCGCCTGGAGACGCCATCCACGCTGTTTTGACCTCCATAGAAGACACCGGGACCGATCCAGCCTCCGGTTAAGCTTGGTACCGAGCTCGGATCCAGCTTCCCGGGCCACCATGGACGCCATGCGCGGCGCCGTGTTCGTGAGCGCCCGCCCCATCGTGCAGAACCTGCAGGGCCAGATGGTGCACCAGGCCATCAGCCCCCGCACCCTGAACGCCTGGGTGAAGGTGATCGAGGAGAAGGCCTTCAGCCCCGAGGTGATCCCCATGTTCACCGCCCTGAGCGAGGGCGCCACCCCCCAGGACCTGAACACCATGCTGAACACCGTGGGCGGCCACCAGGCCGC…
Chadox1tHIVconsv1_fromgbk	+	1201	2320 2332 4258 4552	5023	1	mRNA#747_1_copies:polyA_is_-1	-1	-1	HIV_gag_pol__TSS,pIX Splice acceptor/donors :CC_CC:GT_AG END	none from list		MDAMKRGLCCVLLLCGAVFVSARPIVQNLQGQMVHQAISPRTLNAWVKVIEEKAFSPEVIPMFTALSEGATPQDLNTMLNTVGGHQAAMQMLKDTINEEAAEWDRVHPVHAGPIAPGQMREPRGSDIAGTTSNLQEQIGWMTSNPPIPVGDIYKRWIILGLNKIVRMYSPVSILDIRQGPKEPFRDYVDRFFKTLRAEQATQEVKNWMTDTLLVQNANPDCKTILRALGPGATLEEMMTACQGVGGPGHKARVLKCFNCGKEGHIAKNCRAPRKRGCWKCGREGHQMKDCNERQANFLGKIWPSHKGRPGNFLQSRPEPPARQVEAQDDRRHRRLHQGEAVRPDPDRDLRQEGHRHRAGGPHPREHHRPQHADPAGLHPELPHQPHRHRARDPEARHGR…	AGATCTCCCTATCAGTGATAGAGATCGTCGACGAGCTCGTTTAGTGAACCGTCAGATCGCCTGGAGACGCCATCCACGCTGTTTTGACCTCCATAGAAGACACCGGGACCGATCCAGCCTCCGGTTAAGCTTGGTACCGAGCTCGGATCCAGCTTCCCGGGCCACCATGGACGCCATGAAGCGCGGCCTGTGCTGCGTGCTGCTGCTGTGCGGCGCCGTGTTCGTGAGCGCCCGCCCCATCGTGCAGAACCTGCAGGGCCAGATGGTGCACCAGGCCATCAGCCCCCGCACCCTGAACGCCTGGGTGAAGGTGATCGAGGAGAAGGCCTTCAGCCCCGAGGTGATCCCCATGTTCACCGCCCTGAGCGAGGGCGCCACCCCCCAGGACCTGAACACCAT…
Chadox1tHIVconsv1_fromgbk	+	1201	1568 1580	4246	1	mRNA#556_1_copies:polyA_is_-1	-1	-1	HIV_gag_pol__TSS Splice acceptor/donors :AG_CC END	none from list		MDAMKRGLCCVLLLCGAVFVSARPIVQNLQGQMVHQAISPRTLNAWVKVIEEKAFSPEVIPMFTALSAPGPEHHAEHRGRPPGRHADAEGHHQRGGRRVGPRAPRARRPHRPRPDARAPRQRHRRHHQQPAGADRLDDQQPPHPRGRHLQALDHPGPEQDRAHVQPREHPGHPPGPQGALPRLRGPLLQDPARRAGHPGGEELDDRHPAGAERQPRLQDHPARPGPRRHPGGDDDRLPGRGRPRPQGPRAEVLQLRQGGPHRQELPRPPQARLLEVRARGPPDEGLQRAPGQLPGQDLAQPQGPPRQLPAEPPRAHRPPPARQVEAQDDRRHRRLHQGEAVRPDPDRDLRQEGHRHRAGGPHPREHHRPQHADPAGLHPELPHQPHRHRARDPEARHGR…	AGATCTCCCTATCAGTGATAGAGATCGTCGACGAGCTCGTTTAGTGAACCGTCAGATCGCCTGGAGACGCCATCCACGCTGTTTTGACCTCCATAGAAGACACCGGGACCGATCCAGCCTCCGGTTAAGCTTGGTACCGAGCTCGGATCCAGCTTCCCGGGCCACCATGGACGCCATGAAGCGCGGCCTGTGCTGCGTGCTGCTGCTGTGCGGCGCCGTGTTCGTGAGCGCCCGCCCCATCGTGCAGAACCTGCAGGGCCAGATGGTGCACCAGGCCATCAGCCCCCGCACCCTGAACGCCTGGGTGAAGGTGATCGAGGAGAAGGCCTTCAGCCCCGAGGTGATCCCCATGTTCACCGCCCTGAGCGCCCCAGGACCTGAACACCATGCTGAACACCG…
Chadox1tHIVconsv1_fromgbk	+	1201	2807 2817	4246	1	mRNA#706_1_copies:polyA_is_-1	-1	-1	HIV_gag_pol__TSS Splice acceptor/donors :AC_CG END	none from list		MDAMKRGLCCVLLLCGAVFVSARPIVQNLQGQMVHQAISPRTLNAWVKVIEEKAFSPEVIPMFTALSEGATPQDLNTMLNTVGGHQAAMQMLKDTINEEAAEWDRVHPVHAGPIAPGQMREPRGSDIAGTTSNLQEQIGWMTSNPPIPVGDIYKRWIILGLNKIVRMYSPVSILDIRQGPKEPFRDYVDRFFKTLRAEQATQEVKNWMTDTLLVQNANPDCKTILRALGPGATLEEMMTACQGVGGPGHKARVLKCFNCGKEGHIAKNCRAPRKRGCWKCGREGHQMKDCNERQANFLGKIWPSHKGRPGNFLQSRPEPTAPPLPGKWKPKMIGGIGGFIKVKQYDQILIEICGKKAIGTVLVGPTPVNIIGRNMLTQLGCTLNFPISPIDTVPVTLKP…	AGATCTCCCTATCAGTGATAGAGATCGTCGACGAGCTCGTTTAGTGAACCGTCAGATCGCCTGGAGACGCCATCCACGCTGTTTTGACCTCCATAGAAGACACCGGGACCGATCCAGCCTCCGGTTAAGCTTGGTACCGAGCTCGGATCCAGCTTCCCGGGCCACCATGGACGCCATGAAGCGCGGCCTGTGCTGCGTGCTGCTGCTGTGCGGCGCCGTGTTCGTGAGCGCCCGCCCCATCGTGCAGAACCTGCAGGGCCAGATGGTGCACCAGGCCATCAGCCCCCGCACCCTGAACGCCTGGGTGAAGGTGATCGAGGAGAAGGCCTTCAGCCCCGAGGTGATCCCCATGTTCACCGCCCTGAGCGAGGGCGCCACCCCCCAGGACCTGAACACCAT…
Chadox1tHIVconsv1_fromgbk	+	1219		4131	1	mRNA#684_1_copies:polyA_is_-1	-1	-1	HIV_gag_pol__TSS,HIV_gag_pol Splice acceptor/donors END	HIV_gag_pol		MDAMKRGLCCVLLLCGAVFVSARPIVQNLQGQMVHQAISPRTLNAWVKVIEEKAFSPEVIPMFTALSEGATPQDLNTMLNTVGGHQAAMQMLKDTINEEAAEWDRVHPVHAGPIAPGQMREPRGSDIAGTTSNLQEQIGWMTSNPPIPVGDIYKRWIILGLNKIVRMYSPVSILDIRQGPKEPFRDYVDRFFKTLRAEQATQEVKNWMTDTLLVQNANPDCKTILRALGPGATLEEMMTACQGVGGPGHKARVLKCFNCGKEGHIAKNCRAPRKRGCWKCGREGHQMKDCNERQANFLGKIWPSHKGRPGNFLQSRPEPTAPPLPGKWKPKMIGGIGGFIKVKQYDQILIEICGKKAIGTVLVGPTPVNIIGRNMLTQLGCTLNFPISPIDTVPVTLKP…
Chadox1tHIVconsv1_fromgbk	+	1201		3172	1	mRNA#575_1_copies:polyA_is_-1	-1	-1	HIV_gag_pol__TSS Splice acceptor/donors END	Possible 3' truncation of HIV_gag_pol		MDAMKRGLCCVLLLCGAVFVSARPIVQNLQGQMVHQAISPRTLNAWVKVIEEKAFSPEVIPMFTALSEGATPQDLNTMLNTVGGHQAAMQMLKDTINEEAAEWDRVHPVHAGPIAPGQMREPRGSDIAGTTSNLQEQIGWMTSNPPIPVGDIYKRWIILGLNKIVRMYSPVSILDIRQGPKEPFRDYVDRFFKTLRAEQATQEVKNWMTDTLLVQNANPDCKTILRALGPGATLEEMMTACQGVGGPGHKARVLKCFNCGKEGHIAKNCRAPRKRGCWKCGREGHQMKDCNERQANFLGKIWPSHKGRPGNFLQSRPEPTAPPLPGKWKPKMIGGIGGFIKVKQYDQILIEICGKKAIGTVLVGPTPVNIIGRNMLTQLGCTLNFPISPIDTVPVTLKP…	AGATCTCCCTATCAGTGATAGAGATCGTCGACGAGCTCGTTTAGTGAACCGTCAGATCGCCTGGAGACGCCATCCACGCTGTTTTGACCTCCATAGAAGACACCGGGACCGATCCAGCCTCCGGTTAAGCTTGGTACCGAGCTCGGATCCAGCTTCCCGGGCCACCATGGACGCCATGAAGCGCGGCCTGTGCTGCGTGCTGCTGCTGTGCGGCGCCGTGTTCGTGAGCGCCCGCCCCATCGTGCAGAACCTGCAGGGCCAGATGGTGCACCAGGCCATCAGCCCCCGCACCCTGAACGCCTGGGTGAAGGTGATCGAGGAGAAGGCCTTCAGCCCCGAGGTGATCCCCATGTTCACCGCCCTGAGCGAGGGCGCCACCCCCCAGGACCTGAACACCAT…
Chadox1tHIVconsv1_fromgbk	+	1201	1694 1708	4166	1	mRNA#1090_1_copies:polyA_is_-1	-1	-1	HIV_gag_pol__TSS Splice acceptor/donors :AC_AT END	none from list		MDAMKRGLCCVLLLCGAVFVSARPIVQNLQGQMVHQAISPRTLNAWVKVIEEKAFSPEVIPMFTALSEGATPQDLNTMLNTVGGHQAAMQMLKDTINEEAAEWDRVHPVPPPARCASPAAATSPAPPATCRSRSAG	AGATCTCCCTATCAGTGATAGAGATCGTCGACGAGCTCGTTTAGTGAACCGTCAGATCGCCTGGAGACGCCATCCACGCTGTTTTGACCTCCATAGAAGACACCGGGACCGATCCAGCCTCCGGTTAAGCTTGGTACCGAGCTCGGATCCAGCTTCCCGGGCCACCATGGACGCCATGAAGCGCGGCCTGTGCTGCGTGCTGCTGCTGTGCGGCGCCGTGTTCGTGAGCGCCCGCCCCATCGTGCAGAACCTGCAGGGCCAGATGGTGCACCAGGCCATCAGCCCCCGCACCCTGAACGCCTGGGTGAAGGTGATCGAGGAGAAGGCCTTCAGCCCCGAGGTGATCCCCATGTTCACCGCCCTGAGCGAGGGCGCCACCCCCCAGGACCTGAACACCAT…
Chadox1tHIVconsv1_fromgbk	+	1201	3994 4006	4065	1	mRNA#1022_1_copies:polyA_is_-1	-1	-1	HIV_gag_pol__TSS Splice acceptor/donors :GA_AA END	none from list		MDAMKRGLCCVLLLCGAVFVSARPIVQNLQGQMVHQAISPRTLNAWVKVIEEKAFSPEVIPMFTALSEGATPQDLNTMLNTVGGHQAAMQMLKDTINEEAAEWDRVHPVHAGPIAPGQMREPRGSDIAGTTSNLQEQIGWMTSNPPIPVGDIYKRWIILGLNKIVRMYSPVSILDIRQGPKEPFRDYVDRFFKTLRAEQATQEVKNWMTDTLLVQNANPDCKTILRALGPGATLEEMMTACQGVGGPGHKARVLKCFNCGKEGHIAKNCRAPRKRGCWKCGREGHQMKDCNERQANFLGKIWPSHKGRPGNFLQSRPEPTAPPLPGKWKPKMIGGIGGFIKVKQYDQILIEICGKKAIGTVLVGPTPVNIIGRNMLTQLGCTLNFPISPIDTVPVTLKP…	AGATCTCCCTATCAGTGATAGAGATCGTCGACGAGCTCGTTTAGTGAACCGTCAGATCGCCTGGAGACGCCATCCACGCTGTTTTGACCTCCATAGAAGACACCGGGACCGATCCAGCCTCCGGTTAAGCTTGGTACCGAGCTCGGATCCAGCTTCCCGGGCCACCATGGACGCCATGAAGCGCGGCCTGTGCTGCGTGCTGCTGCTGTGCGGCGCCGTGTTCGTGAGCGCCCGCCCCATCGTGCAGAACCTGCAGGGCCAGATGGTGCACCAGGCCATCAGCCCCCGCACCCTGAACGCCTGGGTGAAGGTGATCGAGGAGAAGGCCTTCAGCCCCGAGGTGATCCCCATGTTCACCGCCCTGAGCGAGGGCGCCACCCCCCAGGACCTGAACACCAT…
Chadox1tHIVconsv1_fromgbk	+	1201	2670 2686	4065	1	mRNA#711_1_copies:polyA_is_-1	-1	-1	HIV_gag_pol__TSS Splice acceptor/donors :CG_CC END	none from list		MDAMKRGLCCVLLLCGAVFVSARPIVQNLQGQMVHQAISPRTLNAWVKVIEEKAFSPEVIPMFTALSEGATPQDLNTMLNTVGGHQAAMQMLKDTINEEAAEWDRVHPVHAGPIAPGQMREPRGSDIAGTTSNLQEQIGWMTSNPPIPVGDIYKRWIILGLNKIVRMYSPVSILDIRQGPKEPFRDYVDRFFKTLRAEQATQEVKNWMTDTLLVQNANPDCKTILRALGPGATLEEMMTACQGVGGPGHKARVLKCFNCGKEGHIAKNCRAPRKRGCWKCGREGHQMKDCNERQANFLGKIWPSHKGRPGNFLQSRPEPTAPPLPGKWKPKMIGGIGGFIKVKQYDQILIEICGKKAIGTVLVGPTPVNIIGRNMLTQLGCTLNFPISPIDTVPVTLKP…	AGATCTCCCTATCAGTGATAGAGATCGTCGACGAGCTCGTTTAGTGAACCGTCAGATCGCCTGGAGACGCCATCCACGCTGTTTTGACCTCCATAGAAGACACCGGGACCGATCCAGCCTCCGGTTAAGCTTGGTACCGAGCTCGGATCCAGCTTCCCGGGCCACCATGGACGCCATGAAGCGCGGCCTGTGCTGCGTGCTGCTGCTGTGCGGCGCCGTGTTCGTGAGCGCCCGCCCCATCGTGCAGAACCTGCAGGGCCAGATGGTGCACCAGGCCATCAGCCCCCGCACCCTGAACGCCTGGGTGAAGGTGATCGAGGAGAAGGCCTTCAGCCCCGAGGTGATCCCCATGTTCACCGCCCTGAGCGAGGGCGCCACCCCCCAGGACCTGAACACCAT…
Chadox1tHIVconsv1_fromgbk	+	1201	2464 2476	4065	1	mRNA#976_1_copies:polyA_is_-1	-1	-1	HIV_gag_pol__TSS Splice acceptor/donors :CC_AT END	none from list		MDAMKRGLCCVLLLCGAVFVSARPIVQNLQGQMVHQAISPRTLNAWVKVIEEKAFSPEVIPMFTALSEGATPQDLNTMLNTVGGHQAAMQMLKDTINEEAAEWDRVHPVHAGPIAPGQMREPRGSDIAGTTSNLQEQIGWMTSNPPIPVGDIYKRWIILGLNKIVRMYSPVSILDIRQGPKEPFRDYVDRFFKTLRAEQATQEVKNWMTDTLLVQNANPDCKTILRALGPGATLEEMMTACQGVGGPGHKARVLKCFNCGKEGHIAKNCRAPRKRGCWKCGREGHQMKDCNERQANFLGKIWPSHKGRPGNFLQSRPEPTAPPLPGKWKPKMIGGIGGFIKVKQYDQILIEICGKKAIGTVLVGPTHRPQHADPAGLHPELPHQPHRHRARDPEARHGR…	AGATCTCCCTATCAGTGATAGAGATCGTCGACGAGCTCGTTTAGTGAACCGTCAGATCGCCTGGAGACGCCATCCACGCTGTTTTGACCTCCATAGAAGACACCGGGACCGATCCAGCCTCCGGTTAAGCTTGGTACCGAGCTCGGATCCAGCTTCCCGGGCCACCATGGACGCCATGAAGCGCGGCCTGTGCTGCGTGCTGCTGCTGTGCGGCGCCGTGTTCGTGAGCGCCCGCCCCATCGTGCAGAACCTGCAGGGCCAGATGGTGCACCAGGCCATCAGCCCCCGCACCCTGAACGCCTGGGTGAAGGTGATCGAGGAGAAGGCCTTCAGCCCCGAGGTGATCCCCATGTTCACCGCCCTGAGCGAGGGCGCCACCCCCCAGGACCTGAACACCAT…
Chadox1tHIVconsv1_fromgbk	-	32529	32084 32495	29981	1	mRNA#948_1_copies:polyA_is_-1	-1	-1	E4_TSS,E4_orf2,E4_orf3,E4_orf4,E4_orf6 Splice acceptor/donors GT_AG: END	E4_orf2		MLERTPCTYSIVVPEALNLHLDDFSFVDFLKNCLPDFLSSYLEDITGSSQHAYFNLTFGNAHWGGLRFICNVACPALIPGGPMAKNFGDDMKDYIQLLLREELRDRGRDFDIPIVNLLQVNQEQNLLEL
Chadox1tHIVconsv1_fromgbk	+	1201		1465	1	mRNA#1035_1_copies:polyA_is_-1	-1	-1	HIV_gag_pol__TSS Splice acceptor/donors END	Possible 3' truncation of HIV_gag_pol		MDAMKRGLCCVLLLCGAVFVSARPIVQNLQGQM	AGATCTCCCTATCAGTGATAGAGATCGTCGACGAGCTCGTTTAGTGAACCGTCAGATCGCCTGGAGACGCCATCCACGCTGTTTTGACCTCCATAGAAGACACCGGGACCGATCCAGCCTCCGGTTAAGCTTGGTACCGAGCTCGGATCCAGCTTCCCGGGCCACCATGGACGCCATGAAGCGCGGCCTGTGCTGCGTGCTGCTGCTGTGCGGCGCCGTGTTCGTGAGCGCCCGCCCCATCGTGCAGAACCTGCAGGGCCAGATG
Chadox1tHIVconsv1_fromgbk	+	1201	3792 3807	4246	1	mRNA#1029_1_copies:polyA_is_-1	-1	-1	HIV_gag_pol__TSS Splice acceptor/donors :CA_CG END	none from list		MDAMKRGLCCVLLLCGAVFVSARPIVQNLQGQMVHQAISPRTLNAWVKVIEEKAFSPEVIPMFTALSEGATPQDLNTMLNTVGGHQAAMQMLKDTINEEAAEWDRVHPVHAGPIAPGQMREPRGSDIAGTTSNLQEQIGWMTSNPPIPVGDIYKRWIILGLNKIVRMYSPVSILDIRQGPKEPFRDYVDRFFKTLRAEQATQEVKNWMTDTLLVQNANPDCKTILRALGPGATLEEMMTACQGVGGPGHKARVLKCFNCGKEGHIAKNCRAPRKRGCWKCGREGHQMKDCNERQANFLGKIWPSHKGRPGNFLQSRPEPTAPPLPGKWKPKMIGGIGGFIKVKQYDQILIEICGKKAIGTVLVGPTPVNIIGRNMLTQLGCTLNFPISPIDTVPVTLKP…	AGATCTCCCTATCAGTGATAGAGATCGTCGACGAGCTCGTTTAGTGAACCGTCAGATCGCCTGGAGACGCCATCCACGCTGTTTTGACCTCCATAGAAGACACCGGGACCGATCCAGCCTCCGGTTAAGCTTGGTACCGAGCTCGGATCCAGCTTCCCGGGCCACCATGGACGCCATGAAGCGCGGCCTGTGCTGCGTGCTGCTGCTGTGCGGCGCCGTGTTCGTGAGCGCCCGCCCCATCGTGCAGAACCTGCAGGGCCAGATGGTGCACCAGGCCATCAGCCCCCGCACCCTGAACGCCTGGGTGAAGGTGATCGAGGAGAAGGCCTTCAGCCCCGAGGTGATCCCCATGTTCACCGCCCTGAGCGAGGGCGCCACCCCCCAGGACCTGAACACCAT…
Chadox1tHIVconsv1_fromgbk	+	1201	3416 3434	4065	1	mRNA#1003_1_copies:polyA_is_-1	-1	-1	HIV_gag_pol__TSS Splice acceptor/donors :AC_CC END	none from list		MDAMKRGLCCVLLLCGAVFVSARPIVQNLQGQMVHQAISPRTLNAWVKVIEEKAFSPEVIPMFTALSEGATPQDLNTMLNTVGGHQAAMQMLKDTINEEAAEWDRVHPVHAGPIAPGQMREPRGSDIAGTTSNLQEQIGWMTSNPPIPVGDIYKRWIILGLNKIVRMYSPVSILDIRQGPKEPFRDYVDRFFKTLRAEQATQEVKNWMTDTLLVQNANPDCKTILRALGPGATLEEMMTACQGVGGPGHKARVLKCFNCGKEGHIAKNCRAPRKRGCWKCGREGHQMKDCNERQANFLGKIWPSHKGRPGNFLQSRPEPTAPPLPGKWKPKMIGGIGGFIKVKQYDQILIEICGKKAIGTVLVGPTPVNIIGRNMLTQLGCTLNFPISPIDTVPVTLKP…	AGATCTCCCTATCAGTGATAGAGATCGTCGACGAGCTCGTTTAGTGAACCGTCAGATCGCCTGGAGACGCCATCCACGCTGTTTTGACCTCCATAGAAGACACCGGGACCGATCCAGCCTCCGGTTAAGCTTGGTACCGAGCTCGGATCCAGCTTCCCGGGCCACCATGGACGCCATGAAGCGCGGCCTGTGCTGCGTGCTGCTGCTGTGCGGCGCCGTGTTCGTGAGCGCCCGCCCCATCGTGCAGAACCTGCAGGGCCAGATGGTGCACCAGGCCATCAGCCCCCGCACCCTGAACGCCTGGGTGAAGGTGATCGAGGAGAAGGCCTTCAGCCCCGAGGTGATCCCCATGTTCACCGCCCTGAGCGAGGGCGCCACCCCCCAGGACCTGAACACCAT…
Chadox1tHIVconsv1_fromgbk	+	1201	3683 3696	4246	1	mRNA#579_1_copies:polyA_is_-1	-1	-1	HIV_gag_pol__TSS Splice acceptor/donors :GC_CG END	none from list		MDAMKRGLCCVLLLCGAVFVSARPIVQNLQGQMVHQAISPRTLNAWVKVIEEKAFSPEVIPMFTALSEGATPQDLNTMLNTVGGHQAAMQMLKDTINEEAAEWDRVHPVHAGPIAPGQMREPRGSDIAGTTSNLQEQIGWMTSNPPIPVGDIYKRWIILGLNKIVRMYSPVSILDIRQGPKEPFRDYVDRFFKTLRAEQATQEVKNWMTDTLLVQNANPDCKTILRALGPGATLEEMMTACQGVGGPGHKARVLKCFNCGKEGHIAKNCRAPRKRGCWKCGREGHQMKDCNERQANFLGKIWPSHKGRPGNFLQSRPEPTAPPLPGKWKPKMIGGIGGFIKVKQYDQILIEICGKKAIGTVLVGPTPVNIIGRNMLTQLGCTLNFPISPIDTVPVTLKP…	AGATCTCCCTATCAGTGATAGAGATCGTCGACGAGCTCGTTTAGTGAACCGTCAGATCGCCTGGAGACGCCATCCACGCTGTTTTGACCTCCATAGAAGACACCGGGACCGATCCAGCCTCCGGTTAAGCTTGGTACCGAGCTCGGATCCAGCTTCCCGGGCCACCATGGACGCCATGAAGCGCGGCCTGTGCTGCGTGCTGCTGCTGTGCGGCGCCGTGTTCGTGAGCGCCCGCCCCATCGTGCAGAACCTGCAGGGCCAGATGGTGCACCAGGCCATCAGCCCCCGCACCCTGAACGCCTGGGTGAAGGTGATCGAGGAGAAGGCCTTCAGCCCCGAGGTGATCCCCATGTTCACCGCCCTGAGCGAGGGCGCCACCCCCCAGGACCTGAACACCAT…
Chadox1tHIVconsv1_fromgbk	+	1201	1900 1927	4246	1	mRNA#1081_1_copies:polyA_is_-1	-1	-1	HIV_gag_pol__TSS Splice acceptor/donors :GG_TA END	none from list		MDAMKRGLCCVLLLCGAVFVSARPIVQNLQGQMVHQAISPRTLNAWVKVIEEKAFSPEVIPMFTALSEGATPQDLNTMLNTVGGHQAAMQMLKDTINEEAAEWDRVHPVHAGPIAPGQMREPRGSDIAGTTSNLQEQIGWMTSNPPIPVGDIYKRWIILGLNKIVRMYSPVSILDIRQRGPLLQDPARRAGHPGGEELDDRHPAGAERQPRLQDHPARPGPRRHPGGDDDRLPGRGRPRPQGPRAEVLQLRQGGPHRQELPRPPQARLLEVRARGPPDEGLQRAPGQLPGQDLAQPQGPPRQLPAEPPRAHRPPPARQVEAQDDRRHRRLHQGEAVRPDPDRDLRQEGHRHRAGGPHPREHHRPQHADPAGLHPELPHQPHRHRARDPEARHGRPPREA…	AGATCTCCCTATCAGTGATAGAGATCGTCGACGAGCTCGTTTAGTGAACCGTCAGATCGCCTGGAGACGCCATCCACGCTGTTTTGACCTCCATAGAAGACACCGGGACCGATCCAGCCTCCGGTTAAGCTTGGTACCGAGCTCGGATCCAGCTTCCCGGGCCACCATGGACGCCATGAAGCGCGGCCTGTGCTGCGTGCTGCTGCTGTGCGGCGCCGTGTTCGTGAGCGCCCGCCCCATCGTGCAGAACCTGCAGGGCCAGATGGTGCACCAGGCCATCAGCCCCCGCACCCTGAACGCCTGGGTGAAGGTGATCGAGGAGAAGGCCTTCAGCCCCGAGGTGATCCCCATGTTCACCGCCCTGAGCGAGGGCGCCACCCCCCAGGACCTGAACACCAT…
Chadox1tHIVconsv1_fromgbk	+	1240		4106	1	mRNA#849_1_copies:polyA_is_-1	-1	-1	HIV_gag_pol__TSS,HIV_gag_pol Splice acceptor/donors END	HIV_gag_pol		MDAMKRGLCCVLLLCGAVFVSARPIVQNLQGQMVHQAISPRTLNAWVKVIEEKAFSPEVIPMFTALSEGATPQDLNTMLNTVGGHQAAMQMLKDTINEEAAEWDRVHPVHAGPIAPGQMREPRGSDIAGTTSNLQEQIGWMTSNPPIPVGDIYKRWIILGLNKIVRMYSPVSILDIRQGPKEPFRDYVDRFFKTLRAEQATQEVKNWMTDTLLVQNANPDCKTILRALGPGATLEEMMTACQGVGGPGHKARVLKCFNCGKEGHIAKNCRAPRKRGCWKCGREGHQMKDCNERQANFLGKIWPSHKGRPGNFLQSRPEPTAPPLPGKWKPKMIGGIGGFIKVKQYDQILIEICGKKAIGTVLVGPTPVNIIGRNMLTQLGCTLNFPISPIDTVPVTLKP…
Chadox1tHIVconsv1_fromgbk	+	1201	2146 2158	4246	1	mRNA#692_1_copies:polyA_is_-1	-1	-1	HIV_gag_pol__TSS Splice acceptor/donors :AA_CA END	none from list		MDAMKRGLCCVLLLCGAVFVSARPIVQNLQGQMVHQAISPRTLNAWVKVIEEKAFSPEVIPMFTALSEGATPQDLNTMLNTVGGHQAAMQMLKDTINEEAAEWDRVHPVHAGPIAPGQMREPRGSDIAGTTSNLQEQIGWMTSNPPIPVGDIYKRWIILGLNKIVRMYSPVSILDIRQGPKEPFRDYVDRFFKTLRAEQATQEVKNWMTDTLLVQNANPDCKTILRALGPGATLEEMMTACQGVGGPGHKARVLKCFNCGHRQELPRPPQARLLEVRARGPPDEGLQRAPGQLPGQDLAQPQGPPRQLPAEPPRAHRPPPARQVEAQDDRRHRRLHQGEAVRPDPDRDLRQEGHRHRAGGPHPREHHRPQHADPAGLHPELPHQPHRHRARDPEARHGR…	AGATCTCCCTATCAGTGATAGAGATCGTCGACGAGCTCGTTTAGTGAACCGTCAGATCGCCTGGAGACGCCATCCACGCTGTTTTGACCTCCATAGAAGACACCGGGACCGATCCAGCCTCCGGTTAAGCTTGGTACCGAGCTCGGATCCAGCTTCCCGGGCCACCATGGACGCCATGAAGCGCGGCCTGTGCTGCGTGCTGCTGCTGTGCGGCGCCGTGTTCGTGAGCGCCCGCCCCATCGTGCAGAACCTGCAGGGCCAGATGGTGCACCAGGCCATCAGCCCCCGCACCCTGAACGCCTGGGTGAAGGTGATCGAGGAGAAGGCCTTCAGCCCCGAGGTGATCCCCATGTTCACCGCCCTGAGCGAGGGCGCCACCCCCCAGGACCTGAACACCAT…
Chadox1tHIVconsv1_fromgbk	+	1201	2320 2332	4189	1	mRNA#553_1_copies:polyA_is_-1	-1	-1	HIV_gag_pol__TSS Splice acceptor/donors :CC_CC END	none from list		MDAMKRGLCCVLLLCGAVFVSARPIVQNLQGQMVHQAISPRTLNAWVKVIEEKAFSPEVIPMFTALSEGATPQDLNTMLNTVGGHQAAMQMLKDTINEEAAEWDRVHPVHAGPIAPGQMREPRGSDIAGTTSNLQEQIGWMTSNPPIPVGDIYKRWIILGLNKIVRMYSPVSILDIRQGPKEPFRDYVDRFFKTLRAEQATQEVKNWMTDTLLVQNANPDCKTILRALGPGATLEEMMTACQGVGGPGHKARVLKCFNCGKEGHIAKNCRAPRKRGCWKCGREGHQMKDCNERQANFLGKIWPSHKGRPGNFLQSRPEPPARQVEAQDDRRHRRLHQGEAVRPDPDRDLRQEGHRHRAGGPHPREHHRPQHADPAGLHPELPHQPHRHRARDPEARHGR…	AGATCTCCCTATCAGTGATAGAGATCGTCGACGAGCTCGTTTAGTGAACCGTCAGATCGCCTGGAGACGCCATCCACGCTGTTTTGACCTCCATAGAAGACACCGGGACCGATCCAGCCTCCGGTTAAGCTTGGTACCGAGCTCGGATCCAGCTTCCCGGGCCACCATGGACGCCATGAAGCGCGGCCTGTGCTGCGTGCTGCTGCTGTGCGGCGCCGTGTTCGTGAGCGCCCGCCCCATCGTGCAGAACCTGCAGGGCCAGATGGTGCACCAGGCCATCAGCCCCCGCACCCTGAACGCCTGGGTGAAGGTGATCGAGGAGAAGGCCTTCAGCCCCGAGGTGATCCCCATGTTCACCGCCCTGAGCGAGGGCGCCACCCCCCAGGACCTGAACACCAT…
Chadox1tHIVconsv1_fromgbk	+	1201	1274 1288	4189	1	mRNA#514_1_copies:polyA_is_-1	-1	-1	HIV_gag_pol__TSS,HIV_gag_pol Splice acceptor/donors :CA_GA END	HIV_gag_pol		MDAMKRGLCCVLLLCGAVFVSARPIVQNLQGQMVHQAISPRTLNAWVKVIEEKAFSPEVIPMFTALSEGATPQDLNTMLNTVGGHQAAMQMLKDTINEEAAEWDRVHPVHAGPIAPGQMREPRGSDIAGTTSNLQEQIGWMTSNPPIPVGDIYKRWIILGLNKIVRMYSPVSILDIRQGPKEPFRDYVDRFFKTLRAEQATQEVKNWMTDTLLVQNANPDCKTILRALGPGATLEEMMTACQGVGGPGHKARVLKCFNCGKEGHIAKNCRAPRKRGCWKCGREGHQMKDCNERQANFLGKIWPSHKGRPGNFLQSRPEPTAPPLPGKWKPKMIGGIGGFIKVKQYDQILIEICGKKAIGTVLVGPTPVNIIGRNMLTQLGCTLNFPISPIDTVPVTLKP…
Chadox1tHIVconsv1_fromgbk	+	1201	3865 3882	4246	1	mRNA#600_1_copies:polyA_is_-1	-1	-1	HIV_gag_pol__TSS Splice acceptor/donors :TA_CG END	none from list		MDAMKRGLCCVLLLCGAVFVSARPIVQNLQGQMVHQAISPRTLNAWVKVIEEKAFSPEVIPMFTALSEGATPQDLNTMLNTVGGHQAAMQMLKDTINEEAAEWDRVHPVHAGPIAPGQMREPRGSDIAGTTSNLQEQIGWMTSNPPIPVGDIYKRWIILGLNKIVRMYSPVSILDIRQGPKEPFRDYVDRFFKTLRAEQATQEVKNWMTDTLLVQNANPDCKTILRALGPGATLEEMMTACQGVGGPGHKARVLKCFNCGKEGHIAKNCRAPRKRGCWKCGREGHQMKDCNERQANFLGKIWPSHKGRPGNFLQSRPEPTAPPLPGKWKPKMIGGIGGFIKVKQYDQILIEICGKKAIGTVLVGPTPVNIIGRNMLTQLGCTLNFPISPIDTVPVTLKP…	AGATCTCCCTATCAGTGATAGAGATCGTCGACGAGCTCGTTTAGTGAACCGTCAGATCGCCTGGAGACGCCATCCACGCTGTTTTGACCTCCATAGAAGACACCGGGACCGATCCAGCCTCCGGTTAAGCTTGGTACCGAGCTCGGATCCAGCTTCCCGGGCCACCATGGACGCCATGAAGCGCGGCCTGTGCTGCGTGCTGCTGCTGTGCGGCGCCGTGTTCGTGAGCGCCCGCCCCATCGTGCAGAACCTGCAGGGCCAGATGGTGCACCAGGCCATCAGCCCCCGCACCCTGAACGCCTGGGTGAAGGTGATCGAGGAGAAGGCCTTCAGCCCCGAGGTGATCCCCATGTTCACCGCCCTGAGCGAGGGCGCCACCCCCCAGGACCTGAACACCAT…
Chadox1tHIVconsv1_fromgbk	+	1201	4188 4201	4246	1	mRNA#846_1_copies:polyA_is_-1	-1	-1	HIV_gag_pol__TSS,HIV_gag_pol Splice acceptor/donors :TT_AA END	HIV_gag_pol		MDAMKRGLCCVLLLCGAVFVSARPIVQNLQGQMVHQAISPRTLNAWVKVIEEKAFSPEVIPMFTALSEGATPQDLNTMLNTVGGHQAAMQMLKDTINEEAAEWDRVHPVHAGPIAPGQMREPRGSDIAGTTSNLQEQIGWMTSNPPIPVGDIYKRWIILGLNKIVRMYSPVSILDIRQGPKEPFRDYVDRFFKTLRAEQATQEVKNWMTDTLLVQNANPDCKTILRALGPGATLEEMMTACQGVGGPGHKARVLKCFNCGKEGHIAKNCRAPRKRGCWKCGREGHQMKDCNERQANFLGKIWPSHKGRPGNFLQSRPEPTAPPLPGKWKPKMIGGIGGFIKVKQYDQILIEICGKKAIGTVLVGPTPVNIIGRNMLTQLGCTLNFPISPIDTVPVTLKP…
Chadox1tHIVconsv1_fromgbk	+	1201		3104	1	mRNA#1038_1_copies:polyA_is_-1	-1	-1	HIV_gag_pol__TSS Splice acceptor/donors END	Possible 3' truncation of HIV_gag_pol		MDAMKRGLCCVLLLCGAVFVSARPIVQNLQGQMVHQAISPRTLNAWVKVIEEKAFSPEVIPMFTALSEGATPQDLNTMLNTVGGHQAAMQMLKDTINEEAAEWDRVHPVHAGPIAPGQMREPRGSDIAGTTSNLQEQIGWMTSNPPIPVGDIYKRWIILGLNKIVRMYSPVSILDIRQGPKEPFRDYVDRFFKTLRAEQATQEVKNWMTDTLLVQNANPDCKTILRALGPGATLEEMMTACQGVGGPGHKARVLKCFNCGKEGHIAKNCRAPRKRGCWKCGREGHQMKDCNERQANFLGKIWPSHKGRPGNFLQSRPEPTAPPLPGKWKPKMIGGIGGFIKVKQYDQILIEICGKKAIGTVLVGPTPVNIIGRNMLTQLGCTLNFPISPIDTVPVTLKP…	AGATCTCCCTATCAGTGATAGAGATCGTCGACGAGCTCGTTTAGTGAACCGTCAGATCGCCTGGAGACGCCATCCACGCTGTTTTGACCTCCATAGAAGACACCGGGACCGATCCAGCCTCCGGTTAAGCTTGGTACCGAGCTCGGATCCAGCTTCCCGGGCCACCATGGACGCCATGAAGCGCGGCCTGTGCTGCGTGCTGCTGCTGTGCGGCGCCGTGTTCGTGAGCGCCCGCCCCATCGTGCAGAACCTGCAGGGCCAGATGGTGCACCAGGCCATCAGCCCCCGCACCCTGAACGCCTGGGTGAAGGTGATCGAGGAGAAGGCCTTCAGCCCCGAGGTGATCCCCATGTTCACCGCCCTGAGCGAGGGCGCCACCCCCCAGGACCTGAACACCAT…
Chadox1tHIVconsv1_fromgbk	+	1201	2891 2912 3325 3335 3634 3652	4065	1	mRNA#523_1_copies:polyA_is_-1	-1	-1	HIV_gag_pol__TSS Splice acceptor/donors :TC_TC:CA_AC:GT_AA END	none from list		MDAMKRGLCCVLLLCGAVFVSARPIVQNLQGQMVHQAISPRTLNAWVKVIEEKAFSPEVIPMFTALSEGATPQDLNTMLNTVGGHQAAMQMLKDTINEEAAEWDRVHPVHAGPIAPGQMREPRGSDIAGTTSNLQEQIGWMTSNPPIPVGDIYKRWIILGLNKIVRMYSPVSILDIRQGPKEPFRDYVDRFFKTLRAEQATQEVKNWMTDTLLVQNANPDCKTILRALGPGATLEEMMTACQGVGGPGHKARVLKCFNCGKEGHIAKNCRAPRKRGCWKCGREGHQMKDCNERQANFLGKIWPSHKGRPGNFLQSRPEPTAPPLPGKWKPKMIGGIGGFIKVKQYDQILIEICGKKAIGTVLVGPTPVNIIGRNMLTQLGCTLNFPISPIDTVPVTLKP…	AGATCTCCCTATCAGTGATAGAGATCGTCGACGAGCTCGTTTAGTGAACCGTCAGATCGCCTGGAGACGCCATCCACGCTGTTTTGACCTCCATAGAAGACACCGGGACCGATCCAGCCTCCGGTTAAGCTTGGTACCGAGCTCGGATCCAGCTTCCCGGGCCACCATGGACGCCATGAAGCGCGGCCTGTGCTGCGTGCTGCTGCTGTGCGGCGCCGTGTTCGTGAGCGCCCGCCCCATCGTGCAGAACCTGCAGGGCCAGATGGTGCACCAGGCCATCAGCCCCCGCACCCTGAACGCCTGGGTGAAGGTGATCGAGGAGAAGGCCTTCAGCCCCGAGGTGATCCCCATGTTCACCGCCCTGAGCGAGGGCGCCACCCCCCAGGACCTGAACACCAT…
Chadox1tHIVconsv1_fromgbk	-	32529	31706 32495	29869	1	mRNA#619_1_copies:polyA_is_-1	-1	-1	E4_TSS,E4_orf3,E4_orf4,E4_orf6 Splice acceptor/donors GT_AG: END	E4_orf3		MRVCLRMPVEGALRELFIMAGLDLPQELIRIIQGWKNENYLGMVQECNMMIEELENAPAFAVLLFLDVRVEALLEATVEHLENRVTFDLAVIFHQHSGGERCHLRDLHFEVLRDRLE
Chadox1tHIVconsv1_fromgbk	-	27427	24464 25127 25203 27335	22874	1	mRNA#577_1_copies:polyA_is_-1	-1	-1	DBP(E2A),E2_late_TSS Splice acceptor/donors GT_AG:GT_AG: END	DBP(E2A)		MAGRGGSQSERRRERTPERGRGSASHPPSRGGESPSPPPLPPKRHTYRRVASDQEEEEIVVVSENSRSPSPQASPPPLPPKKKPRKTKHVVMQDVSQDSEDERQAEEELAAVGFSYPPVRITEKDGKRSFETLDESDPLAAAASAKMMVKNPMSLPIVSAWEKGMEIMTMLMDRYRVETDLKANFQLMPEQGEVYRRICHLYINEEHRGIPLTFTSNKTLTTMMGRFLQGFVHAHSQIAHKNWECTGCALWLHGCTEAEGKLRCLHGTTMIQKEHMIEMDVASENGQRALKENPDRAKITQNRWGRSVVQLANNDARCCVHDAGCATNQFSSKSCGVFFTEGAKAQQAFRQLEAFMKAMYPGMNADQAQMMLIPLHCDCNHKPGCVPTMGRQTCKMTPF…
Chadox1tHIVconsv1_fromgbk	+	1201	2310 2325	4088	1	mRNA#623_1_copies:polyA_is_-1	-1	-1	HIV_gag_pol__TSS Splice acceptor/donors :CC_CA END	none from list		MDAMKRGLCCVLLLCGAVFVSARPIVQNLQGQMVHQAISPRTLNAWVKVIEEKAFSPEVIPMFTALSEGATPQDLNTMLNTVGGHQAAMQMLKDTINEEAAEWDRVHPVHAGPIAPGQMREPRGSDIAGTTSNLQEQIGWMTSNPPIPVGDIYKRWIILGLNKIVRMYSPVSILDIRQGPKEPFRDYVDRFFKTLRAEQATQEVKNWMTDTLLVQNANPDCKTILRALGPGATLEEMMTACQGVGGPGHKARVLKCFNCGKEGHIAKNCRAPRKRGCWKCGREGHQMKDCNERQANFLGKIWPSHKGRPGNFLQSRPPPARQVEAQDDRRHRRLHQGEAVRPDPDRDLRQEGHRHRAGGPHPREHHRPQHADPAGLHPELPHQPHRHRARDPEARHGRP…	AGATCTCCCTATCAGTGATAGAGATCGTCGACGAGCTCGTTTAGTGAACCGTCAGATCGCCTGGAGACGCCATCCACGCTGTTTTGACCTCCATAGAAGACACCGGGACCGATCCAGCCTCCGGTTAAGCTTGGTACCGAGCTCGGATCCAGCTTCCCGGGCCACCATGGACGCCATGAAGCGCGGCCTGTGCTGCGTGCTGCTGCTGTGCGGCGCCGTGTTCGTGAGCGCCCGCCCCATCGTGCAGAACCTGCAGGGCCAGATGGTGCACCAGGCCATCAGCCCCCGCACCCTGAACGCCTGGGTGAAGGTGATCGAGGAGAAGGCCTTCAGCCCCGAGGTGATCCCCATGTTCACCGCCCTGAGCGAGGGCGCCACCCCCCAGGACCTGAACACCAT…
Chadox1tHIVconsv1_fromgbk	+	1201	3720 3735	4246	1	mRNA#690_1_copies:polyA_is_-1	-1	-1	HIV_gag_pol__TSS Splice acceptor/donors :GG_CC END	none from list		MDAMKRGLCCVLLLCGAVFVSARPIVQNLQGQMVHQAISPRTLNAWVKVIEEKAFSPEVIPMFTALSEGATPQDLNTMLNTVGGHQAAMQMLKDTINEEAAEWDRVHPVHAGPIAPGQMREPRGSDIAGTTSNLQEQIGWMTSNPPIPVGDIYKRWIILGLNKIVRMYSPVSILDIRQGPKEPFRDYVDRFFKTLRAEQATQEVKNWMTDTLLVQNANPDCKTILRALGPGATLEEMMTACQGVGGPGHKARVLKCFNCGKEGHIAKNCRAPRKRGCWKCGREGHQMKDCNERQANFLGKIWPSHKGRPGNFLQSRPEPTAPPLPGKWKPKMIGGIGGFIKVKQYDQILIEICGKKAIGTVLVGPTPVNIIGRNMLTQLGCTLNFPISPIDTVPVTLKP…	AGATCTCCCTATCAGTGATAGAGATCGTCGACGAGCTCGTTTAGTGAACCGTCAGATCGCCTGGAGACGCCATCCACGCTGTTTTGACCTCCATAGAAGACACCGGGACCGATCCAGCCTCCGGTTAAGCTTGGTACCGAGCTCGGATCCAGCTTCCCGGGCCACCATGGACGCCATGAAGCGCGGCCTGTGCTGCGTGCTGCTGCTGTGCGGCGCCGTGTTCGTGAGCGCCCGCCCCATCGTGCAGAACCTGCAGGGCCAGATGGTGCACCAGGCCATCAGCCCCCGCACCCTGAACGCCTGGGTGAAGGTGATCGAGGAGAAGGCCTTCAGCCCCGAGGTGATCCCCATGTTCACCGCCCTGAGCGAGGGCGCCACCCCCCAGGACCTGAACACCAT…
Chadox1tHIVconsv1_fromgbk	+	1201		3044	1	mRNA#658_1_copies:polyA_is_-1	-1	-1	HIV_gag_pol__TSS Splice acceptor/donors END	Possible 3' truncation of HIV_gag_pol		MDAMKRGLCCVLLLCGAVFVSARPIVQNLQGQMVHQAISPRTLNAWVKVIEEKAFSPEVIPMFTALSEGATPQDLNTMLNTVGGHQAAMQMLKDTINEEAAEWDRVHPVHAGPIAPGQMREPRGSDIAGTTSNLQEQIGWMTSNPPIPVGDIYKRWIILGLNKIVRMYSPVSILDIRQGPKEPFRDYVDRFFKTLRAEQATQEVKNWMTDTLLVQNANPDCKTILRALGPGATLEEMMTACQGVGGPGHKARVLKCFNCGKEGHIAKNCRAPRKRGCWKCGREGHQMKDCNERQANFLGKIWPSHKGRPGNFLQSRPEPTAPPLPGKWKPKMIGGIGGFIKVKQYDQILIEICGKKAIGTVLVGPTPVNIIGRNMLTQLGCTLNFPISPIDTVPVTLKP…	AGATCTCCCTATCAGTGATAGAGATCGTCGACGAGCTCGTTTAGTGAACCGTCAGATCGCCTGGAGACGCCATCCACGCTGTTTTGACCTCCATAGAAGACACCGGGACCGATCCAGCCTCCGGTTAAGCTTGGTACCGAGCTCGGATCCAGCTTCCCGGGCCACCATGGACGCCATGAAGCGCGGCCTGTGCTGCGTGCTGCTGCTGTGCGGCGCCGTGTTCGTGAGCGCCCGCCCCATCGTGCAGAACCTGCAGGGCCAGATGGTGCACCAGGCCATCAGCCCCCGCACCCTGAACGCCTGGGTGAAGGTGATCGAGGAGAAGGCCTTCAGCCCCGAGGTGATCCCCATGTTCACCGCCCTGAGCGAGGGCGCCACCCCCCAGGACCTGAACACCAT…
Chadox1tHIVconsv1_fromgbk	+	1201	3939 3951	4246	1	mRNA#880_1_copies:polyA_is_-1	-1	-1	HIV_gag_pol__TSS Splice acceptor/donors :CC_CA END	none from list		MDAMKRGLCCVLLLCGAVFVSARPIVQNLQGQMVHQAISPRTLNAWVKVIEEKAFSPEVIPMFTALSEGATPQDLNTMLNTVGGHQAAMQMLKDTINEEAAEWDRVHPVHAGPIAPGQMREPRGSDIAGTTSNLQEQIGWMTSNPPIPVGDIYKRWIILGLNKIVRMYSPVSILDIRQGPKEPFRDYVDRFFKTLRAEQATQEVKNWMTDTLLVQNANPDCKTILRALGPGATLEEMMTACQGVGGPGHKARVLKCFNCGKEGHIAKNCRAPRKRGCWKCGREGHQMKDCNERQANFLGKIWPSHKGRPGNFLQSRPEPTAPPLPGKWKPKMIGGIGGFIKVKQYDQILIEICGKKAIGTVLVGPTPVNIIGRNMLTQLGCTLNFPISPIDTVPVTLKP…	AGATCTCCCTATCAGTGATAGAGATCGTCGACGAGCTCGTTTAGTGAACCGTCAGATCGCCTGGAGACGCCATCCACGCTGTTTTGACCTCCATAGAAGACACCGGGACCGATCCAGCCTCCGGTTAAGCTTGGTACCGAGCTCGGATCCAGCTTCCCGGGCCACCATGGACGCCATGAAGCGCGGCCTGTGCTGCGTGCTGCTGCTGTGCGGCGCCGTGTTCGTGAGCGCCCGCCCCATCGTGCAGAACCTGCAGGGCCAGATGGTGCACCAGGCCATCAGCCCCCGCACCCTGAACGCCTGGGTGAAGGTGATCGAGGAGAAGGCCTTCAGCCCCGAGGTGATCCCCATGTTCACCGCCCTGAGCGAGGGCGCCACCCCCCAGGACCTGAACACCAT…
Chadox1tHIVconsv1_fromgbk	+	1201	1803 1815	4219	1	mRNA#732_1_copies:polyA_is_-1	-1	-1	HIV_gag_pol__TSS Splice acceptor/donors :CA_GG END	none from list		MDAMKRGLCCVLLLCGAVFVSARPIVQNLQGQMVHQAISPRTLNAWVKVIEEKAFSPEVIPMFTALSEGATPQDLNTMLNTVGGHQAAMQMLKDTINEEAAEWDRVHPVHAGPIAPGQMREPRGSDIAGTTSNLQEQIGWMTSNPPRHLQALDHPGPEQDRAHVQPREHPGHPPGPQGALPRLRGPLLQDPARRAGHPGGEELDDRHPAGAERQPRLQDHPARPGPRRHPGGDDDRLPGRGRPRPQGPRAEVLQLRQGGPHRQELPRPPQARLLEVRARGPPDEGLQRAPGQLPGQDLAQPQGPPRQLPAEPPRAHRPPPARQVEAQDDRRHRRLHQGEAVRPDPDRDLRQEGHRHRAGGPHPREHHRPQHADPAGLHPELPHQPHRHRARDPEARHGR…	AGATCTCCCTATCAGTGATAGAGATCGTCGACGAGCTCGTTTAGTGAACCGTCAGATCGCCTGGAGACGCCATCCACGCTGTTTTGACCTCCATAGAAGACACCGGGACCGATCCAGCCTCCGGTTAAGCTTGGTACCGAGCTCGGATCCAGCTTCCCGGGCCACCATGGACGCCATGAAGCGCGGCCTGTGCTGCGTGCTGCTGCTGTGCGGCGCCGTGTTCGTGAGCGCCCGCCCCATCGTGCAGAACCTGCAGGGCCAGATGGTGCACCAGGCCATCAGCCCCCGCACCCTGAACGCCTGGGTGAAGGTGATCGAGGAGAAGGCCTTCAGCCCCGAGGTGATCCCCATGTTCACCGCCCTGAGCGAGGGCGCCACCCCCCAGGACCTGAACACCAT…
Chadox1tHIVconsv1_fromgbk	+	1201	2332 2348	4219	1	mRNA#598_1_copies:polyA_is_-1	-1	-1	HIV_gag_pol__TSS Splice acceptor/donors :CC_AG END	none from list		MDAMKRGLCCVLLLCGAVFVSARPIVQNLQGQMVHQAISPRTLNAWVKVIEEKAFSPEVIPMFTALSEGATPQDLNTMLNTVGGHQAAMQMLKDTINEEAAEWDRVHPVHAGPIAPGQMREPRGSDIAGTTSNLQEQIGWMTSNPPIPVGDIYKRWIILGLNKIVRMYSPVSILDIRQGPKEPFRDYVDRFFKTLRAEQATQEVKNWMTDTLLVQNANPDCKTILRALGPGATLEEMMTACQGVGGPGHKARVLKCFNCGKEGHIAKNCRAPRKRGCWKCGREGHQMKDCNERQANFLGKIWPSHKGRPGNFLQSRPEPTAPWKPKMIGGIGGFIKVKQYDQILIEICGKKAIGTVLVGPTPVNIIGRNMLTQLGCTLNFPISPIDTVPVTLKPGMDGP…	AGATCTCCCTATCAGTGATAGAGATCGTCGACGAGCTCGTTTAGTGAACCGTCAGATCGCCTGGAGACGCCATCCACGCTGTTTTGACCTCCATAGAAGACACCGGGACCGATCCAGCCTCCGGTTAAGCTTGGTACCGAGCTCGGATCCAGCTTCCCGGGCCACCATGGACGCCATGAAGCGCGGCCTGTGCTGCGTGCTGCTGCTGTGCGGCGCCGTGTTCGTGAGCGCCCGCCCCATCGTGCAGAACCTGCAGGGCCAGATGGTGCACCAGGCCATCAGCCCCCGCACCCTGAACGCCTGGGTGAAGGTGATCGAGGAGAAGGCCTTCAGCCCCGAGGTGATCCCCATGTTCACCGCCCTGAGCGAGGGCGCCACCCCCCAGGACCTGAACACCAT…
Chadox1tHIVconsv1_fromgbk	+	1201	2619 2635	4049	1	mRNA#940_1_copies:polyA_is_-1	-1	-1	HIV_gag_pol__TSS Splice acceptor/donors :CC_TG END	none from list		MDAMKRGLCCVLLLCGAVFVSARPIVQNLQGQMVHQAISPRTLNAWVKVIEEKAFSPEVIPMFTALSEGATPQDLNTMLNTVGGHQAAMQMLKDTINEEAAEWDRVHPVHAGPIAPGQMREPRGSDIAGTTSNLQEQIGWMTSNPPIPVGDIYKRWIILGLNKIVRMYSPVSILDIRQGPKEPFRDYVDRFFKTLRAEQATQEVKNWMTDTLLVQNANPDCKTILRALGPGATLEEMMTACQGVGGPGHKARVLKCFNCGKEGHIAKNCRAPRKRGCWKCGREGHQMKDCNERQANFLGKIWPSHKGRPGNFLQSRPEPTAPPLPGKWKPKMIGGIGGFIKVKQYDQILIEICGKKAIGTVLVGPTPVNIIGRNMLTQLGCTLNFPISPIDTVPVTLKP…	AGATCTCCCTATCAGTGATAGAGATCGTCGACGAGCTCGTTTAGTGAACCGTCAGATCGCCTGGAGACGCCATCCACGCTGTTTTGACCTCCATAGAAGACACCGGGACCGATCCAGCCTCCGGTTAAGCTTGGTACCGAGCTCGGATCCAGCTTCCCGGGCCACCATGGACGCCATGAAGCGCGGCCTGTGCTGCGTGCTGCTGCTGTGCGGCGCCGTGTTCGTGAGCGCCCGCCCCATCGTGCAGAACCTGCAGGGCCAGATGGTGCACCAGGCCATCAGCCCCCGCACCCTGAACGCCTGGGTGAAGGTGATCGAGGAGAAGGCCTTCAGCCCCGAGGTGATCCCCATGTTCACCGCCCTGAGCGAGGGCGCCACCCCCCAGGACCTGAACACCAT…
Chadox1tHIVconsv1_fromgbk	+	1201	2444 2456	4049	1	mRNA#1044_1_copies:polyA_is_-1	-1	-1	HIV_gag_pol__TSS Splice acceptor/donors :CC_TG END	none from list		MDAMKRGLCCVLLLCGAVFVSARPIVQNLQGQMVHQAISPRTLNAWVKVIEEKAFSPEVIPMFTALSEGATPQDLNTMLNTVGGHQAAMQMLKDTINEEAAEWDRVHPVHAGPIAPGQMREPRGSDIAGTTSNLQEQIGWMTSNPPIPVGDIYKRWIILGLNKIVRMYSPVSILDIRQGPKEPFRDYVDRFFKTLRAEQATQEVKNWMTDTLLVQNANPDCKTILRALGPGATLEEMMTACQGVGGPGHKARVLKCFNCGKEGHIAKNCRAPRKRGCWKCGREGHQMKDCNERQANFLGKIWPSHKGRPGNFLQSRPEPTAPPLPGKWKPKMIGGIGGFIKVKQYDQILIEICGKKAIGRPHPREHHRPQHADPAGLHPELPHQPHRHRARDPEARHGR…	AGATCTCCCTATCAGTGATAGAGATCGTCGACGAGCTCGTTTAGTGAACCGTCAGATCGCCTGGAGACGCCATCCACGCTGTTTTGACCTCCATAGAAGACACCGGGACCGATCCAGCCTCCGGTTAAGCTTGGTACCGAGCTCGGATCCAGCTTCCCGGGCCACCATGGACGCCATGAAGCGCGGCCTGTGCTGCGTGCTGCTGCTGTGCGGCGCCGTGTTCGTGAGCGCCCGCCCCATCGTGCAGAACCTGCAGGGCCAGATGGTGCACCAGGCCATCAGCCCCCGCACCCTGAACGCCTGGGTGAAGGTGATCGAGGAGAAGGCCTTCAGCCCCGAGGTGATCCCCATGTTCACCGCCCTGAGCGAGGGCGCCACCCCCCAGGACCTGAACACCAT…
Chadox1tHIVconsv1_fromgbk	+	1240		4049	1	mRNA#865_1_copies:polyA_is_-1	-1	-1	HIV_gag_pol__TSS Splice acceptor/donors END	Possible 3' truncation of HIV_gag_pol		MDAMKRGLCCVLLLCGAVFVSARPIVQNLQGQMVHQAISPRTLNAWVKVIEEKAFSPEVIPMFTALSEGATPQDLNTMLNTVGGHQAAMQMLKDTINEEAAEWDRVHPVHAGPIAPGQMREPRGSDIAGTTSNLQEQIGWMTSNPPIPVGDIYKRWIILGLNKIVRMYSPVSILDIRQGPKEPFRDYVDRFFKTLRAEQATQEVKNWMTDTLLVQNANPDCKTILRALGPGATLEEMMTACQGVGGPGHKARVLKCFNCGKEGHIAKNCRAPRKRGCWKCGREGHQMKDCNERQANFLGKIWPSHKGRPGNFLQSRPEPTAPPLPGKWKPKMIGGIGGFIKVKQYDQILIEICGKKAIGTVLVGPTPVNIIGRNMLTQLGCTLNFPISPIDTVPVTLKP…	TTTAGTGAACCGTCAGATCGCCTGGAGACGCCATCCACGCTGTTTTGACCTCCATAGAAGACACCGGGACCGATCCAGCCTCCGGTTAAGCTTGGTACCGAGCTCGGATCCAGCTTCCCGGGCCACCATGGACGCCATGAAGCGCGGCCTGTGCTGCGTGCTGCTGCTGTGCGGCGCCGTGTTCGTGAGCGCCCGCCCCATCGTGCAGAACCTGCAGGGCCAGATGGTGCACCAGGCCATCAGCCCCCGCACCCTGAACGCCTGGGTGAAGGTGATCGAGGAGAAGGCCTTCAGCCCCGAGGTGATCCCCATGTTCACCGCCCTGAGCGAGGGCGCCACCCCCCAGGACCTGAACACCATGCTGAACACCGTGGGCGGCCACCAGGCCGCCATGCAGAT…
Chadox1tHIVconsv1_fromgbk	+	4574		5023	1	mRNA#904_1_copies:polyA_is_-1	-1	-1	pIX_TSS Splice acceptor/donors END	none from list		M	TTTGAGGGAGGGGTATTCAGCCCTTATCTGACGGGGCGTCTCCCCTCCTGGGCGGGAGTGCGTCAGAATGTGATGGGATCCACGGTGGACGGCCGGCCCGTGCAGCCCGCGAACTCTTCAACCCTGACCTATGCAACCCTGAGCTCTTCGTCGGTGGACGCAGCTGCCGCCGCAGCTGCTGCATCCGCCGCCAGCGCCGTGCGCGGAATGGCCATGGGCGCCGGCTACTACGGCACTCTGGTGGCCAACTCGAGTTCCACCAATAATCCCGCCAGCCTGAACGAGGAGAAGCTGCTGCTGCTGATGGCCCAGCTTGAGGCCTTGACCCAGCGCCTGGGCGAGCTGACCCAGCAGGTGGCTCAGCTGCAGGAGCAGACGCGGGCCGCGGTTGCCACGGTG…
Chadox1tHIVconsv1_fromgbk	+	1201	2823 2836	4246	1	mRNA#1095_1_copies:polyA_is_-1	-1	-1	HIV_gag_pol__TSS Splice acceptor/donors :GA_AG END	none from list		MDAMKRGLCCVLLLCGAVFVSARPIVQNLQGQMVHQAISPRTLNAWVKVIEEKAFSPEVIPMFTALSEGATPQDLNTMLNTVGGHQAAMQMLKDTINEEAAEWDRVHPVHAGPIAPGQMREPRGSDIAGTTSNLQEQIGWMTSNPPIPVGDIYKRWIILGLNKIVRMYSPVSILDIRQGPKEPFRDYVDRFFKTLRAEQATQEVKNWMTDTLLVQNANPDCKTILRALGPGATLEEMMTACQGVGGPGHKARVLKCFNCGKEGHIAKNCRAPRKRGCWKCGREGHQMKDCNERQANFLGKIWPSHKGRPGNFLQSRPEPTAPPLPGKWKPKMIGGIGGFIKVKQYDQILIEICGKKAIGTVLVGPTPVNIIGRNMLTQLGCTLNFPISPIDTVPVTLKP…	AGATCTCCCTATCAGTGATAGAGATCGTCGACGAGCTCGTTTAGTGAACCGTCAGATCGCCTGGAGACGCCATCCACGCTGTTTTGACCTCCATAGAAGACACCGGGACCGATCCAGCCTCCGGTTAAGCTTGGTACCGAGCTCGGATCCAGCTTCCCGGGCCACCATGGACGCCATGAAGCGCGGCCTGTGCTGCGTGCTGCTGCTGTGCGGCGCCGTGTTCGTGAGCGCCCGCCCCATCGTGCAGAACCTGCAGGGCCAGATGGTGCACCAGGCCATCAGCCCCCGCACCCTGAACGCCTGGGTGAAGGTGATCGAGGAGAAGGCCTTCAGCCCCGAGGTGATCCCCATGTTCACCGCCCTGAGCGAGGGCGCCACCCCCCAGGACCTGAACACCAT…
Chadox1tHIVconsv1_fromgbk	+	1201		3146	1	mRNA#943_1_copies:polyA_is_-1	-1	-1	HIV_gag_pol__TSS Splice acceptor/donors END	Possible 3' truncation of HIV_gag_pol		MDAMKRGLCCVLLLCGAVFVSARPIVQNLQGQMVHQAISPRTLNAWVKVIEEKAFSPEVIPMFTALSEGATPQDLNTMLNTVGGHQAAMQMLKDTINEEAAEWDRVHPVHAGPIAPGQMREPRGSDIAGTTSNLQEQIGWMTSNPPIPVGDIYKRWIILGLNKIVRMYSPVSILDIRQGPKEPFRDYVDRFFKTLRAEQATQEVKNWMTDTLLVQNANPDCKTILRALGPGATLEEMMTACQGVGGPGHKARVLKCFNCGKEGHIAKNCRAPRKRGCWKCGREGHQMKDCNERQANFLGKIWPSHKGRPGNFLQSRPEPTAPPLPGKWKPKMIGGIGGFIKVKQYDQILIEICGKKAIGTVLVGPTPVNIIGRNMLTQLGCTLNFPISPIDTVPVTLKP…	AGATCTCCCTATCAGTGATAGAGATCGTCGACGAGCTCGTTTAGTGAACCGTCAGATCGCCTGGAGACGCCATCCACGCTGTTTTGACCTCCATAGAAGACACCGGGACCGATCCAGCCTCCGGTTAAGCTTGGTACCGAGCTCGGATCCAGCTTCCCGGGCCACCATGGACGCCATGAAGCGCGGCCTGTGCTGCGTGCTGCTGCTGTGCGGCGCCGTGTTCGTGAGCGCCCGCCCCATCGTGCAGAACCTGCAGGGCCAGATGGTGCACCAGGCCATCAGCCCCCGCACCCTGAACGCCTGGGTGAAGGTGATCGAGGAGAAGGCCTTCAGCCCCGAGGTGATCCCCATGTTCACCGCCCTGAGCGAGGGCGCCACCCCCCAGGACCTGAACACCAT…
Chadox1tHIVconsv1_fromgbk	+	1240	4097 19003	19046	1	mRNA#861_1_copies:polyA_is_-1	-1	-1	HIV_gag_pol__TSS,HIV_gag_pol Splice acceptor/donors :GT_AG END	HIV_gag_pol		MDAMKRGLCCVLLLCGAVFVSARPIVQNLQGQMVHQAISPRTLNAWVKVIEEKAFSPEVIPMFTALSEGATPQDLNTMLNTVGGHQAAMQMLKDTINEEAAEWDRVHPVHAGPIAPGQMREPRGSDIAGTTSNLQEQIGWMTSNPPIPVGDIYKRWIILGLNKIVRMYSPVSILDIRQGPKEPFRDYVDRFFKTLRAEQATQEVKNWMTDTLLVQNANPDCKTILRALGPGATLEEMMTACQGVGGPGHKARVLKCFNCGKEGHIAKNCRAPRKRGCWKCGREGHQMKDCNERQANFLGKIWPSHKGRPGNFLQSRPEPTAPPLPGKWKPKMIGGIGGFIKVKQYDQILIEICGKKAIGTVLVGPTPVNIIGRNMLTQLGCTLNFPISPIDTVPVTLKP…
Chadox1tHIVconsv1_fromgbk	+	1201	2173 2185	4065	1	mRNA#528_1_copies:polyA_is_-1	-1	-1	HIV_gag_pol__TSS Splice acceptor/donors :CG_CG END	none from list		MDAMKRGLCCVLLLCGAVFVSARPIVQNLQGQMVHQAISPRTLNAWVKVIEEKAFSPEVIPMFTALSEGATPQDLNTMLNTVGGHQAAMQMLKDTINEEAAEWDRVHPVHAGPIAPGQMREPRGSDIAGTTSNLQEQIGWMTSNPPIPVGDIYKRWIILGLNKIVRMYSPVSILDIRQGPKEPFRDYVDRFFKTLRAEQATQEVKNWMTDTLLVQNANPDCKTILRALGPGATLEEMMTACQGVGGPGHKARVLKCFNCGKEGHIAKNCQARLLEVRARGPPDEGLQRAPGQLPGQDLAQPQGPPRQLPAEPPRAHRPPPARQVEAQDDRRHRRLHQGEAVRPDPDRDLRQEGHRHRAGGPHPREHHRPQHADPAGLHPELPHQPHRHRARDPEARHGR…	AGATCTCCCTATCAGTGATAGAGATCGTCGACGAGCTCGTTTAGTGAACCGTCAGATCGCCTGGAGACGCCATCCACGCTGTTTTGACCTCCATAGAAGACACCGGGACCGATCCAGCCTCCGGTTAAGCTTGGTACCGAGCTCGGATCCAGCTTCCCGGGCCACCATGGACGCCATGAAGCGCGGCCTGTGCTGCGTGCTGCTGCTGTGCGGCGCCGTGTTCGTGAGCGCCCGCCCCATCGTGCAGAACCTGCAGGGCCAGATGGTGCACCAGGCCATCAGCCCCCGCACCCTGAACGCCTGGGTGAAGGTGATCGAGGAGAAGGCCTTCAGCCCCGAGGTGATCCCCATGTTCACCGCCCTGAGCGAGGGCGCCACCCCCCAGGACCTGAACACCAT…
Chadox1tHIVconsv1_fromgbk	-	27427	24464 25127 25203 27335	22902	1	mRNA#808_1_copies:polyA_is_-1	-1	-1	DBP(E2A),E2_late_TSS Splice acceptor/donors GT_AG:GT_AG: END	DBP(E2A)		MAGRGGSQSERRRERTPERGRGSASHPPSRGGESPSPPPLPPKRHTYRRVASDQEEEEIVVVSENSRSPSPQASPPPLPPKKKPRKTKHVVMQDVSQDSEDERQAEEELAAVGFSYPPVRITEKDGKRSFETLDESDPLAAAASAKMMVKNPMSLPIVSAWEKGMEIMTMLMDRYRVETDLKANFQLMPEQGEVYRRICHLYINEEHRGIPLTFTSNKTLTTMMGRFLQGFVHAHSQIAHKNWECTGCALWLHGCTEAEGKLRCLHGTTMIQKEHMIEMDVASENGQRALKENPDRAKITQNRWGRSVVQLANNDARCCVHDAGCATNQFSSKSCGVFFTEGAKAQQAFRQLEAFMKAMYPGMNADQAQMMLIPLHCDCNHKPGCVPTMGRQTCKMTPF…
Chadox1tHIVconsv1_fromgbk	+	1201	3579 3599	4189	1	mRNA#722_1_copies:polyA_is_-1	-1	-1	HIV_gag_pol__TSS Splice acceptor/donors :CG_AG END	none from list		MDAMKRGLCCVLLLCGAVFVSARPIVQNLQGQMVHQAISPRTLNAWVKVIEEKAFSPEVIPMFTALSEGATPQDLNTMLNTVGGHQAAMQMLKDTINEEAAEWDRVHPVHAGPIAPGQMREPRGSDIAGTTSNLQEQIGWMTSNPPIPVGDIYKRWIILGLNKIVRMYSPVSILDIRQGPKEPFRDYVDRFFKTLRAEQATQEVKNWMTDTLLVQNANPDCKTILRALGPGATLEEMMTACQGVGGPGHKARVLKCFNCGKEGHIAKNCRAPRKRGCWKCGREGHQMKDCNERQANFLGKIWPSHKGRPGNFLQSRPEPTAPPLPGKWKPKMIGGIGGFIKVKQYDQILIEICGKKAIGTVLVGPTPVNIIGRNMLTQLGCTLNFPISPIDTVPVTLKP…	AGATCTCCCTATCAGTGATAGAGATCGTCGACGAGCTCGTTTAGTGAACCGTCAGATCGCCTGGAGACGCCATCCACGCTGTTTTGACCTCCATAGAAGACACCGGGACCGATCCAGCCTCCGGTTAAGCTTGGTACCGAGCTCGGATCCAGCTTCCCGGGCCACCATGGACGCCATGAAGCGCGGCCTGTGCTGCGTGCTGCTGCTGTGCGGCGCCGTGTTCGTGAGCGCCCGCCCCATCGTGCAGAACCTGCAGGGCCAGATGGTGCACCAGGCCATCAGCCCCCGCACCCTGAACGCCTGGGTGAAGGTGATCGAGGAGAAGGCCTTCAGCCCCGAGGTGATCCCCATGTTCACCGCCCTGAGCGAGGGCGCCACCCCCCAGGACCTGAACACCAT…
Chadox1tHIVconsv1_fromgbk	+	1201	1702 1716	4246	1	mRNA#755_1_copies:polyA_is_-1	-1	-1	HIV_gag_pol__TSS Splice acceptor/donors :CC_CG END	none from list		MDAMKRGLCCVLLLCGAVFVSARPIVQNLQGQMVHQAISPRTLNAWVKVIEEKAFSPEVIPMFTALSEGATPQDLNTMLNTVGGHQAAMQMLKDTINEEAAEWDRVHPVHAGARCASPAAATSPAPPATCRSRSAG	AGATCTCCCTATCAGTGATAGAGATCGTCGACGAGCTCGTTTAGTGAACCGTCAGATCGCCTGGAGACGCCATCCACGCTGTTTTGACCTCCATAGAAGACACCGGGACCGATCCAGCCTCCGGTTAAGCTTGGTACCGAGCTCGGATCCAGCTTCCCGGGCCACCATGGACGCCATGAAGCGCGGCCTGTGCTGCGTGCTGCTGCTGTGCGGCGCCGTGTTCGTGAGCGCCCGCCCCATCGTGCAGAACCTGCAGGGCCAGATGGTGCACCAGGCCATCAGCCCCCGCACCCTGAACGCCTGGGTGAAGGTGATCGAGGAGAAGGCCTTCAGCCCCGAGGTGATCCCCATGTTCACCGCCCTGAGCGAGGGCGCCACCCCCCAGGACCTGAACACCAT…
Chadox1tHIVconsv1_fromgbk	+	1273		4065	1	mRNA#545_1_copies:polyA_is_-1	-1	-1	HIV_gag_pol__TSS,HIV_gag_pol Splice acceptor/donors END	HIV_gag_pol		MDAMKRGLCCVLLLCGAVFVSARPIVQNLQGQMVHQAISPRTLNAWVKVIEEKAFSPEVIPMFTALSEGATPQDLNTMLNTVGGHQAAMQMLKDTINEEAAEWDRVHPVHAGPIAPGQMREPRGSDIAGTTSNLQEQIGWMTSNPPIPVGDIYKRWIILGLNKIVRMYSPVSILDIRQGPKEPFRDYVDRFFKTLRAEQATQEVKNWMTDTLLVQNANPDCKTILRALGPGATLEEMMTACQGVGGPGHKARVLKCFNCGKEGHIAKNCRAPRKRGCWKCGREGHQMKDCNERQANFLGKIWPSHKGRPGNFLQSRPEPTAPPLPGKWKPKMIGGIGGFIKVKQYDQILIEICGKKAIGTVLVGPTPVNIIGRNMLTQLGCTLNFPISPIDTVPVTLKP…
Chadox1tHIVconsv1_fromgbk	+	1201		3452	1	mRNA#707_1_copies:polyA_is_-1	-1	-1	HIV_gag_pol__TSS Splice acceptor/donors END	Possible 3' truncation of HIV_gag_pol		MDAMKRGLCCVLLLCGAVFVSARPIVQNLQGQMVHQAISPRTLNAWVKVIEEKAFSPEVIPMFTALSEGATPQDLNTMLNTVGGHQAAMQMLKDTINEEAAEWDRVHPVHAGPIAPGQMREPRGSDIAGTTSNLQEQIGWMTSNPPIPVGDIYKRWIILGLNKIVRMYSPVSILDIRQGPKEPFRDYVDRFFKTLRAEQATQEVKNWMTDTLLVQNANPDCKTILRALGPGATLEEMMTACQGVGGPGHKARVLKCFNCGKEGHIAKNCRAPRKRGCWKCGREGHQMKDCNERQANFLGKIWPSHKGRPGNFLQSRPEPTAPPLPGKWKPKMIGGIGGFIKVKQYDQILIEICGKKAIGTVLVGPTPVNIIGRNMLTQLGCTLNFPISPIDTVPVTLKP…	AGATCTCCCTATCAGTGATAGAGATCGTCGACGAGCTCGTTTAGTGAACCGTCAGATCGCCTGGAGACGCCATCCACGCTGTTTTGACCTCCATAGAAGACACCGGGACCGATCCAGCCTCCGGTTAAGCTTGGTACCGAGCTCGGATCCAGCTTCCCGGGCCACCATGGACGCCATGAAGCGCGGCCTGTGCTGCGTGCTGCTGCTGTGCGGCGCCGTGTTCGTGAGCGCCCGCCCCATCGTGCAGAACCTGCAGGGCCAGATGGTGCACCAGGCCATCAGCCCCCGCACCCTGAACGCCTGGGTGAAGGTGATCGAGGAGAAGGCCTTCAGCCCCGAGGTGATCCCCATGTTCACCGCCCTGAGCGAGGGCGCCACCCCCCAGGACCTGAACACCAT…
Chadox1tHIVconsv1_fromgbk	-	27400	24464 25127 25203 27335	23765	1	mRNA#968_1_copies:polyA_is_-1	-1	-1	E2_late_TSS Splice acceptor/donors GT_AG:GT_AG: END	Possible 3' truncation of DBP(E2A)		MAGRGGSQSERRRERTPERGRGSASHPPSRGGESPSPPPLPPKRHTYRRVASDQEEEEIVVVSENSRSPSPQASPPPLPPKKKPRKTKHVVMQDVSQDSEDERQAEEELAAVGFSYPPVRITEKDGKRSFETLDESDPLAAAASAKMMVKNPMSLPIVSAWEKGMEIMTMLMDRYRVETDLKANFQLMPEQGEVYRRICHLYINEEHRGIPLTFTSNKTLTTMMGRFLQG	ACCCTTGCAGGAAGCGGCCCATCATGGTCGTCAGGGTCTTGTTGCTAGTGAAGGTCAACGGGATGCCGCGGTGCTCCTCGTTGATGTACAGGTGGCAGATGCGGCGGTACACCTCGCCCTGCTCGGGCATCAGTTGGAAGTTGGCTTTCAGGTCGGTCTCCACGCGGTAGCGGTCCATCAGCATAGTCATGATTTCCATGCCCTTCTCCCAGGCCGAGACGATGGGCAGGCTCATAGGGTTCTTCACCATCATCTTAGCACTAGCAGCCGCGGCCAGGGGGTCGCTCTCATCCAGGGTCTCAAAGCTCCGCTTGCCGTCCTTCTCGGTGATCCGCACCGGGGGGTAGCTGAAGCCCACGGCCGCCAGCTCCTCCTCGGCCTGTCTTTCGTCCTCGCTGT…
Chadox1tHIVconsv1_fromgbk	+	1201	2320 2332	4088	1	mRNA#954_1_copies:polyA_is_-1	-1	-1	HIV_gag_pol__TSS Splice acceptor/donors :CC_CC END	none from list		MDAMKRGLCCVLLLCGAVFVSARPIVQNLQGQMVHQAISPRTLNAWVKVIEEKAFSPEVIPMFTALSEGATPQDLNTMLNTVGGHQAAMQMLKDTINEEAAEWDRVHPVHAGPIAPGQMREPRGSDIAGTTSNLQEQIGWMTSNPPIPVGDIYKRWIILGLNKIVRMYSPVSILDIRQGPKEPFRDYVDRFFKTLRAEQATQEVKNWMTDTLLVQNANPDCKTILRALGPGATLEEMMTACQGVGGPGHKARVLKCFNCGKEGHIAKNCRAPRKRGCWKCGREGHQMKDCNERQANFLGKIWPSHKGRPGNFLQSRPEPPARQVEAQDDRRHRRLHQGEAVRPDPDRDLRQEGHRHRAGGPHPREHHRPQHADPAGLHPELPHQPHRHRARDPEARHGR…	AGATCTCCCTATCAGTGATAGAGATCGTCGACGAGCTCGTTTAGTGAACCGTCAGATCGCCTGGAGACGCCATCCACGCTGTTTTGACCTCCATAGAAGACACCGGGACCGATCCAGCCTCCGGTTAAGCTTGGTACCGAGCTCGGATCCAGCTTCCCGGGCCACCATGGACGCCATGAAGCGCGGCCTGTGCTGCGTGCTGCTGCTGTGCGGCGCCGTGTTCGTGAGCGCCCGCCCCATCGTGCAGAACCTGCAGGGCCAGATGGTGCACCAGGCCATCAGCCCCCGCACCCTGAACGCCTGGGTGAAGGTGATCGAGGAGAAGGCCTTCAGCCCCGAGGTGATCCCCATGTTCACCGCCCTGAGCGAGGGCGCCACCCCCCAGGACCTGAACACCAT…
Chadox1tHIVconsv1_fromgbk	+	1201	2523 2534	4246	1	mRNA#714_1_copies:polyA_is_-1	-1	-1	HIV_gag_pol__TSS Splice acceptor/donors :CA_CC END	none from list		MDAMKRGLCCVLLLCGAVFVSARPIVQNLQGQMVHQAISPRTLNAWVKVIEEKAFSPEVIPMFTALSEGATPQDLNTMLNTVGGHQAAMQMLKDTINEEAAEWDRVHPVHAGPIAPGQMREPRGSDIAGTTSNLQEQIGWMTSNPPIPVGDIYKRWIILGLNKIVRMYSPVSILDIRQGPKEPFRDYVDRFFKTLRAEQATQEVKNWMTDTLLVQNANPDCKTILRALGPGATLEEMMTACQGVGGPGHKARVLKCFNCGKEGHIAKNCRAPRKRGCWKCGREGHQMKDCNERQANFLGKIWPSHKGRPGNFLQSRPEPTAPPLPGKWKPKMIGGIGGFIKVKQYDQILIEICGKKAIGTVLVGPTPVNIIGRNMLTQLGCTLNFPSTPCP	AGATCTCCCTATCAGTGATAGAGATCGTCGACGAGCTCGTTTAGTGAACCGTCAGATCGCCTGGAGACGCCATCCACGCTGTTTTGACCTCCATAGAAGACACCGGGACCGATCCAGCCTCCGGTTAAGCTTGGTACCGAGCTCGGATCCAGCTTCCCGGGCCACCATGGACGCCATGAAGCGCGGCCTGTGCTGCGTGCTGCTGCTGTGCGGCGCCGTGTTCGTGAGCGCCCGCCCCATCGTGCAGAACCTGCAGGGCCAGATGGTGCACCAGGCCATCAGCCCCCGCACCCTGAACGCCTGGGTGAAGGTGATCGAGGAGAAGGCCTTCAGCCCCGAGGTGATCCCCATGTTCACCGCCCTGAGCGAGGGCGCCACCCCCCAGGACCTGAACACCAT…
Chadox1tHIVconsv1_fromgbk	+	1201	1736 1756	4246	1	mRNA#599_1_copies:polyA_is_-1	-1	-1	HIV_gag_pol__TSS Splice acceptor/donors :GC_AC END	none from list		MDAMKRGLCCVLLLCGAVFVSARPIVQNLQGQMVHQAISPRTLNAWVKVIEEKAFSPEVIPMFTALSEGATPQDLNTMLNTVGGHQAAMQMLKDTINEEAAEWDRVHPVHAGPIAPGQMREPRAPATCRSRSAG	AGATCTCCCTATCAGTGATAGAGATCGTCGACGAGCTCGTTTAGTGAACCGTCAGATCGCCTGGAGACGCCATCCACGCTGTTTTGACCTCCATAGAAGACACCGGGACCGATCCAGCCTCCGGTTAAGCTTGGTACCGAGCTCGGATCCAGCTTCCCGGGCCACCATGGACGCCATGAAGCGCGGCCTGTGCTGCGTGCTGCTGCTGTGCGGCGCCGTGTTCGTGAGCGCCCGCCCCATCGTGCAGAACCTGCAGGGCCAGATGGTGCACCAGGCCATCAGCCCCCGCACCCTGAACGCCTGGGTGAAGGTGATCGAGGAGAAGGCCTTCAGCCCCGAGGTGATCCCCATGTTCACCGCCCTGAGCGAGGGCGCCACCCCCCAGGACCTGAACACCAT…
Chadox1tHIVconsv1_fromgbk	+	1201		3274	1	mRNA#606_1_copies:polyA_is_-1	-1	-1	HIV_gag_pol__TSS Splice acceptor/donors END	Possible 3' truncation of HIV_gag_pol		MDAMKRGLCCVLLLCGAVFVSARPIVQNLQGQMVHQAISPRTLNAWVKVIEEKAFSPEVIPMFTALSEGATPQDLNTMLNTVGGHQAAMQMLKDTINEEAAEWDRVHPVHAGPIAPGQMREPRGSDIAGTTSNLQEQIGWMTSNPPIPVGDIYKRWIILGLNKIVRMYSPVSILDIRQGPKEPFRDYVDRFFKTLRAEQATQEVKNWMTDTLLVQNANPDCKTILRALGPGATLEEMMTACQGVGGPGHKARVLKCFNCGKEGHIAKNCRAPRKRGCWKCGREGHQMKDCNERQANFLGKIWPSHKGRPGNFLQSRPEPTAPPLPGKWKPKMIGGIGGFIKVKQYDQILIEICGKKAIGTVLVGPTPVNIIGRNMLTQLGCTLNFPISPIDTVPVTLKP…	AGATCTCCCTATCAGTGATAGAGATCGTCGACGAGCTCGTTTAGTGAACCGTCAGATCGCCTGGAGACGCCATCCACGCTGTTTTGACCTCCATAGAAGACACCGGGACCGATCCAGCCTCCGGTTAAGCTTGGTACCGAGCTCGGATCCAGCTTCCCGGGCCACCATGGACGCCATGAAGCGCGGCCTGTGCTGCGTGCTGCTGCTGTGCGGCGCCGTGTTCGTGAGCGCCCGCCCCATCGTGCAGAACCTGCAGGGCCAGATGGTGCACCAGGCCATCAGCCCCCGCACCCTGAACGCCTGGGTGAAGGTGATCGAGGAGAAGGCCTTCAGCCCCGAGGTGATCCCCATGTTCACCGCCCTGAGCGAGGGCGCCACCCCCCAGGACCTGAACACCAT…
Chadox1tHIVconsv1_fromgbk	+	1201	4179 26056	26067	1	mRNA#1028_1_copies:polyA_is_-1	-1	-1	HIV_gag_pol__TSS,HIV_gag_pol Splice acceptor/donors :GT_CC END	HIV_gag_pol		MDAMKRGLCCVLLLCGAVFVSARPIVQNLQGQMVHQAISPRTLNAWVKVIEEKAFSPEVIPMFTALSEGATPQDLNTMLNTVGGHQAAMQMLKDTINEEAAEWDRVHPVHAGPIAPGQMREPRGSDIAGTTSNLQEQIGWMTSNPPIPVGDIYKRWIILGLNKIVRMYSPVSILDIRQGPKEPFRDYVDRFFKTLRAEQATQEVKNWMTDTLLVQNANPDCKTILRALGPGATLEEMMTACQGVGGPGHKARVLKCFNCGKEGHIAKNCRAPRKRGCWKCGREGHQMKDCNERQANFLGKIWPSHKGRPGNFLQSRPEPTAPPLPGKWKPKMIGGIGGFIKVKQYDQILIEICGKKAIGTVLVGPTPVNIIGRNMLTQLGCTLNFPISPIDTVPVTLKP…
Chadox1tHIVconsv1_fromgbk	+	1201	4179 4886	4907	1	mRNA#657_1_copies:polyA_is_-1	-1	-1	HIV_gag_pol__TSS,HIV_gag_pol Splice acceptor/donors :GT_AG END	HIV_gag_pol		MDAMKRGLCCVLLLCGAVFVSARPIVQNLQGQMVHQAISPRTLNAWVKVIEEKAFSPEVIPMFTALSEGATPQDLNTMLNTVGGHQAAMQMLKDTINEEAAEWDRVHPVHAGPIAPGQMREPRGSDIAGTTSNLQEQIGWMTSNPPIPVGDIYKRWIILGLNKIVRMYSPVSILDIRQGPKEPFRDYVDRFFKTLRAEQATQEVKNWMTDTLLVQNANPDCKTILRALGPGATLEEMMTACQGVGGPGHKARVLKCFNCGKEGHIAKNCRAPRKRGCWKCGREGHQMKDCNERQANFLGKIWPSHKGRPGNFLQSRPEPTAPPLPGKWKPKMIGGIGGFIKVKQYDQILIEICGKKAIGTVLVGPTPVNIIGRNMLTQLGCTLNFPISPIDTVPVTLKP…
Chadox1tHIVconsv1_fromgbk	+	1201	2031 2052	4246	1	mRNA#539_1_copies:polyA_is_-1	-1	-1	HIV_gag_pol__TSS Splice acceptor/donors :GA_GG END	none from list		MDAMKRGLCCVLLLCGAVFVSARPIVQNLQGQMVHQAISPRTLNAWVKVIEEKAFSPEVIPMFTALSEGATPQDLNTMLNTVGGHQAAMQMLKDTINEEAAEWDRVHPVHAGPIAPGQMREPRGSDIAGTTSNLQEQIGWMTSNPPIPVGDIYKRWIILGLNKIVRMYSPVSILDIRQGPKEPFRDYVDRFFKTLRAEQATQEVKNWMTDTLLVQNANPDCKPRRHPGGDDDRLPGRGRPRPQGPRAEVLQLRQGGPHRQELPRPPQARLLEVRARGPPDEGLQRAPGQLPGQDLAQPQGPPRQLPAEPPRAHRPPPARQVEAQDDRRHRRLHQGEAVRPDPDRDLRQEGHRHRAGGPHPREHHRPQHADPAGLHPELPHQPHRHRARDPEARHGRPPR…	AGATCTCCCTATCAGTGATAGAGATCGTCGACGAGCTCGTTTAGTGAACCGTCAGATCGCCTGGAGACGCCATCCACGCTGTTTTGACCTCCATAGAAGACACCGGGACCGATCCAGCCTCCGGTTAAGCTTGGTACCGAGCTCGGATCCAGCTTCCCGGGCCACCATGGACGCCATGAAGCGCGGCCTGTGCTGCGTGCTGCTGCTGTGCGGCGCCGTGTTCGTGAGCGCCCGCCCCATCGTGCAGAACCTGCAGGGCCAGATGGTGCACCAGGCCATCAGCCCCCGCACCCTGAACGCCTGGGTGAAGGTGATCGAGGAGAAGGCCTTCAGCCCCGAGGTGATCCCCATGTTCACCGCCCTGAGCGAGGGCGCCACCCCCCAGGACCTGAACACCAT…
Chadox1tHIVconsv1_fromgbk	+	1201	3218 3680	4065	1	mRNA#869_1_copies:polyA_is_-1	-1	-1	HIV_gag_pol__TSS Splice acceptor/donors :AG_AG END	none from list		MDAMKRGLCCVLLLCGAVFVSARPIVQNLQGQMVHQAISPRTLNAWVKVIEEKAFSPEVIPMFTALSEGATPQDLNTMLNTVGGHQAAMQMLKDTINEEAAEWDRVHPVHAGPIAPGQMREPRGSDIAGTTSNLQEQIGWMTSNPPIPVGDIYKRWIILGLNKIVRMYSPVSILDIRQGPKEPFRDYVDRFFKTLRAEQATQEVKNWMTDTLLVQNANPDCKTILRALGPGATLEEMMTACQGVGGPGHKARVLKCFNCGKEGHIAKNCRAPRKRGCWKCGREGHQMKDCNERQANFLGKIWPSHKGRPGNFLQSRPEPTAPPLPGKWKPKMIGGIGGFIKVKQYDQILIEICGKKAIGTVLVGPTPVNIIGRNMLTQLGCTLNFPISPIDTVPVTLKP…	AGATCTCCCTATCAGTGATAGAGATCGTCGACGAGCTCGTTTAGTGAACCGTCAGATCGCCTGGAGACGCCATCCACGCTGTTTTGACCTCCATAGAAGACACCGGGACCGATCCAGCCTCCGGTTAAGCTTGGTACCGAGCTCGGATCCAGCTTCCCGGGCCACCATGGACGCCATGAAGCGCGGCCTGTGCTGCGTGCTGCTGCTGTGCGGCGCCGTGTTCGTGAGCGCCCGCCCCATCGTGCAGAACCTGCAGGGCCAGATGGTGCACCAGGCCATCAGCCCCCGCACCCTGAACGCCTGGGTGAAGGTGATCGAGGAGAAGGCCTTCAGCCCCGAGGTGATCCCCATGTTCACCGCCCTGAGCGAGGGCGCCACCCCCCAGGACCTGAACACCAT…
Chadox1tHIVconsv1_fromgbk	+	1201	2247 2342	4246	1	mRNA#913_1_copies:polyA_is_-1	-1	-1	HIV_gag_pol__TSS Splice acceptor/donors :GG_CC END	none from list		MDAMKRGLCCVLLLCGAVFVSARPIVQNLQGQMVHQAISPRTLNAWVKVIEEKAFSPEVIPMFTALSEGATPQDLNTMLNTVGGHQAAMQMLKDTINEEAAEWDRVHPVHAGPIAPGQMREPRGSDIAGTTSNLQEQIGWMTSNPPIPVGDIYKRWIILGLNKIVRMYSPVSILDIRQGPKEPFRDYVDRFFKTLRAEQATQEVKNWMTDTLLVQNANPDCKTILRALGPGATLEEMMTACQGVGGPGHKARVLKCFNCGKEGHIAKNCRAPRKRGCWKCGREGHQMKDCNERQASGSPR	AGATCTCCCTATCAGTGATAGAGATCGTCGACGAGCTCGTTTAGTGAACCGTCAGATCGCCTGGAGACGCCATCCACGCTGTTTTGACCTCCATAGAAGACACCGGGACCGATCCAGCCTCCGGTTAAGCTTGGTACCGAGCTCGGATCCAGCTTCCCGGGCCACCATGGACGCCATGAAGCGCGGCCTGTGCTGCGTGCTGCTGCTGTGCGGCGCCGTGTTCGTGAGCGCCCGCCCCATCGTGCAGAACCTGCAGGGCCAGATGGTGCACCAGGCCATCAGCCCCCGCACCCTGAACGCCTGGGTGAAGGTGATCGAGGAGAAGGCCTTCAGCCCCGAGGTGATCCCCATGTTCACCGCCCTGAGCGAGGGCGCCACCCCCCAGGACCTGAACACCAT…
Chadox1tHIVconsv1_fromgbk	+	1201	2208 2224	2420	1	mRNA#1102_1_copies:polyA_is_-1	-1	-1	HIV_gag_pol__TSS Splice acceptor/donors :GC_CA END	none from list		MDAMKRGLCCVLLLCGAVFVSARPIVQNLQGQMVHQAISPRTLNAWVKVIEEKAFSPEVIPMFTALSEGATPQDLNTMLNTVGGHQAAMQMLKDTINEEAAEWDRVHPVHAGPIAPGQMREPRGSDIAGTTSNLQEQIGWMTSNPPIPVGDIYKRWIILGLNKIVRMYSPVSILDIRQGPKEPFRDYVDRFFKTLRAEQATQEVKNWMTDTLLVQNANPDCKTILRALGPGATLEEMMTACQGVGGPGHKARVLKCFNCGKEGHIAKNCRAPRKRGCWKCGMKDCNERQANFLGKIWPSHKGRPGNFLQSRPEPTAPPLPGKWKPKMIGGIGGFIKVKQYDQILIE	AGATCTCCCTATCAGTGATAGAGATCGTCGACGAGCTCGTTTAGTGAACCGTCAGATCGCCTGGAGACGCCATCCACGCTGTTTTGACCTCCATAGAAGACACCGGGACCGATCCAGCCTCCGGTTAAGCTTGGTACCGAGCTCGGATCCAGCTTCCCGGGCCACCATGGACGCCATGAAGCGCGGCCTGTGCTGCGTGCTGCTGCTGTGCGGCGCCGTGTTCGTGAGCGCCCGCCCCATCGTGCAGAACCTGCAGGGCCAGATGGTGCACCAGGCCATCAGCCCCCGCACCCTGAACGCCTGGGTGAAGGTGATCGAGGAGAAGGCCTTCAGCCCCGAGGTGATCCCCATGTTCACCGCCCTGAGCGAGGGCGCCACCCCCCAGGACCTGAACACCAT…
Chadox1tHIVconsv1_fromgbk	+	1240		2152	1	mRNA#1059_1_copies:polyA_is_-1	-1	-1	HIV_gag_pol__TSS Splice acceptor/donors END	Possible 3' truncation of HIV_gag_pol		MDAMKRGLCCVLLLCGAVFVSARPIVQNLQGQMVHQAISPRTLNAWVKVIEEKAFSPEVIPMFTALSEGATPQDLNTMLNTVGGHQAAMQMLKDTINEEAAEWDRVHPVHAGPIAPGQMREPRGSDIAGTTSNLQEQIGWMTSNPPIPVGDIYKRWIILGLNKIVRMYSPVSILDIRQGPKEPFRDYVDRFFKTLRAEQATQEVKNWMTDTLLVQNANPDCKTILRALGPGATLEEMMTACQGVGGPGHKARVLKCFNCGKE	TTTAGTGAACCGTCAGATCGCCTGGAGACGCCATCCACGCTGTTTTGACCTCCATAGAAGACACCGGGACCGATCCAGCCTCCGGTTAAGCTTGGTACCGAGCTCGGATCCAGCTTCCCGGGCCACCATGGACGCCATGAAGCGCGGCCTGTGCTGCGTGCTGCTGCTGTGCGGCGCCGTGTTCGTGAGCGCCCGCCCCATCGTGCAGAACCTGCAGGGCCAGATGGTGCACCAGGCCATCAGCCCCCGCACCCTGAACGCCTGGGTGAAGGTGATCGAGGAGAAGGCCTTCAGCCCCGAGGTGATCCCCATGTTCACCGCCCTGAGCGAGGGCGCCACCCCCCAGGACCTGAACACCATGCTGAACACCGTGGGCGGCCACCAGGCCGCCATGCAGAT…
Chadox1tHIVconsv1_fromgbk	+	1201	1432 1444	4246	1	mRNA#903_1_copies:polyA_is_-1	-1	-1	HIV_gag_pol__TSS Splice acceptor/donors :CG_GT END	none from list		MDAMKRGLCCVLLLCGAVFVSAAEPAGPDGAPGHQPPHPERLGEGDRGEGLQPRGDPHVHRPERGRHPPGPEHHAEHRGRPPGRHADAEGHHQRGGRRVGPRAPRARRPHRPRPDARAPRQRHRRHHQQPAGADRLDDQQPPHPRGRHLQALDHPGPEQDRAHVQPREHPGHPPGPQGALPRLRGPLLQDPARRAGHPGGEELDDRHPAGAERQPRLQDHPARPGPRRHPGGDDDRLPGRGRPRPQGPRAEVLQLRQGGPHRQELPRPPQARLLEVRARGPPDEGLQRAPGQLPGQDLAQPQGPPRQLPAEPPRAHRPPPARQVEAQDDRRHRRLHQGEAVRPDPDRDLRQEGHRHRAGGPHPREHHRPQHADPAGLHPELPHQPHRHRARDPEARHGR…	AGATCTCCCTATCAGTGATAGAGATCGTCGACGAGCTCGTTTAGTGAACCGTCAGATCGCCTGGAGACGCCATCCACGCTGTTTTGACCTCCATAGAAGACACCGGGACCGATCCAGCCTCCGGTTAAGCTTGGTACCGAGCTCGGATCCAGCTTCCCGGGCCACCATGGACGCCATGAAGCGCGGCCTGTGCTGCGTGCTGCTGCTGTGCGGCGCCGTGTTCGTGAGCGCCGCAGAACCTGCAGGGCCAGATGGTGCACCAGGCCATCAGCCCCCGCACCCTGAACGCCTGGGTGAAGGTGATCGAGGAGAAGGCCTTCAGCCCCGAGGTGATCCCCATGTTCACCGCCCTGAGCGAGGGCGCCACCCCCCAGGACCTGAACACCATGCTGAACACCG…
Chadox1tHIVconsv1_fromgbk	+	1201	3359 3371	4246	1	mRNA#843_1_copies:polyA_is_-1	-1	-1	HIV_gag_pol__TSS Splice acceptor/donors :AC_CC END	none from list		MDAMKRGLCCVLLLCGAVFVSARPIVQNLQGQMVHQAISPRTLNAWVKVIEEKAFSPEVIPMFTALSEGATPQDLNTMLNTVGGHQAAMQMLKDTINEEAAEWDRVHPVHAGPIAPGQMREPRGSDIAGTTSNLQEQIGWMTSNPPIPVGDIYKRWIILGLNKIVRMYSPVSILDIRQGPKEPFRDYVDRFFKTLRAEQATQEVKNWMTDTLLVQNANPDCKTILRALGPGATLEEMMTACQGVGGPGHKARVLKCFNCGKEGHIAKNCRAPRKRGCWKCGREGHQMKDCNERQANFLGKIWPSHKGRPGNFLQSRPEPTAPPLPGKWKPKMIGGIGGFIKVKQYDQILIEICGKKAIGTVLVGPTPVNIIGRNMLTQLGCTLNFPISPIDTVPVTLKP…	AGATCTCCCTATCAGTGATAGAGATCGTCGACGAGCTCGTTTAGTGAACCGTCAGATCGCCTGGAGACGCCATCCACGCTGTTTTGACCTCCATAGAAGACACCGGGACCGATCCAGCCTCCGGTTAAGCTTGGTACCGAGCTCGGATCCAGCTTCCCGGGCCACCATGGACGCCATGAAGCGCGGCCTGTGCTGCGTGCTGCTGCTGTGCGGCGCCGTGTTCGTGAGCGCCCGCCCCATCGTGCAGAACCTGCAGGGCCAGATGGTGCACCAGGCCATCAGCCCCCGCACCCTGAACGCCTGGGTGAAGGTGATCGAGGAGAAGGCCTTCAGCCCCGAGGTGATCCCCATGTTCACCGCCCTGAGCGAGGGCGCCACCCCCCAGGACCTGAACACCAT…
Chadox1tHIVconsv1_fromgbk	+	1201	4183 4197	4246	1	mRNA#982_1_copies:polyA_is_-1	-1	-1	HIV_gag_pol__TSS,HIV_gag_pol Splice acceptor/donors :CT_CT END	HIV_gag_pol		MDAMKRGLCCVLLLCGAVFVSARPIVQNLQGQMVHQAISPRTLNAWVKVIEEKAFSPEVIPMFTALSEGATPQDLNTMLNTVGGHQAAMQMLKDTINEEAAEWDRVHPVHAGPIAPGQMREPRGSDIAGTTSNLQEQIGWMTSNPPIPVGDIYKRWIILGLNKIVRMYSPVSILDIRQGPKEPFRDYVDRFFKTLRAEQATQEVKNWMTDTLLVQNANPDCKTILRALGPGATLEEMMTACQGVGGPGHKARVLKCFNCGKEGHIAKNCRAPRKRGCWKCGREGHQMKDCNERQANFLGKIWPSHKGRPGNFLQSRPEPTAPPLPGKWKPKMIGGIGGFIKVKQYDQILIEICGKKAIGTVLVGPTPVNIIGRNMLTQLGCTLNFPISPIDTVPVTLKP…
Chadox1tHIVconsv1_fromgbk	-	32529	32084 32495	29925	1	mRNA#1111_1_copies:polyA_is_-1	-1	-1	E4_TSS,E4_orf2,E4_orf3,E4_orf4,E4_orf6 Splice acceptor/donors GT_AG: END	E4_orf2		MLERTPCTYSIVVPEALNLHLDDFSFVDFLKNCLPDFLSSYLEDITGSSQHAYFNLTFGNAHWGGLRFICNVACPALIPGGPMAKNFGDDMKDYIQLLLREELRDRGRDFDIPIVNLLQVNQEQNLLEL
Chadox1tHIVconsv1_fromgbk	+	1201	4179 17610	17625	1	mRNA#693_1_copies:polyA_is_-1	-1	-1	HIV_gag_pol__TSS,HIV_gag_pol Splice acceptor/donors :GT_AG END	HIV_gag_pol		MDAMKRGLCCVLLLCGAVFVSARPIVQNLQGQMVHQAISPRTLNAWVKVIEEKAFSPEVIPMFTALSEGATPQDLNTMLNTVGGHQAAMQMLKDTINEEAAEWDRVHPVHAGPIAPGQMREPRGSDIAGTTSNLQEQIGWMTSNPPIPVGDIYKRWIILGLNKIVRMYSPVSILDIRQGPKEPFRDYVDRFFKTLRAEQATQEVKNWMTDTLLVQNANPDCKTILRALGPGATLEEMMTACQGVGGPGHKARVLKCFNCGKEGHIAKNCRAPRKRGCWKCGREGHQMKDCNERQANFLGKIWPSHKGRPGNFLQSRPEPTAPPLPGKWKPKMIGGIGGFIKVKQYDQILIEICGKKAIGTVLVGPTPVNIIGRNMLTQLGCTLNFPISPIDTVPVTLKP…
Chadox1tHIVconsv1_fromgbk	+	1201		4730	1	mRNA#1034_1_copies:polyA_is_-1	-1	-1	HIV_gag_pol__TSS,HIV_gag_pol Splice acceptor/donors END	HIV_gag_pol		MDAMKRGLCCVLLLCGAVFVSARPIVQNLQGQMVHQAISPRTLNAWVKVIEEKAFSPEVIPMFTALSEGATPQDLNTMLNTVGGHQAAMQMLKDTINEEAAEWDRVHPVHAGPIAPGQMREPRGSDIAGTTSNLQEQIGWMTSNPPIPVGDIYKRWIILGLNKIVRMYSPVSILDIRQGPKEPFRDYVDRFFKTLRAEQATQEVKNWMTDTLLVQNANPDCKTILRALGPGATLEEMMTACQGVGGPGHKARVLKCFNCGKEGHIAKNCRAPRKRGCWKCGREGHQMKDCNERQANFLGKIWPSHKGRPGNFLQSRPEPTAPPLPGKWKPKMIGGIGGFIKVKQYDQILIEICGKKAIGTVLVGPTPVNIIGRNMLTQLGCTLNFPISPIDTVPVTLKP…
Chadox1tHIVconsv1_fromgbk	+	1201		1796	1	mRNA#1063_1_copies:polyA_is_-1	-1	-1	HIV_gag_pol__TSS Splice acceptor/donors END	Possible 3' truncation of HIV_gag_pol		MDAMKRGLCCVLLLCGAVFVSARPIVQNLQGQMVHQAISPRTLNAWVKVIEEKAFSPEVIPMFTALSEGATPQDLNTMLNTVGGHQAAMQMLKDTINEEAAEWDRVHPVHAGPIAPGQMREPRGSDIAGTTSNLQEQIGWMTS	AGATCTCCCTATCAGTGATAGAGATCGTCGACGAGCTCGTTTAGTGAACCGTCAGATCGCCTGGAGACGCCATCCACGCTGTTTTGACCTCCATAGAAGACACCGGGACCGATCCAGCCTCCGGTTAAGCTTGGTACCGAGCTCGGATCCAGCTTCCCGGGCCACCATGGACGCCATGAAGCGCGGCCTGTGCTGCGTGCTGCTGCTGTGCGGCGCCGTGTTCGTGAGCGCCCGCCCCATCGTGCAGAACCTGCAGGGCCAGATGGTGCACCAGGCCATCAGCCCCCGCACCCTGAACGCCTGGGTGAAGGTGATCGAGGAGAAGGCCTTCAGCCCCGAGGTGATCCCCATGTTCACCGCCCTGAGCGAGGGCGCCACCCCCCAGGACCTGAACACCAT…
Chadox1tHIVconsv1_fromgbk	-	32529		29952	1	mRNA#1080_1_copies:polyA_is_-1	-1	-1	E4_TSS,E4_orf1,E4_orf2,E4_orf3,E4_orf4,E4_orf6 Splice acceptor/donors END	E4_orf1		MDAEALYVFLEGAGALLPVQEGSNYIFYAPANFVLHPHGVALLELRLSIVVPRGFIGRFFSLTDANVPGVYASSRIIHAGHREGLSVMLFNHGDSFYEGRAGDPVACLVLERVIYPPVRQASMV
Chadox1tHIVconsv1_fromgbk	+	1201	4064 4077	4246	1	mRNA#955_1_copies:polyA_is_-1	-1	-1	HIV_gag_pol__TSS,HIV_gag_pol Splice acceptor/donors :CT_CA END	HIV_gag_pol		MDAMKRGLCCVLLLCGAVFVSARPIVQNLQGQMVHQAISPRTLNAWVKVIEEKAFSPEVIPMFTALSEGATPQDLNTMLNTVGGHQAAMQMLKDTINEEAAEWDRVHPVHAGPIAPGQMREPRGSDIAGTTSNLQEQIGWMTSNPPIPVGDIYKRWIILGLNKIVRMYSPVSILDIRQGPKEPFRDYVDRFFKTLRAEQATQEVKNWMTDTLLVQNANPDCKTILRALGPGATLEEMMTACQGVGGPGHKARVLKCFNCGKEGHIAKNCRAPRKRGCWKCGREGHQMKDCNERQANFLGKIWPSHKGRPGNFLQSRPEPTAPPLPGKWKPKMIGGIGGFIKVKQYDQILIEICGKKAIGTVLVGPTPVNIIGRNMLTQLGCTLNFPISPIDTVPVTLKP…
Chadox1tHIVconsv1_fromgbk	+	1201	3728 3747	4246	1	mRNA#1046_1_copies:polyA_is_-1	-1	-1	HIV_gag_pol__TSS Splice acceptor/donors :TC_GC END	none from list		MDAMKRGLCCVLLLCGAVFVSARPIVQNLQGQMVHQAISPRTLNAWVKVIEEKAFSPEVIPMFTALSEGATPQDLNTMLNTVGGHQAAMQMLKDTINEEAAEWDRVHPVHAGPIAPGQMREPRGSDIAGTTSNLQEQIGWMTSNPPIPVGDIYKRWIILGLNKIVRMYSPVSILDIRQGPKEPFRDYVDRFFKTLRAEQATQEVKNWMTDTLLVQNANPDCKTILRALGPGATLEEMMTACQGVGGPGHKARVLKCFNCGKEGHIAKNCRAPRKRGCWKCGREGHQMKDCNERQANFLGKIWPSHKGRPGNFLQSRPEPTAPPLPGKWKPKMIGGIGGFIKVKQYDQILIEICGKKAIGTVLVGPTPVNIIGRNMLTQLGCTLNFPISPIDTVPVTLKP…	AGATCTCCCTATCAGTGATAGAGATCGTCGACGAGCTCGTTTAGTGAACCGTCAGATCGCCTGGAGACGCCATCCACGCTGTTTTGACCTCCATAGAAGACACCGGGACCGATCCAGCCTCCGGTTAAGCTTGGTACCGAGCTCGGATCCAGCTTCCCGGGCCACCATGGACGCCATGAAGCGCGGCCTGTGCTGCGTGCTGCTGCTGTGCGGCGCCGTGTTCGTGAGCGCCCGCCCCATCGTGCAGAACCTGCAGGGCCAGATGGTGCACCAGGCCATCAGCCCCCGCACCCTGAACGCCTGGGTGAAGGTGATCGAGGAGAAGGCCTTCAGCCCCGAGGTGATCCCCATGTTCACCGCCCTGAGCGAGGGCGCCACCCCCCAGGACCTGAACACCAT…
Chadox1tHIVconsv1_fromgbk	+	1201	1476 1489	4246	1	mRNA#698_1_copies:polyA_is_-1	-1	-1	HIV_gag_pol__TSS Splice acceptor/donors :CA_CG END	none from list		MDAMKRGLCCVLLLCGAVFVSARPIVQNLQGQMVHQATLNAWVKVIEEKAFSPEVIPMFTALSEGATPQDLNTMLNTVGGHQAAMQMLKDTINEEAAEWDRVHPVHAGPIAPGQMREPRGSDIAGTTSNLQEQIGWMTSNPPIPVGDIYKRWIILGLNKIVRMYSPVSILDIRQGPKEPFRDYVDRFFKTLRAEQATQEVKNWMTDTLLVQNANPDCKTILRALGPGATLEEMMTACQGVGGPGHKARVLKCFNCGKEGHIAKNCRAPRKRGCWKCGREGHQMKDCNERQANFLGKIWPSHKGRPGNFLQSRPEPTAPPLPGKWKPKMIGGIGGFIKVKQYDQILIEICGKKAIGTVLVGPTPVNIIGRNMLTQLGCTLNFPISPIDTVPVTLKPGMDG…	AGATCTCCCTATCAGTGATAGAGATCGTCGACGAGCTCGTTTAGTGAACCGTCAGATCGCCTGGAGACGCCATCCACGCTGTTTTGACCTCCATAGAAGACACCGGGACCGATCCAGCCTCCGGTTAAGCTTGGTACCGAGCTCGGATCCAGCTTCCCGGGCCACCATGGACGCCATGAAGCGCGGCCTGTGCTGCGTGCTGCTGCTGTGCGGCGCCGTGTTCGTGAGCGCCCGCCCCATCGTGCAGAACCTGCAGGGCCAGATGGTGCACCAGGCCACCCTGAACGCCTGGGTGAAGGTGATCGAGGAGAAGGCCTTCAGCCCCGAGGTGATCCCCATGTTCACCGCCCTGAGCGAGGGCGCCACCCCCCAGGACCTGAACACCATGCTGAACACCGT…
Chadox1tHIVconsv1_fromgbk	+	1201	3975 3994	4246	1	mRNA#728_1_copies:polyA_is_-1	-1	-1	HIV_gag_pol__TSS Splice acceptor/donors :CA_AA END	none from list		MDAMKRGLCCVLLLCGAVFVSARPIVQNLQGQMVHQAISPRTLNAWVKVIEEKAFSPEVIPMFTALSEGATPQDLNTMLNTVGGHQAAMQMLKDTINEEAAEWDRVHPVHAGPIAPGQMREPRGSDIAGTTSNLQEQIGWMTSNPPIPVGDIYKRWIILGLNKIVRMYSPVSILDIRQGPKEPFRDYVDRFFKTLRAEQATQEVKNWMTDTLLVQNANPDCKTILRALGPGATLEEMMTACQGVGGPGHKARVLKCFNCGKEGHIAKNCRAPRKRGCWKCGREGHQMKDCNERQANFLGKIWPSHKGRPGNFLQSRPEPTAPPLPGKWKPKMIGGIGGFIKVKQYDQILIEICGKKAIGTVLVGPTPVNIIGRNMLTQLGCTLNFPISPIDTVPVTLKP…	AGATCTCCCTATCAGTGATAGAGATCGTCGACGAGCTCGTTTAGTGAACCGTCAGATCGCCTGGAGACGCCATCCACGCTGTTTTGACCTCCATAGAAGACACCGGGACCGATCCAGCCTCCGGTTAAGCTTGGTACCGAGCTCGGATCCAGCTTCCCGGGCCACCATGGACGCCATGAAGCGCGGCCTGTGCTGCGTGCTGCTGCTGTGCGGCGCCGTGTTCGTGAGCGCCCGCCCCATCGTGCAGAACCTGCAGGGCCAGATGGTGCACCAGGCCATCAGCCCCCGCACCCTGAACGCCTGGGTGAAGGTGATCGAGGAGAAGGCCTTCAGCCCCGAGGTGATCCCCATGTTCACCGCCCTGAGCGAGGGCGCCACCCCCCAGGACCTGAACACCAT…
Chadox1tHIVconsv1_fromgbk	+	1201	2049 2061	4246	1	mRNA#1016_1_copies:polyA_is_-1	-1	-1	HIV_gag_pol__TSS Splice acceptor/donors :GG_CG END	none from list		MDAMKRGLCCVLLLCGAVFVSARPIVQNLQGQMVHQAISPRTLNAWVKVIEEKAFSPEVIPMFTALSEGATPQDLNTMLNTVGGHQAAMQMLKDTINEEAAEWDRVHPVHAGPIAPGQMREPRGSDIAGTTSNLQEQIGWMTSNPPIPVGDIYKRWIILGLNKIVRMYSPVSILDIRQGPKEPFRDYVDRFFKTLRAEQATQEVKNWMTDTLLVQNANPDCKTILRALHPGGDDDRLPGRGRPRPQGPRAEVLQLRQGGPHRQELPRPPQARLLEVRARGPPDEGLQRAPGQLPGQDLAQPQGPPRQLPAEPPRAHRPPPARQVEAQDDRRHRRLHQGEAVRPDPDRDLRQEGHRHRAGGPHPREHHRPQHADPAGLHPELPHQPHRHRARDPEARHGR…	AGATCTCCCTATCAGTGATAGAGATCGTCGACGAGCTCGTTTAGTGAACCGTCAGATCGCCTGGAGACGCCATCCACGCTGTTTTGACCTCCATAGAAGACACCGGGACCGATCCAGCCTCCGGTTAAGCTTGGTACCGAGCTCGGATCCAGCTTCCCGGGCCACCATGGACGCCATGAAGCGCGGCCTGTGCTGCGTGCTGCTGCTGTGCGGCGCCGTGTTCGTGAGCGCCCGCCCCATCGTGCAGAACCTGCAGGGCCAGATGGTGCACCAGGCCATCAGCCCCCGCACCCTGAACGCCTGGGTGAAGGTGATCGAGGAGAAGGCCTTCAGCCCCGAGGTGATCCCCATGTTCACCGCCCTGAGCGAGGGCGCCACCCCCCAGGACCTGAACACCAT…
Chadox1tHIVconsv1_fromgbk	+	1201	2027 2093	4049	1	mRNA#643_1_copies:polyA_is_-1	-1	-1	HIV_gag_pol__TSS Splice acceptor/donors :GC_AG END	none from list		MDAMKRGLCCVLLLCGAVFVSARPIVQNLQGQMVHQAISPRTLNAWVKVIEEKAFSPEVIPMFTALSEGATPQDLNTMLNTVGGHQAAMQMLKDTINEEAAEWDRVHPVHAGPIAPGQMREPRGSDIAGTTSNLQEQIGWMTSNPPIPVGDIYKRWIILGLNKIVRMYSPVSILDIRQGPKEPFRDYVDRFFKTLRAEQATQEVKNWMTDTLLVQNANPDWRGRPRPQGPRAEVLQLRQGGPHRQELPRPPQARLLEVRARGPPDEGLQRAPGQLPGQDLAQPQGPPRQLPAEPPRAHRPPPARQVEAQDDRRHRRLHQGEAVRPDPDRDLRQEGHRHRAGGPHPREHHRPQHADPAGLHPELPHQPHRHRARDPEARHGRPPREAVAPDRGEDQGPDR…	AGATCTCCCTATCAGTGATAGAGATCGTCGACGAGCTCGTTTAGTGAACCGTCAGATCGCCTGGAGACGCCATCCACGCTGTTTTGACCTCCATAGAAGACACCGGGACCGATCCAGCCTCCGGTTAAGCTTGGTACCGAGCTCGGATCCAGCTTCCCGGGCCACCATGGACGCCATGAAGCGCGGCCTGTGCTGCGTGCTGCTGCTGTGCGGCGCCGTGTTCGTGAGCGCCCGCCCCATCGTGCAGAACCTGCAGGGCCAGATGGTGCACCAGGCCATCAGCCCCCGCACCCTGAACGCCTGGGTGAAGGTGATCGAGGAGAAGGCCTTCAGCCCCGAGGTGATCCCCATGTTCACCGCCCTGAGCGAGGGCGCCACCCCCCAGGACCTGAACACCAT…
Chadox1tHIVconsv1_fromgbk	+	1201	1795 1815	4219	1	mRNA#756_1_copies:polyA_is_-1	-1	-1	HIV_gag_pol__TSS Splice acceptor/donors :AA_GG END	none from list		MDAMKRGLCCVLLLCGAVFVSARPIVQNLQGQMVHQAISPRTLNAWVKVIEEKAFSPEVIPMFTALSEGATPQDLNTMLNTVGGHQAAMQMLKDTINEEAAEWDRVHPVHAGPIAPGQMREPRGSDIAGTTSNLQEQIGWMTSATSTSAGSSWA	AGATCTCCCTATCAGTGATAGAGATCGTCGACGAGCTCGTTTAGTGAACCGTCAGATCGCCTGGAGACGCCATCCACGCTGTTTTGACCTCCATAGAAGACACCGGGACCGATCCAGCCTCCGGTTAAGCTTGGTACCGAGCTCGGATCCAGCTTCCCGGGCCACCATGGACGCCATGAAGCGCGGCCTGTGCTGCGTGCTGCTGCTGTGCGGCGCCGTGTTCGTGAGCGCCCGCCCCATCGTGCAGAACCTGCAGGGCCAGATGGTGCACCAGGCCATCAGCCCCCGCACCCTGAACGCCTGGGTGAAGGTGATCGAGGAGAAGGCCTTCAGCCCCGAGGTGATCCCCATGTTCACCGCCCTGAGCGAGGGCGCCACCCCCCAGGACCTGAACACCAT…
Chadox1tHIVconsv1_fromgbk	+	1201	2310 2332	4131	1	mRNA#630_1_copies:polyA_is_-1	-1	-1	HIV_gag_pol__TSS Splice acceptor/donors :CC_CC END	none from list		MDAMKRGLCCVLLLCGAVFVSARPIVQNLQGQMVHQAISPRTLNAWVKVIEEKAFSPEVIPMFTALSEGATPQDLNTMLNTVGGHQAAMQMLKDTINEEAAEWDRVHPVHAGPIAPGQMREPRGSDIAGTTSNLQEQIGWMTSNPPIPVGDIYKRWIILGLNKIVRMYSPVSILDIRQGPKEPFRDYVDRFFKTLRAEQATQEVKNWMTDTLLVQNANPDCKTILRALGPGATLEEMMTACQGVGGPGHKARVLKCFNCGKEGHIAKNCRAPRKRGCWKCGREGHQMKDCNERQANFLGKIWPSHKGRPGNFLQSPLPGKWKPKMIGGIGGFIKVKQYDQILIEICGKKAIGTVLVGPTPVNIIGRNMLTQLGCTLNFPISPIDTVPVTLKPGMDGPRV…	AGATCTCCCTATCAGTGATAGAGATCGTCGACGAGCTCGTTTAGTGAACCGTCAGATCGCCTGGAGACGCCATCCACGCTGTTTTGACCTCCATAGAAGACACCGGGACCGATCCAGCCTCCGGTTAAGCTTGGTACCGAGCTCGGATCCAGCTTCCCGGGCCACCATGGACGCCATGAAGCGCGGCCTGTGCTGCGTGCTGCTGCTGTGCGGCGCCGTGTTCGTGAGCGCCCGCCCCATCGTGCAGAACCTGCAGGGCCAGATGGTGCACCAGGCCATCAGCCCCCGCACCCTGAACGCCTGGGTGAAGGTGATCGAGGAGAAGGCCTTCAGCCCCGAGGTGATCCCCATGTTCACCGCCCTGAGCGAGGGCGCCACCCCCCAGGACCTGAACACCAT…
Chadox1tHIVconsv1_fromgbk	+	1201	1682 1694 3629 3649	4246	1	mRNA#937_1_copies:polyA_is_-1	-1	-1	HIV_gag_pol__TSS Splice acceptor/donors :TG_TG:AG_AT END	none from list		MDAMKRGLCCVLLLCGAVFVSARPIVQNLQGQMVHQAISPRTLNAWVKVIEEKAFSPEVIPMFTALSEGATPQDLNTMLNTVGGHQAAMQMLKDTINEEAAEWDRARRPHRPRPDARAPRQRHRRHHQQPAGADRLDDQQPPHPRGRHLQALDHPGPEQDRAHVQPREHPGHPPGPQGALPRLRGPLLQDPARRAGHPGGEELDDRHPAGAERQPRLQDHPARPGPRRHPGGDDDRLPGRGRPRPQGPRAEVLQLRQGGPHRQELPRPPQARLLEVRARGPPDEGLQRAPGQLPGQDLAQPQGPPRQLPAEPPRAHRPPPARQVEAQDDRRHRRLHQGEAVRPDPDRDLRQEGHRHRAGGPHPREHHRPQHADPAGLHPELPHQPHRHRARDPEARHGR…	AGATCTCCCTATCAGTGATAGAGATCGTCGACGAGCTCGTTTAGTGAACCGTCAGATCGCCTGGAGACGCCATCCACGCTGTTTTGACCTCCATAGAAGACACCGGGACCGATCCAGCCTCCGGTTAAGCTTGGTACCGAGCTCGGATCCAGCTTCCCGGGCCACCATGGACGCCATGAAGCGCGGCCTGTGCTGCGTGCTGCTGCTGTGCGGCGCCGTGTTCGTGAGCGCCCGCCCCATCGTGCAGAACCTGCAGGGCCAGATGGTGCACCAGGCCATCAGCCCCCGCACCCTGAACGCCTGGGTGAAGGTGATCGAGGAGAAGGCCTTCAGCCCCGAGGTGATCCCCATGTTCACCGCCCTGAGCGAGGGCGCCACCCCCCAGGACCTGAACACCAT…
Chadox1tHIVconsv1_fromgbk	+	1201	1948 1961	4219	1	mRNA#840_1_copies:polyA_is_-1	-1	-1	HIV_gag_pol__TSS Splice acceptor/donors :CT_AG END	none from list		MDAMKRGLCCVLLLCGAVFVSARPIVQNLQGQMVHQAISPRTLNAWVKVIEEKAFSPEVIPMFTALSEGATPQDLNTMLNTVGGHQAAMQMLKDTINEEAAEWDRVHPVHAGPIAPGQMREPRGSDIAGTTSNLQEQIGWMTSNPPIPVGDIYKRWIILGLNKIVRMYSPVSILDIRQGPKEPFRDYVDRFFKTQATQEVKNWMTDTLLVQNANPDCKTILRALGPGATLEEMMTACQGVGGPGHKARVLKCFNCGKEGHIAKNCRAPRKRGCWKCGREGHQMKDCNERQANFLGKIWPSHKGRPGNFLQSRPEPTAPPLPGKWKPKMIGGIGGFIKVKQYDQILIEICGKKAIGTVLVGPTPVNIIGRNMLTQLGCTLNFPISPIDTVPVTLKPGMDG…	AGATCTCCCTATCAGTGATAGAGATCGTCGACGAGCTCGTTTAGTGAACCGTCAGATCGCCTGGAGACGCCATCCACGCTGTTTTGACCTCCATAGAAGACACCGGGACCGATCCAGCCTCCGGTTAAGCTTGGTACCGAGCTCGGATCCAGCTTCCCGGGCCACCATGGACGCCATGAAGCGCGGCCTGTGCTGCGTGCTGCTGCTGTGCGGCGCCGTGTTCGTGAGCGCCCGCCCCATCGTGCAGAACCTGCAGGGCCAGATGGTGCACCAGGCCATCAGCCCCCGCACCCTGAACGCCTGGGTGAAGGTGATCGAGGAGAAGGCCTTCAGCCCCGAGGTGATCCCCATGTTCACCGCCCTGAGCGAGGGCGCCACCCCCCAGGACCTGAACACCAT…
Chadox1tHIVconsv1_fromgbk	+	1201	4188 17610	17625	1	mRNA#1092_1_copies:polyA_is_-1	-1	-1	HIV_gag_pol__TSS,HIV_gag_pol Splice acceptor/donors :TT_AG END	HIV_gag_pol		MDAMKRGLCCVLLLCGAVFVSARPIVQNLQGQMVHQAISPRTLNAWVKVIEEKAFSPEVIPMFTALSEGATPQDLNTMLNTVGGHQAAMQMLKDTINEEAAEWDRVHPVHAGPIAPGQMREPRGSDIAGTTSNLQEQIGWMTSNPPIPVGDIYKRWIILGLNKIVRMYSPVSILDIRQGPKEPFRDYVDRFFKTLRAEQATQEVKNWMTDTLLVQNANPDCKTILRALGPGATLEEMMTACQGVGGPGHKARVLKCFNCGKEGHIAKNCRAPRKRGCWKCGREGHQMKDCNERQANFLGKIWPSHKGRPGNFLQSRPEPTAPPLPGKWKPKMIGGIGGFIKVKQYDQILIEICGKKAIGTVLVGPTPVNIIGRNMLTQLGCTLNFPISPIDTVPVTLKP…
Chadox1tHIVconsv1_fromgbk	+	1201		2152	1	mRNA#889_1_copies:polyA_is_-1	-1	-1	HIV_gag_pol__TSS Splice acceptor/donors END	Possible 3' truncation of HIV_gag_pol		MDAMKRGLCCVLLLCGAVFVSARPIVQNLQGQMVHQAISPRTLNAWVKVIEEKAFSPEVIPMFTALSEGATPQDLNTMLNTVGGHQAAMQMLKDTINEEAAEWDRVHPVHAGPIAPGQMREPRGSDIAGTTSNLQEQIGWMTSNPPIPVGDIYKRWIILGLNKIVRMYSPVSILDIRQGPKEPFRDYVDRFFKTLRAEQATQEVKNWMTDTLLVQNANPDCKTILRALGPGATLEEMMTACQGVGGPGHKARVLKCFNCGKE	AGATCTCCCTATCAGTGATAGAGATCGTCGACGAGCTCGTTTAGTGAACCGTCAGATCGCCTGGAGACGCCATCCACGCTGTTTTGACCTCCATAGAAGACACCGGGACCGATCCAGCCTCCGGTTAAGCTTGGTACCGAGCTCGGATCCAGCTTCCCGGGCCACCATGGACGCCATGAAGCGCGGCCTGTGCTGCGTGCTGCTGCTGTGCGGCGCCGTGTTCGTGAGCGCCCGCCCCATCGTGCAGAACCTGCAGGGCCAGATGGTGCACCAGGCCATCAGCCCCCGCACCCTGAACGCCTGGGTGAAGGTGATCGAGGAGAAGGCCTTCAGCCCCGAGGTGATCCCCATGTTCACCGCCCTGAGCGAGGGCGCCACCCCCCAGGACCTGAACACCAT…
Chadox1tHIVconsv1_fromgbk	+	1201	4027 27586	27597	1	mRNA#1074_1_copies:polyA_is_-1	-1	-1	HIV_gag_pol__TSS Splice acceptor/donors :GT_GC END	none from list		MDAMKRGLCCVLLLCGAVFVSARPIVQNLQGQMVHQAISPRTLNAWVKVIEEKAFSPEVIPMFTALSEGATPQDLNTMLNTVGGHQAAMQMLKDTINEEAAEWDRVHPVHAGPIAPGQMREPRGSDIAGTTSNLQEQIGWMTSNPPIPVGDIYKRWIILGLNKIVRMYSPVSILDIRQGPKEPFRDYVDRFFKTLRAEQATQEVKNWMTDTLLVQNANPDCKTILRALGPGATLEEMMTACQGVGGPGHKARVLKCFNCGKEGHIAKNCRAPRKRGCWKCGREGHQMKDCNERQANFLGKIWPSHKGRPGNFLQSRPEPTAPPLPGKWKPKMIGGIGGFIKVKQYDQILIEICGKKAIGTVLVGPTPVNIIGRNMLTQLGCTLNFPISPIDTVPVTLKP…	AGATCTCCCTATCAGTGATAGAGATCGTCGACGAGCTCGTTTAGTGAACCGTCAGATCGCCTGGAGACGCCATCCACGCTGTTTTGACCTCCATAGAAGACACCGGGACCGATCCAGCCTCCGGTTAAGCTTGGTACCGAGCTCGGATCCAGCTTCCCGGGCCACCATGGACGCCATGAAGCGCGGCCTGTGCTGCGTGCTGCTGCTGTGCGGCGCCGTGTTCGTGAGCGCCCGCCCCATCGTGCAGAACCTGCAGGGCCAGATGGTGCACCAGGCCATCAGCCCCCGCACCCTGAACGCCTGGGTGAAGGTGATCGAGGAGAAGGCCTTCAGCCCCGAGGTGATCCCCATGTTCACCGCCCTGAGCGAGGGCGCCACCCCCCAGGACCTGAACACCAT…
Chadox1tHIVconsv1_fromgbk	+	1201	2370 2383	4246	1	mRNA#854_1_copies:polyA_is_-1	-1	-1	HIV_gag_pol__TSS Splice acceptor/donors :CA_TT END	none from list		MDAMKRGLCCVLLLCGAVFVSARPIVQNLQGQMVHQAISPRTLNAWVKVIEEKAFSPEVIPMFTALSEGATPQDLNTMLNTVGGHQAAMQMLKDTINEEAAEWDRVHPVHAGPIAPGQMREPRGSDIAGTTSNLQEQIGWMTSNPPIPVGDIYKRWIILGLNKIVRMYSPVSILDIRQGPKEPFRDYVDRFFKTLRAEQATQEVKNWMTDTLLVQNANPDCKTILRALGPGATLEEMMTACQGVGGPGHKARVLKCFNCGKEGHIAKNCRAPRKRGCWKCGREGHQMKDCNERQANFLGKIWPSHKGRPGNFLQSRPEPTAPPLPGKWKPKMIGGIKVKQYDQILIEICGKKAIGTVLVGPTPVNIIGRNMLTQLGCTLNFPISPIDTVPVTLKPGMDG…	AGATCTCCCTATCAGTGATAGAGATCGTCGACGAGCTCGTTTAGTGAACCGTCAGATCGCCTGGAGACGCCATCCACGCTGTTTTGACCTCCATAGAAGACACCGGGACCGATCCAGCCTCCGGTTAAGCTTGGTACCGAGCTCGGATCCAGCTTCCCGGGCCACCATGGACGCCATGAAGCGCGGCCTGTGCTGCGTGCTGCTGCTGTGCGGCGCCGTGTTCGTGAGCGCCCGCCCCATCGTGCAGAACCTGCAGGGCCAGATGGTGCACCAGGCCATCAGCCCCCGCACCCTGAACGCCTGGGTGAAGGTGATCGAGGAGAAGGCCTTCAGCCCCGAGGTGATCCCCATGTTCACCGCCCTGAGCGAGGGCGCCACCCCCCAGGACCTGAACACCAT…
Chadox1tHIVconsv1_fromgbk	+	1201	2288 2302	4246	1	mRNA#1042_1_copies:polyA_is_-1	-1	-1	HIV_gag_pol__TSS Splice acceptor/donors :GC_TT END	none from list		MDAMKRGLCCVLLLCGAVFVSARPIVQNLQGQMVHQAISPRTLNAWVKVIEEKAFSPEVIPMFTALSEGATPQDLNTMLNTVGGHQAAMQMLKDTINEEAAEWDRVHPVHAGPIAPGQMREPRGSDIAGTTSNLQEQIGWMTSNPPIPVGDIYKRWIILGLNKIVRMYSPVSILDIRQGPKEPFRDYVDRFFKTLRAEQATQEVKNWMTDTLLVQNANPDCKTILRALGPGATLEEMMTACQGVGGPGHKARVLKCFNCGKEGHIAKNCRAPRKRGCWKCGREGHQMKDCNERQANFLGKIWPSHKGPCRAAPSPPPPPCPASGSPR	AGATCTCCCTATCAGTGATAGAGATCGTCGACGAGCTCGTTTAGTGAACCGTCAGATCGCCTGGAGACGCCATCCACGCTGTTTTGACCTCCATAGAAGACACCGGGACCGATCCAGCCTCCGGTTAAGCTTGGTACCGAGCTCGGATCCAGCTTCCCGGGCCACCATGGACGCCATGAAGCGCGGCCTGTGCTGCGTGCTGCTGCTGTGCGGCGCCGTGTTCGTGAGCGCCCGCCCCATCGTGCAGAACCTGCAGGGCCAGATGGTGCACCAGGCCATCAGCCCCCGCACCCTGAACGCCTGGGTGAAGGTGATCGAGGAGAAGGCCTTCAGCCCCGAGGTGATCCCCATGTTCACCGCCCTGAGCGAGGGCGCCACCCCCCAGGACCTGAACACCAT…
Chadox1tHIVconsv1_fromgbk	-	32529		32144	1	mRNA#723_1_copies:polyA_is_-1	-1	-1	E4_TSS Splice acceptor/donors END	Possible 3' truncation of E4_orf1		MDAEALYVFLEGAGALLPVQEGSNYIFYAPANFVLHPHGVALLELRLSIVVPRGFIGRFFSLTDANVPGVYASSRIIHAGHREGLSVMLFNHGDSFYEGRAGDPVACLVLERVI	TAAATCACTCTTTCCAGCACCAGGCAGGCTACGGGGTCTCCGGCGCGACCCTCGTAGAAGCTGTCGCCATGATTGAAAAGCATCACCGAGAGACCTTCCCGGTGGCCGGCATGGATGATTCGAGAAGAAGCATACACTCCGGGAACATTGGCATCCGTGAGTGAAAAAAAGCGACCTATAAAGCCTCGGGGCACTACAATGCTCAATCTCAATTCCAGCAAAGCCACCCCATGCGGATGGAGCACAAAATTGGCAGGTGCGTAAAAAATGTAATTACTCCCCTCCTGCACAGGCAGCAAAGCCCCCGCTCCCTCCAGAAACACATACAAAGCCTCAGCGTCCATAGCTTACCGAGCACGGCAGGCGCAAGAGTCAGAGAAAAGGCT
Chadox1tHIVconsv1_fromgbk	+	1201	1485 1498	4246	1	mRNA#771_1_copies:polyA_is_-1	-1	-1	HIV_gag_pol__TSS Splice acceptor/donors :CC_AA END	none from list		MDAMKRGLCCVLLLCGAVFVSARPIVQNLQGQMVHQAISPAWVKVIEEKAFSPEVIPMFTALSEGATPQDLNTMLNTVGGHQAAMQMLKDTINEEAAEWDRVHPVHAGPIAPGQMREPRGSDIAGTTSNLQEQIGWMTSNPPIPVGDIYKRWIILGLNKIVRMYSPVSILDIRQGPKEPFRDYVDRFFKTLRAEQATQEVKNWMTDTLLVQNANPDCKTILRALGPGATLEEMMTACQGVGGPGHKARVLKCFNCGKEGHIAKNCRAPRKRGCWKCGREGHQMKDCNERQANFLGKIWPSHKGRPGNFLQSRPEPTAPPLPGKWKPKMIGGIGGFIKVKQYDQILIEICGKKAIGTVLVGPTPVNIIGRNMLTQLGCTLNFPISPIDTVPVTLKPGMDG…	AGATCTCCCTATCAGTGATAGAGATCGTCGACGAGCTCGTTTAGTGAACCGTCAGATCGCCTGGAGACGCCATCCACGCTGTTTTGACCTCCATAGAAGACACCGGGACCGATCCAGCCTCCGGTTAAGCTTGGTACCGAGCTCGGATCCAGCTTCCCGGGCCACCATGGACGCCATGAAGCGCGGCCTGTGCTGCGTGCTGCTGCTGTGCGGCGCCGTGTTCGTGAGCGCCCGCCCCATCGTGCAGAACCTGCAGGGCCAGATGGTGCACCAGGCCATCAGCCCCGCCTGGGTGAAGGTGATCGAGGAGAAGGCCTTCAGCCCCGAGGTGATCCCCATGTTCACCGCCCTGAGCGAGGGCGCCACCCCCCAGGACCTGAACACCATGCTGAACACCGT…
Chadox1tHIVconsv1_fromgbk	+	1201	2472 2484	4246	1	mRNA#669_1_copies:polyA_is_-1	-1	-1	HIV_gag_pol__TSS Splice acceptor/donors :CA_CC END	none from list		MDAMKRGLCCVLLLCGAVFVSARPIVQNLQGQMVHQAISPRTLNAWVKVIEEKAFSPEVIPMFTALSEGATPQDLNTMLNTVGGHQAAMQMLKDTINEEAAEWDRVHPVHAGPIAPGQMREPRGSDIAGTTSNLQEQIGWMTSNPPIPVGDIYKRWIILGLNKIVRMYSPVSILDIRQGPKEPFRDYVDRFFKTLRAEQATQEVKNWMTDTLLVQNANPDCKTILRALGPGATLEEMMTACQGVGGPGHKARVLKCFNCGKEGHIAKNCRAPRKRGCWKCGREGHQMKDCNERQANFLGKIWPSHKGRPGNFLQSRPEPTAPPLPGKWKPKMIGGIGGFIKVKQYDQILIEICGKKAIGTVLVGPTPVKQHADPAGLHPELPHQPHRHRARDPEARHGR…	AGATCTCCCTATCAGTGATAGAGATCGTCGACGAGCTCGTTTAGTGAACCGTCAGATCGCCTGGAGACGCCATCCACGCTGTTTTGACCTCCATAGAAGACACCGGGACCGATCCAGCCTCCGGTTAAGCTTGGTACCGAGCTCGGATCCAGCTTCCCGGGCCACCATGGACGCCATGAAGCGCGGCCTGTGCTGCGTGCTGCTGCTGTGCGGCGCCGTGTTCGTGAGCGCCCGCCCCATCGTGCAGAACCTGCAGGGCCAGATGGTGCACCAGGCCATCAGCCCCCGCACCCTGAACGCCTGGGTGAAGGTGATCGAGGAGAAGGCCTTCAGCCCCGAGGTGATCCCCATGTTCACCGCCCTGAGCGAGGGCGCCACCCCCCAGGACCTGAACACCAT…
Chadox1tHIVconsv1_fromgbk	+	1201	3538 3548	4246	1	mRNA#868_1_copies:polyA_is_-1	-1	-1	HIV_gag_pol__TSS Splice acceptor/donors :TG_AC END	none from list		MDAMKRGLCCVLLLCGAVFVSARPIVQNLQGQMVHQAISPRTLNAWVKVIEEKAFSPEVIPMFTALSEGATPQDLNTMLNTVGGHQAAMQMLKDTINEEAAEWDRVHPVHAGPIAPGQMREPRGSDIAGTTSNLQEQIGWMTSNPPIPVGDIYKRWIILGLNKIVRMYSPVSILDIRQGPKEPFRDYVDRFFKTLRAEQATQEVKNWMTDTLLVQNANPDCKTILRALGPGATLEEMMTACQGVGGPGHKARVLKCFNCGKEGHIAKNCRAPRKRGCWKCGREGHQMKDCNERQANFLGKIWPSHKGRPGNFLQSRPEPTAPPLPGKWKPKMIGGIGGFIKVKQYDQILIEICGKKAIGTVLVGPTPVNIIGRNMLTQLGCTLNFPISPIDTVPVTLKP…	AGATCTCCCTATCAGTGATAGAGATCGTCGACGAGCTCGTTTAGTGAACCGTCAGATCGCCTGGAGACGCCATCCACGCTGTTTTGACCTCCATAGAAGACACCGGGACCGATCCAGCCTCCGGTTAAGCTTGGTACCGAGCTCGGATCCAGCTTCCCGGGCCACCATGGACGCCATGAAGCGCGGCCTGTGCTGCGTGCTGCTGCTGTGCGGCGCCGTGTTCGTGAGCGCCCGCCCCATCGTGCAGAACCTGCAGGGCCAGATGGTGCACCAGGCCATCAGCCCCCGCACCCTGAACGCCTGGGTGAAGGTGATCGAGGAGAAGGCCTTCAGCCCCGAGGTGATCCCCATGTTCACCGCCCTGAGCGAGGGCGCCACCCCCCAGGACCTGAACACCAT…
Chadox1tHIVconsv1_fromgbk	+	1201	2640 2650	4219	1	mRNA#1108_1_copies:polyA_is_-1	-1	-1	HIV_gag_pol__TSS Splice acceptor/donors :GA_AA END	none from list		MDAMKRGLCCVLLLCGAVFVSARPIVQNLQGQMVHQAISPRTLNAWVKVIEEKAFSPEVIPMFTALSEGATPQDLNTMLNTVGGHQAAMQMLKDTINEEAAEWDRVHPVHAGPIAPGQMREPRGSDIAGTTSNLQEQIGWMTSNPPIPVGDIYKRWIILGLNKIVRMYSPVSILDIRQGPKEPFRDYVDRFFKTLRAEQATQEVKNWMTDTLLVQNANPDCKTILRALGPGATLEEMMTACQGVGGPGHKARVLKCFNCGKEGHIAKNCRAPRKRGCWKCGREGHQMKDCNERQANFLGKIWPSHKGRPGNFLQSRPEPTAPPLPGKWKPKMIGGIGGFIKVKQYDQILIEICGKKAIGTVLVGPTPVNIIGRNMLTQLGCTLNFPISPIDTVPVTLKP…	AGATCTCCCTATCAGTGATAGAGATCGTCGACGAGCTCGTTTAGTGAACCGTCAGATCGCCTGGAGACGCCATCCACGCTGTTTTGACCTCCATAGAAGACACCGGGACCGATCCAGCCTCCGGTTAAGCTTGGTACCGAGCTCGGATCCAGCTTCCCGGGCCACCATGGACGCCATGAAGCGCGGCCTGTGCTGCGTGCTGCTGCTGTGCGGCGCCGTGTTCGTGAGCGCCCGCCCCATCGTGCAGAACCTGCAGGGCCAGATGGTGCACCAGGCCATCAGCCCCCGCACCCTGAACGCCTGGGTGAAGGTGATCGAGGAGAAGGCCTTCAGCCCCGAGGTGATCCCCATGTTCACCGCCCTGAGCGAGGGCGCCACCCCCCAGGACCTGAACACCAT…
Chadox1tHIVconsv1_fromgbk	+	1201	2955 22050	22891	1	mRNA#595_1_copies:polyA_is_-1	-1	-1	HIV_gag_pol__TSS,23K_protease(L3) Splice acceptor/donors :GT_TT END	none from list		MDAMKRGLCCVLLLCGAVFVSARPIVQNLQGQMVHQAISPRTLNAWVKVIEEKAFSPEVIPMFTALSEGATPQDLNTMLNTVGGHQAAMQMLKDTINEEAAEWDRVHPVHAGPIAPGQMREPRGSDIAGTTSNLQEQIGWMTSNPPIPVGDIYKRWIILGLNKIVRMYSPVSILDIRQGPKEPFRDYVDRFFKTLRAEQATQEVKNWMTDTLLVQNANPDCKTILRALGPGATLEEMMTACQGVGGPGHKARVLKCFNCGKEGHIAKNCRAPRKRGCWKCGREGHQMKDCNERQANFLGKIWPSHKGRPGNFLQSRPEPTAPPLPGKWKPKMIGGIGGFIKVKQYDQILIEICGKKAIGTVLVGPTPVNIIGRNMLTQLGCTLNFPISPIDTVPVTLKP…	AGATCTCCCTATCAGTGATAGAGATCGTCGACGAGCTCGTTTAGTGAACCGTCAGATCGCCTGGAGACGCCATCCACGCTGTTTTGACCTCCATAGAAGACACCGGGACCGATCCAGCCTCCGGTTAAGCTTGGTACCGAGCTCGGATCCAGCTTCCCGGGCCACCATGGACGCCATGAAGCGCGGCCTGTGCTGCGTGCTGCTGCTGTGCGGCGCCGTGTTCGTGAGCGCCCGCCCCATCGTGCAGAACCTGCAGGGCCAGATGGTGCACCAGGCCATCAGCCCCCGCACCCTGAACGCCTGGGTGAAGGTGATCGAGGAGAAGGCCTTCAGCCCCGAGGTGATCCCCATGTTCACCGCCCTGAGCGAGGGCGCCACCCCCCAGGACCTGAACACCAT…
Chadox1tHIVconsv1_fromgbk	+	1201	2900 2952	4166	1	mRNA#551_1_copies:polyA_is_-1	-1	-1	HIV_gag_pol__TSS Splice acceptor/donors :AC_CT END	none from list		MDAMKRGLCCVLLLCGAVFVSARPIVQNLQGQMVHQAISPRTLNAWVKVIEEKAFSPEVIPMFTALSEGATPQDLNTMLNTVGGHQAAMQMLKDTINEEAAEWDRVHPVHAGPIAPGQMREPRGSDIAGTTSNLQEQIGWMTSNPPIPVGDIYKRWIILGLNKIVRMYSPVSILDIRQGPKEPFRDYVDRFFKTLRAEQATQEVKNWMTDTLLVQNANPDCKTILRALGPGATLEEMMTACQGVGGPGHKARVLKCFNCGKEGHIAKNCRAPRKRGCWKCGREGHQMKDCNERQANFLGKIWPSHKGRPGNFLQSRPEPTAPPLPGKWKPKMIGGIGGFIKVKQYDQILIEICGKKAIGTVLVGPTPVNIIGRNMLTQLGCTLNFPISPIDTVPVTLKP…	AGATCTCCCTATCAGTGATAGAGATCGTCGACGAGCTCGTTTAGTGAACCGTCAGATCGCCTGGAGACGCCATCCACGCTGTTTTGACCTCCATAGAAGACACCGGGACCGATCCAGCCTCCGGTTAAGCTTGGTACCGAGCTCGGATCCAGCTTCCCGGGCCACCATGGACGCCATGAAGCGCGGCCTGTGCTGCGTGCTGCTGCTGTGCGGCGCCGTGTTCGTGAGCGCCCGCCCCATCGTGCAGAACCTGCAGGGCCAGATGGTGCACCAGGCCATCAGCCCCCGCACCCTGAACGCCTGGGTGAAGGTGATCGAGGAGAAGGCCTTCAGCCCCGAGGTGATCCCCATGTTCACCGCCCTGAGCGAGGGCGCCACCCCCCAGGACCTGAACACCAT…
Chadox1tHIVconsv1_fromgbk	+	1201	1927 2012	2394	1	mRNA#700_1_copies:polyA_is_-1	-1	-1	HIV_gag_pol__TSS Splice acceptor/donors :GT_AG END	none from list		MDAMKRGLCCVLLLCGAVFVSARPIVQNLQGQMVHQAISPRTLNAWVKVIEEKAFSPEVIPMFTALSEGATPQDLNTMLNTVGGHQAAMQMLKDTINEEAAEWDRVHPVHAGPIAPGQMREPRGSDIAGTTSNLQEQIGWMTSNPPIPVGDIYKRWIILGLNKIVRMYSPVSILDIRQGPKEPFRDYNANPDCKTILRALGPGATLEEMMTACQGVGGPGHKARVLKCFNCGKEGHIAKNCRAPRKRGCWKCGREGHQMKDCNERQANFLGKIWPSHKGRPGNFLQSRPEPTAPPLPGKWKPKMIGGIGGFIKV	AGATCTCCCTATCAGTGATAGAGATCGTCGACGAGCTCGTTTAGTGAACCGTCAGATCGCCTGGAGACGCCATCCACGCTGTTTTGACCTCCATAGAAGACACCGGGACCGATCCAGCCTCCGGTTAAGCTTGGTACCGAGCTCGGATCCAGCTTCCCGGGCCACCATGGACGCCATGAAGCGCGGCCTGTGCTGCGTGCTGCTGCTGTGCGGCGCCGTGTTCGTGAGCGCCCGCCCCATCGTGCAGAACCTGCAGGGCCAGATGGTGCACCAGGCCATCAGCCCCCGCACCCTGAACGCCTGGGTGAAGGTGATCGAGGAGAAGGCCTTCAGCCCCGAGGTGATCCCCATGTTCACCGCCCTGAGCGAGGGCGCCACCCCCCAGGACCTGAACACCAT…
Chadox1tHIVconsv1_fromgbk	+	4544		4996	1	mRNA#626_1_copies:polyA_is_-1	-1	-1	pIX_TSS,pIX Splice acceptor/donors END	pIX		MSGSGSFEGGVFSPYLTGRLPSWAGVRQNVMGSTVDGRPVQPANSSTLTYATLSSSSVDAAAAAAAASAASAVRGMAMGAGYYGTLVANSSSTNNPASLNEEKLLLLMAQLEALTQRLGELTQQVAQLQEQTRAAVATVKSK
Chadox1tHIVconsv1_fromgbk	+	1201	1776 1789	4065	1	mRNA#1110_1_copies:polyA_is_-1	-1	-1	HIV_gag_pol__TSS Splice acceptor/donors :GA_AT END	none from list		MDAMKRGLCCVLLLCGAVFVSARPIVQNLQGQMVHQAISPRTLNAWVKVIEEKAFSPEVIPMFTALSEGATPQDLNTMLNTVGGHQAAMQMLKDTINEEAAEWDRVHPVHAGPIAPGQMREPRGSDIAGTTSNLQEQTSNPPIPVGDIYKRWIILGLNKIVRMYSPVSILDIRQGPKEPFRDYVDRFFKTLRAEQATQEVKNWMTDTLLVQNANPDCKTILRALGPGATLEEMMTACQGVGGPGHKARVLKCFNCGKEGHIAKNCRAPRKRGCWKCGREGHQMKDCNERQANFLGKIWPSHKGRPGNFLQSRPEPTAPPLPGKWKPKMIGGIGGFIKVKQYDQILIEICGKKAIGTVLVGPTPVNIIGRNMLTQLGCTLNFPISPIDTVPVTLKPGMDG…	AGATCTCCCTATCAGTGATAGAGATCGTCGACGAGCTCGTTTAGTGAACCGTCAGATCGCCTGGAGACGCCATCCACGCTGTTTTGACCTCCATAGAAGACACCGGGACCGATCCAGCCTCCGGTTAAGCTTGGTACCGAGCTCGGATCCAGCTTCCCGGGCCACCATGGACGCCATGAAGCGCGGCCTGTGCTGCGTGCTGCTGCTGTGCGGCGCCGTGTTCGTGAGCGCCCGCCCCATCGTGCAGAACCTGCAGGGCCAGATGGTGCACCAGGCCATCAGCCCCCGCACCCTGAACGCCTGGGTGAAGGTGATCGAGGAGAAGGCCTTCAGCCCCGAGGTGATCCCCATGTTCACCGCCCTGAGCGAGGGCGCCACCCCCCAGGACCTGAACACCAT…
Chadox1tHIVconsv1_fromgbk	+	1201	1677 1689	4246	1	mRNA#571_1_copies:polyA_is_-1	-1	-1	HIV_gag_pol__TSS Splice acceptor/donors :CC_CC END	none from list		MDAMKRGLCCVLLLCGAVFVSARPIVQNLQGQMVHQAISPRTLNAWVKVIEEKAFSPEVIPMFTALSEGATPQDLNTMLNTVGGHQAAMQMLKDTINEEAAEWDRARRPHRPRPDARAPRQRHRRHHQQPAGADRLDDQQPPHPRGRHLQALDHPGPEQDRAHVQPREHPGHPPGPQGALPRLRGPLLQDPARRAGHPGGEELDDRHPAGAERQPRLQDHPARPGPRRHPGGDDDRLPGRGRPRPQGPRAEVLQLRQGGPHRQELPRPPQARLLEVRARGPPDEGLQRAPGQLPGQDLAQPQGPPRQLPAEPPRAHRPPPARQVEAQDDRRHRRLHQGEAVRPDPDRDLRQEGHRHRAGGPHPREHHRPQHADPAGLHPELPHQPHRHRARDPEARHGR…	AGATCTCCCTATCAGTGATAGAGATCGTCGACGAGCTCGTTTAGTGAACCGTCAGATCGCCTGGAGACGCCATCCACGCTGTTTTGACCTCCATAGAAGACACCGGGACCGATCCAGCCTCCGGTTAAGCTTGGTACCGAGCTCGGATCCAGCTTCCCGGGCCACCATGGACGCCATGAAGCGCGGCCTGTGCTGCGTGCTGCTGCTGTGCGGCGCCGTGTTCGTGAGCGCCCGCCCCATCGTGCAGAACCTGCAGGGCCAGATGGTGCACCAGGCCATCAGCCCCCGCACCCTGAACGCCTGGGTGAAGGTGATCGAGGAGAAGGCCTTCAGCCCCGAGGTGATCCCCATGTTCACCGCCCTGAGCGAGGGCGCCACCCCCCAGGACCTGAACACCAT…
Chadox1tHIVconsv1_fromgbk	+	1201	1689 1702	4246	1	mRNA#621_1_copies:polyA_is_-1	-1	-1	HIV_gag_pol__TSS Splice acceptor/donors :CG_GG END	none from list		MDAMKRGLCCVLLLCGAVFVSARPIVQNLQGQMVHQAISPRTLNAWVKVIEEKAFSPEVIPMFTALSEGATPQDLNTMLNTVGGHQAAMQMLKDTINEEAAEWDRVHPPIAPGQMREPRGSDIAGTTSNLQEQIGWMTSNPPIPVGDIYKRWIILGLNKIVRMYSPVSILDIRQGPKEPFRDYVDRFFKTLRAEQATQEVKNWMTDTLLVQNANPDCKTILRALGPGATLEEMMTACQGVGGPGHKARVLKCFNCGKEGHIAKNCRAPRKRGCWKCGREGHQMKDCNERQANFLGKIWPSHKGRPGNFLQSRPEPTAPPLPGKWKPKMIGGIGGFIKVKQYDQILIEICGKKAIGTVLVGPTPVNIIGRNMLTQLGCTLNFPISPIDTVPVTLKPGMDG…	AGATCTCCCTATCAGTGATAGAGATCGTCGACGAGCTCGTTTAGTGAACCGTCAGATCGCCTGGAGACGCCATCCACGCTGTTTTGACCTCCATAGAAGACACCGGGACCGATCCAGCCTCCGGTTAAGCTTGGTACCGAGCTCGGATCCAGCTTCCCGGGCCACCATGGACGCCATGAAGCGCGGCCTGTGCTGCGTGCTGCTGCTGTGCGGCGCCGTGTTCGTGAGCGCCCGCCCCATCGTGCAGAACCTGCAGGGCCAGATGGTGCACCAGGCCATCAGCCCCCGCACCCTGAACGCCTGGGTGAAGGTGATCGAGGAGAAGGCCTTCAGCCCCGAGGTGATCCCCATGTTCACCGCCCTGAGCGAGGGCGCCACCCCCCAGGACCTGAACACCAT…
Chadox1tHIVconsv1_fromgbk	+	1240		1677	1	mRNA#738_1_copies:polyA_is_-1	-1	-1	HIV_gag_pol__TSS Splice acceptor/donors END	Possible 3' truncation of HIV_gag_pol		MDAMKRGLCCVLLLCGAVFVSARPIVQNLQGQMVHQAISPRTLNAWVKVIEEKAFSPEVIPMFTALSEGATPQDLNTMLNTVGGHQAAMQMLKDTINEEAAEW	TTTAGTGAACCGTCAGATCGCCTGGAGACGCCATCCACGCTGTTTTGACCTCCATAGAAGACACCGGGACCGATCCAGCCTCCGGTTAAGCTTGGTACCGAGCTCGGATCCAGCTTCCCGGGCCACCATGGACGCCATGAAGCGCGGCCTGTGCTGCGTGCTGCTGCTGTGCGGCGCCGTGTTCGTGAGCGCCCGCCCCATCGTGCAGAACCTGCAGGGCCAGATGGTGCACCAGGCCATCAGCCCCCGCACCCTGAACGCCTGGGTGAAGGTGATCGAGGAGAAGGCCTTCAGCCCCGAGGTGATCCCCATGTTCACCGCCCTGAGCGAGGGCGCCACCCCCCAGGACCTGAACACCATGCTGAACACCGTGGGCGGCCACCAGGCCGCCATGCAGAT…
Chadox1tHIVconsv1_fromgbk	+	1201	2179 2194	4049	1	mRNA#570_1_copies:polyA_is_-1	-1	-1	HIV_gag_pol__TSS Splice acceptor/donors :CC_GG END	none from list		MDAMKRGLCCVLLLCGAVFVSARPIVQNLQGQMVHQAISPRTLNAWVKVIEEKAFSPEVIPMFTALSEGATPQDLNTMLNTVGGHQAAMQMLKDTINEEAAEWDRVHPVHAGPIAPGQMREPRGSDIAGTTSNLQEQIGWMTSNPPIPVGDIYKRWIILGLNKIVRMYSPVSILDIRQGPKEPFRDYVDRFFKTLRAEQATQEVKNWMTDTLLVQNANPDCKTILRALGPGATLEEMMTACQGVGGPGHKARVLKCFNCGKEGHIAKNCRALLEVRARGPPDEGLQRAPGQLPGQDLAQPQGPPRQLPAEPPRAHRPPPARQVEAQDDRRHRRLHQGEAVRPDPDRDLRQEGHRHRAGGPHPREHHRPQHADPAGLHPELPHQPHRHRARDPEARHGRP…	AGATCTCCCTATCAGTGATAGAGATCGTCGACGAGCTCGTTTAGTGAACCGTCAGATCGCCTGGAGACGCCATCCACGCTGTTTTGACCTCCATAGAAGACACCGGGACCGATCCAGCCTCCGGTTAAGCTTGGTACCGAGCTCGGATCCAGCTTCCCGGGCCACCATGGACGCCATGAAGCGCGGCCTGTGCTGCGTGCTGCTGCTGTGCGGCGCCGTGTTCGTGAGCGCCCGCCCCATCGTGCAGAACCTGCAGGGCCAGATGGTGCACCAGGCCATCAGCCCCCGCACCCTGAACGCCTGGGTGAAGGTGATCGAGGAGAAGGCCTTCAGCCCCGAGGTGATCCCCATGTTCACCGCCCTGAGCGAGGGCGCCACCCCCCAGGACCTGAACACCAT…
Chadox1tHIVconsv1_fromgbk	+	1201	2031 2046	4065	1	mRNA#686_1_copies:polyA_is_-1	-1	-1	HIV_gag_pol__TSS Splice acceptor/donors :GA_CG END	none from list		MDAMKRGLCCVLLLCGAVFVSARPIVQNLQGQMVHQAISPRTLNAWVKVIEEKAFSPEVIPMFTALSEGATPQDLNTMLNTVGGHQAAMQMLKDTINEEAAEWDRVHPVHAGPIAPGQMREPRGSDIAGTTSNLQEQIGWMTSNPPIPVGDIYKRWIILGLNKIVRMYSPVSILDIRQGPKEPFRDYVDRFFKTLRAEQATQEVKNWMTDTLLVQNANPDCNPGPRRHPGGDDDRLPGRGRPRPQGPRAEVLQLRQGGPHRQELPRPPQARLLEVRARGPPDEGLQRAPGQLPGQDLAQPQGPPRQLPAEPPRAHRPPPARQVEAQDDRRHRRLHQGEAVRPDPDRDLRQEGHRHRAGGPHPREHHRPQHADPAGLHPELPHQPHRHRARDPEARHGRP…	AGATCTCCCTATCAGTGATAGAGATCGTCGACGAGCTCGTTTAGTGAACCGTCAGATCGCCTGGAGACGCCATCCACGCTGTTTTGACCTCCATAGAAGACACCGGGACCGATCCAGCCTCCGGTTAAGCTTGGTACCGAGCTCGGATCCAGCTTCCCGGGCCACCATGGACGCCATGAAGCGCGGCCTGTGCTGCGTGCTGCTGCTGTGCGGCGCCGTGTTCGTGAGCGCCCGCCCCATCGTGCAGAACCTGCAGGGCCAGATGGTGCACCAGGCCATCAGCCCCCGCACCCTGAACGCCTGGGTGAAGGTGATCGAGGAGAAGGCCTTCAGCCCCGAGGTGATCCCCATGTTCACCGCCCTGAGCGAGGGCGCCACCCCCCAGGACCTGAACACCAT…
Chadox1tHIVconsv1_fromgbk	+	1240		4166	1	mRNA#602_1_copies:polyA_is_-1	-1	-1	HIV_gag_pol__TSS,HIV_gag_pol Splice acceptor/donors END	HIV_gag_pol		MDAMKRGLCCVLLLCGAVFVSARPIVQNLQGQMVHQAISPRTLNAWVKVIEEKAFSPEVIPMFTALSEGATPQDLNTMLNTVGGHQAAMQMLKDTINEEAAEWDRVHPVHAGPIAPGQMREPRGSDIAGTTSNLQEQIGWMTSNPPIPVGDIYKRWIILGLNKIVRMYSPVSILDIRQGPKEPFRDYVDRFFKTLRAEQATQEVKNWMTDTLLVQNANPDCKTILRALGPGATLEEMMTACQGVGGPGHKARVLKCFNCGKEGHIAKNCRAPRKRGCWKCGREGHQMKDCNERQANFLGKIWPSHKGRPGNFLQSRPEPTAPPLPGKWKPKMIGGIGGFIKVKQYDQILIEICGKKAIGTVLVGPTPVNIIGRNMLTQLGCTLNFPISPIDTVPVTLKP…
Chadox1tHIVconsv1_fromgbk	+	1257		4049	1	mRNA#672_1_copies:polyA_is_-1	-1	-1	HIV_gag_pol__TSS Splice acceptor/donors END	Possible 3' truncation of HIV_gag_pol		MDAMKRGLCCVLLLCGAVFVSARPIVQNLQGQMVHQAISPRTLNAWVKVIEEKAFSPEVIPMFTALSEGATPQDLNTMLNTVGGHQAAMQMLKDTINEEAAEWDRVHPVHAGPIAPGQMREPRGSDIAGTTSNLQEQIGWMTSNPPIPVGDIYKRWIILGLNKIVRMYSPVSILDIRQGPKEPFRDYVDRFFKTLRAEQATQEVKNWMTDTLLVQNANPDCKTILRALGPGATLEEMMTACQGVGGPGHKARVLKCFNCGKEGHIAKNCRAPRKRGCWKCGREGHQMKDCNERQANFLGKIWPSHKGRPGNFLQSRPEPTAPPLPGKWKPKMIGGIGGFIKVKQYDQILIEICGKKAIGTVLVGPTPVNIIGRNMLTQLGCTLNFPISPIDTVPVTLKP…	TCGCCTGGAGACGCCATCCACGCTGTTTTGACCTCCATAGAAGACACCGGGACCGATCCAGCCTCCGGTTAAGCTTGGTACCGAGCTCGGATCCAGCTTCCCGGGCCACCATGGACGCCATGAAGCGCGGCCTGTGCTGCGTGCTGCTGCTGTGCGGCGCCGTGTTCGTGAGCGCCCGCCCCATCGTGCAGAACCTGCAGGGCCAGATGGTGCACCAGGCCATCAGCCCCCGCACCCTGAACGCCTGGGTGAAGGTGATCGAGGAGAAGGCCTTCAGCCCCGAGGTGATCCCCATGTTCACCGCCCTGAGCGAGGGCGCCACCCCCCAGGACCTGAACACCATGCTGAACACCGTGGGCGGCCACCAGGCCGCCATGCAGATGCTGAAGGACACCATCA…

## Sheet: TSS_Chadox_hiv_C62_A549_48hpi_s
Contig	Strand	Start (including 10 nt location correction)	Exons	PolyA site End	Count	Transcript name	Average poly_A length	Std deviation	Features found	First ORF found	Second ORF	Primary ORF	Transcript (if ORF is not known)
Chadox1tHIVconsv62_SIXTYTWO	+	1201		4198	1565	mRNA#1_1565_copies:polyA_is_-1	-1	-1	HIV_gag_pol__TSS,HIV_gag_pol Splice acceptor/donors END	HIV_gag_pol		MQEFGIPYNPQSQGVVESMNNELKKIIGQVRDQAEHLKTAVQMAVLIHNFKRRGGIGGYSAGERIVDIIATDIQTRELQKQIIKIQNFRVYYRDSRDPLWKGPAKLLWRGEGAVVIQDNSEIKVVPRRKAKIIRDYGKQMAGDDCVASRQDEDFNLPPVVAKEIVASCDKCQLKGEAIHGQVDCSPGMWQLDCTHLEGKIILVAVHVASGYAEIQKQGQGQWTYQIYQEPYKNLKTGKYALPGRWKPKMIGGIGGFIKVRQYDQIPIEICGHKAIGTVLIGPTPVNIIGRNLLTQIGCTLNFPISPIETVPVKLKPGMDGPKVKQWPLTEEKIKALVEICTEMEKEGKISKIGPENPYNTPVFAIKKKDSTRWRKLVDFRELNKRTQDFWEVQLGIPHP…
Chadox1tHIVconsv62_SIXTYTWO	+	1201		4167	852	mRNA#2_852_copies:polyA_is_-1	-1	-1	HIV_gag_pol__TSS,HIV_gag_pol Splice acceptor/donors END	HIV_gag_pol		MQEFGIPYNPQSQGVVESMNNELKKIIGQVRDQAEHLKTAVQMAVLIHNFKRRGGIGGYSAGERIVDIIATDIQTRELQKQIIKIQNFRVYYRDSRDPLWKGPAKLLWRGEGAVVIQDNSEIKVVPRRKAKIIRDYGKQMAGDDCVASRQDEDFNLPPVVAKEIVASCDKCQLKGEAIHGQVDCSPGMWQLDCTHLEGKIILVAVHVASGYAEIQKQGQGQWTYQIYQEPYKNLKTGKYALPGRWKPKMIGGIGGFIKVRQYDQIPIEICGHKAIGTVLIGPTPVNIIGRNLLTQIGCTLNFPISPIETVPVKLKPGMDGPKVKQWPLTEEKIKALVEICTEMEKEGKISKIGPENPYNTPVFAIKKKDSTRWRKLVDFRELNKRTQDFWEVQLGIPHP…
Chadox1tHIVconsv62_SIXTYTWO	+	1201		4013	591	mRNA#3_591_copies:polyA_is_-1	-1	-1	HIV_gag_pol__TSS,HIV_gag_pol Splice acceptor/donors END	HIV_gag_pol		MQEFGIPYNPQSQGVVESMNNELKKIIGQVRDQAEHLKTAVQMAVLIHNFKRRGGIGGYSAGERIVDIIATDIQTRELQKQIIKIQNFRVYYRDSRDPLWKGPAKLLWRGEGAVVIQDNSEIKVVPRRKAKIIRDYGKQMAGDDCVASRQDEDFNLPPVVAKEIVASCDKCQLKGEAIHGQVDCSPGMWQLDCTHLEGKIILVAVHVASGYAEIQKQGQGQWTYQIYQEPYKNLKTGKYALPGRWKPKMIGGIGGFIKVRQYDQIPIEICGHKAIGTVLIGPTPVNIIGRNLLTQIGCTLNFPISPIETVPVKLKPGMDGPKVKQWPLTEEKIKALVEICTEMEKEGKISKIGPENPYNTPVFAIKKKDSTRWRKLVDFRELNKRTQDFWEVQLGIPHP…
Chadox1tHIVconsv62_SIXTYTWO	+	1201		3997	387	mRNA#4_387_copies:polyA_is_-1	-1	-1	HIV_gag_pol__TSS Splice acceptor/donors END	Possible 3' truncation of HIV_gag_pol		MQEFGIPYNPQSQGVVESMNNELKKIIGQVRDQAEHLKTAVQMAVLIHNFKRRGGIGGYSAGERIVDIIATDIQTRELQKQIIKIQNFRVYYRDSRDPLWKGPAKLLWRGEGAVVIQDNSEIKVVPRRKAKIIRDYGKQMAGDDCVASRQDEDFNLPPVVAKEIVASCDKCQLKGEAIHGQVDCSPGMWQLDCTHLEGKIILVAVHVASGYAEIQKQGQGQWTYQIYQEPYKNLKTGKYALPGRWKPKMIGGIGGFIKVRQYDQIPIEICGHKAIGTVLIGPTPVNIIGRNLLTQIGCTLNFPISPIETVPVKLKPGMDGPKVKQWPLTEEKIKALVEICTEMEKEGKISKIGPENPYNTPVFAIKKKDSTRWRKLVDFRELNKRTQDFWEVQLGIPHP…	AGATCTCCCTATCAGTGATAGAGATCGTCGACGAGCTCGTTTAGTGAACCGTCAGATCGCCTGGAGACGCCATCCACGCTGTTTTGACCTCCATAGAAGACACCGGGACCGATCCAGCCTCCGGTTAAGCTTGGTACCTTATCCACCATGCAGGAGTTCGGCATCCCCTACAACCCTCAGAGCCAGGGCGTGGTGGAGAGCATGAACAACGAGCTGAAGAAGATCATCGGCCAGGTGCGCGACCAGGCCGAGCACCTGAAGACCGCCGTGCAGATGGCCGTGCTGATCCACAACTTCAAGCGCCGCGGCGGCATCGGCGGCTACAGCGCCGGCGAGCGCATCGTGGACATCATCGCCACCGACATCCAGACCCGCGAGCTGCAGAAGCAGATCATCAAG…
Chadox1tHIVconsv62_SIXTYTWO	+	1201		4142	210	mRNA#5_210_copies:polyA_is_-1	-1	-1	HIV_gag_pol__TSS,HIV_gag_pol Splice acceptor/donors END	HIV_gag_pol		MQEFGIPYNPQSQGVVESMNNELKKIIGQVRDQAEHLKTAVQMAVLIHNFKRRGGIGGYSAGERIVDIIATDIQTRELQKQIIKIQNFRVYYRDSRDPLWKGPAKLLWRGEGAVVIQDNSEIKVVPRRKAKIIRDYGKQMAGDDCVASRQDEDFNLPPVVAKEIVASCDKCQLKGEAIHGQVDCSPGMWQLDCTHLEGKIILVAVHVASGYAEIQKQGQGQWTYQIYQEPYKNLKTGKYALPGRWKPKMIGGIGGFIKVRQYDQIPIEICGHKAIGTVLIGPTPVNIIGRNLLTQIGCTLNFPISPIETVPVKLKPGMDGPKVKQWPLTEEKIKALVEICTEMEKEGKISKIGPENPYNTPVFAIKKKDSTRWRKLVDFRELNKRTQDFWEVQLGIPHP…
Chadox1tHIVconsv62_SIXTYTWO	+	1201		4036	193	mRNA#6_193_copies:polyA_is_-1	-1	-1	HIV_gag_pol__TSS,HIV_gag_pol Splice acceptor/donors END	HIV_gag_pol		MQEFGIPYNPQSQGVVESMNNELKKIIGQVRDQAEHLKTAVQMAVLIHNFKRRGGIGGYSAGERIVDIIATDIQTRELQKQIIKIQNFRVYYRDSRDPLWKGPAKLLWRGEGAVVIQDNSEIKVVPRRKAKIIRDYGKQMAGDDCVASRQDEDFNLPPVVAKEIVASCDKCQLKGEAIHGQVDCSPGMWQLDCTHLEGKIILVAVHVASGYAEIQKQGQGQWTYQIYQEPYKNLKTGKYALPGRWKPKMIGGIGGFIKVRQYDQIPIEICGHKAIGTVLIGPTPVNIIGRNLLTQIGCTLNFPISPIETVPVKLKPGMDGPKVKQWPLTEEKIKALVEICTEMEKEGKISKIGPENPYNTPVFAIKKKDSTRWRKLVDFRELNKRTQDFWEVQLGIPHP…
Chadox1tHIVconsv62_SIXTYTWO	+	1201		3978	94	mRNA#7_94_copies:polyA_is_-1	-1	-1	HIV_gag_pol__TSS Splice acceptor/donors END	Possible 3' truncation of HIV_gag_pol		MQEFGIPYNPQSQGVVESMNNELKKIIGQVRDQAEHLKTAVQMAVLIHNFKRRGGIGGYSAGERIVDIIATDIQTRELQKQIIKIQNFRVYYRDSRDPLWKGPAKLLWRGEGAVVIQDNSEIKVVPRRKAKIIRDYGKQMAGDDCVASRQDEDFNLPPVVAKEIVASCDKCQLKGEAIHGQVDCSPGMWQLDCTHLEGKIILVAVHVASGYAEIQKQGQGQWTYQIYQEPYKNLKTGKYALPGRWKPKMIGGIGGFIKVRQYDQIPIEICGHKAIGTVLIGPTPVNIIGRNLLTQIGCTLNFPISPIETVPVKLKPGMDGPKVKQWPLTEEKIKALVEICTEMEKEGKISKIGPENPYNTPVFAIKKKDSTRWRKLVDFRELNKRTQDFWEVQLGIPHP…	AGATCTCCCTATCAGTGATAGAGATCGTCGACGAGCTCGTTTAGTGAACCGTCAGATCGCCTGGAGACGCCATCCACGCTGTTTTGACCTCCATAGAAGACACCGGGACCGATCCAGCCTCCGGTTAAGCTTGGTACCTTATCCACCATGCAGGAGTTCGGCATCCCCTACAACCCTCAGAGCCAGGGCGTGGTGGAGAGCATGAACAACGAGCTGAAGAAGATCATCGGCCAGGTGCGCGACCAGGCCGAGCACCTGAAGACCGCCGTGCAGATGGCCGTGCTGATCCACAACTTCAAGCGCCGCGGCGGCATCGGCGGCTACAGCGCCGGCGAGCGCATCGTGGACATCATCGCCACCGACATCCAGACCCGCGAGCTGCAGAAGCAGATCATCAAG…
Chadox1tHIVconsv62_SIXTYTWO	+	1201		4066	89	mRNA#8_89_copies:polyA_is_-1	-1	-1	HIV_gag_pol__TSS,HIV_gag_pol Splice acceptor/donors END	HIV_gag_pol		MQEFGIPYNPQSQGVVESMNNELKKIIGQVRDQAEHLKTAVQMAVLIHNFKRRGGIGGYSAGERIVDIIATDIQTRELQKQIIKIQNFRVYYRDSRDPLWKGPAKLLWRGEGAVVIQDNSEIKVVPRRKAKIIRDYGKQMAGDDCVASRQDEDFNLPPVVAKEIVASCDKCQLKGEAIHGQVDCSPGMWQLDCTHLEGKIILVAVHVASGYAEIQKQGQGQWTYQIYQEPYKNLKTGKYALPGRWKPKMIGGIGGFIKVRQYDQIPIEICGHKAIGTVLIGPTPVNIIGRNLLTQIGCTLNFPISPIETVPVKLKPGMDGPKVKQWPLTEEKIKALVEICTEMEKEGKISKIGPENPYNTPVFAIKKKDSTRWRKLVDFRELNKRTQDFWEVQLGIPHP…
Chadox1tHIVconsv62_SIXTYTWO	+	1201		4126	66	mRNA#9_66_copies:polyA_is_-1	-1	-1	HIV_gag_pol__TSS,HIV_gag_pol Splice acceptor/donors END	HIV_gag_pol		MQEFGIPYNPQSQGVVESMNNELKKIIGQVRDQAEHLKTAVQMAVLIHNFKRRGGIGGYSAGERIVDIIATDIQTRELQKQIIKIQNFRVYYRDSRDPLWKGPAKLLWRGEGAVVIQDNSEIKVVPRRKAKIIRDYGKQMAGDDCVASRQDEDFNLPPVVAKEIVASCDKCQLKGEAIHGQVDCSPGMWQLDCTHLEGKIILVAVHVASGYAEIQKQGQGQWTYQIYQEPYKNLKTGKYALPGRWKPKMIGGIGGFIKVRQYDQIPIEICGHKAIGTVLIGPTPVNIIGRNLLTQIGCTLNFPISPIETVPVKLKPGMDGPKVKQWPLTEEKIKALVEICTEMEKEGKISKIGPENPYNTPVFAIKKKDSTRWRKLVDFRELNKRTQDFWEVQLGIPHP…
Chadox1tHIVconsv62_SIXTYTWO	-	27348	24412 25075 25151 27283	22798	46	mRNA#10_46_copies:polyA_is_-1	-1	-1	DBP(E2A),E2_early_TSS Splice acceptor/donors GT_AG:GT_AG: END	DBP(E2A)		MAGRGGSQSERRRERTPERGRGSASHPPSRGGESPSPPPLPPKRHTYRRVASDQEEEEIVVVSENSRSPSPQASPPPLPPKKKPRKTKHVVMQDVSQDSEDERQAEEELAAVGFSYPPVRITEKDGKRSFETLDESDPLAAAASAKMMVKNPMSLPIVSAWEKGMEIMTMLMDRYRVETDLKANFQLMPEQGEVYRRICHLYINEEHRGIPLTFTSNKTLTTMMGRFLQGFVHAHSQIAHKNWECTGCALWLHGCTEAEGKLRCLHGTTMIQKEHMIEMDVASENGQRALKENPDRAKITQNRWGRSVVQLANNDARCCVHDAGCATNQFSSKSCGVFFTEGAKAQQAFRQLEAFMKAMYPGMNADQAQMMLIPLHCDCNHKPGCVPTMGRQTCKMTPF…
Chadox1tHIVconsv62_SIXTYTWO	+	1201		3954	26	mRNA#13_26_copies:polyA_is_-1	-1	-1	HIV_gag_pol__TSS Splice acceptor/donors END	Possible 3' truncation of HIV_gag_pol		MQEFGIPYNPQSQGVVESMNNELKKIIGQVRDQAEHLKTAVQMAVLIHNFKRRGGIGGYSAGERIVDIIATDIQTRELQKQIIKIQNFRVYYRDSRDPLWKGPAKLLWRGEGAVVIQDNSEIKVVPRRKAKIIRDYGKQMAGDDCVASRQDEDFNLPPVVAKEIVASCDKCQLKGEAIHGQVDCSPGMWQLDCTHLEGKIILVAVHVASGYAEIQKQGQGQWTYQIYQEPYKNLKTGKYALPGRWKPKMIGGIGGFIKVRQYDQIPIEICGHKAIGTVLIGPTPVNIIGRNLLTQIGCTLNFPISPIETVPVKLKPGMDGPKVKQWPLTEEKIKALVEICTEMEKEGKISKIGPENPYNTPVFAIKKKDSTRWRKLVDFRELNKRTQDFWEVQLGIPHP…	AGATCTCCCTATCAGTGATAGAGATCGTCGACGAGCTCGTTTAGTGAACCGTCAGATCGCCTGGAGACGCCATCCACGCTGTTTTGACCTCCATAGAAGACACCGGGACCGATCCAGCCTCCGGTTAAGCTTGGTACCTTATCCACCATGCAGGAGTTCGGCATCCCCTACAACCCTCAGAGCCAGGGCGTGGTGGAGAGCATGAACAACGAGCTGAAGAAGATCATCGGCCAGGTGCGCGACCAGGCCGAGCACCTGAAGACCGCCGTGCAGATGGCCGTGCTGATCCACAACTTCAAGCGCCGCGGCGGCATCGGCGGCTACAGCGCCGGCGAGCGCATCGTGGACATCATCGCCACCGACATCCAGACCCGCGAGCTGCAGAAGCAGATCATCAAG…
Chadox1tHIVconsv62_SIXTYTWO	+	1201		4093	26	mRNA#12_26_copies:polyA_is_-1	-1	-1	HIV_gag_pol__TSS,HIV_gag_pol Splice acceptor/donors END	HIV_gag_pol		MQEFGIPYNPQSQGVVESMNNELKKIIGQVRDQAEHLKTAVQMAVLIHNFKRRGGIGGYSAGERIVDIIATDIQTRELQKQIIKIQNFRVYYRDSRDPLWKGPAKLLWRGEGAVVIQDNSEIKVVPRRKAKIIRDYGKQMAGDDCVASRQDEDFNLPPVVAKEIVASCDKCQLKGEAIHGQVDCSPGMWQLDCTHLEGKIILVAVHVASGYAEIQKQGQGQWTYQIYQEPYKNLKTGKYALPGRWKPKMIGGIGGFIKVRQYDQIPIEICGHKAIGTVLIGPTPVNIIGRNLLTQIGCTLNFPISPIETVPVKLKPGMDGPKVKQWPLTEEKIKALVEICTEMEKEGKISKIGPENPYNTPVFAIKKKDSTRWRKLVDFRELNKRTQDFWEVQLGIPHP…
Chadox1tHIVconsv62_SIXTYTWO	+	1219		4167	19	mRNA#16_19_copies:polyA_is_-1	-1	-1	HIV_gag_pol__TSS,HIV_gag_pol Splice acceptor/donors END	HIV_gag_pol		MQEFGIPYNPQSQGVVESMNNELKKIIGQVRDQAEHLKTAVQMAVLIHNFKRRGGIGGYSAGERIVDIIATDIQTRELQKQIIKIQNFRVYYRDSRDPLWKGPAKLLWRGEGAVVIQDNSEIKVVPRRKAKIIRDYGKQMAGDDCVASRQDEDFNLPPVVAKEIVASCDKCQLKGEAIHGQVDCSPGMWQLDCTHLEGKIILVAVHVASGYAEIQKQGQGQWTYQIYQEPYKNLKTGKYALPGRWKPKMIGGIGGFIKVRQYDQIPIEICGHKAIGTVLIGPTPVNIIGRNLLTQIGCTLNFPISPIETVPVKLKPGMDGPKVKQWPLTEEKIKALVEICTEMEKEGKISKIGPENPYNTPVFAIKKKDSTRWRKLVDFRELNKRTQDFWEVQLGIPHP…
Chadox1tHIVconsv62_SIXTYTWO	+	1219		4198	16	mRNA#23_16_copies:polyA_is_-1	-1	-1	HIV_gag_pol__TSS,HIV_gag_pol Splice acceptor/donors END	HIV_gag_pol		MQEFGIPYNPQSQGVVESMNNELKKIIGQVRDQAEHLKTAVQMAVLIHNFKRRGGIGGYSAGERIVDIIATDIQTRELQKQIIKIQNFRVYYRDSRDPLWKGPAKLLWRGEGAVVIQDNSEIKVVPRRKAKIIRDYGKQMAGDDCVASRQDEDFNLPPVVAKEIVASCDKCQLKGEAIHGQVDCSPGMWQLDCTHLEGKIILVAVHVASGYAEIQKQGQGQWTYQIYQEPYKNLKTGKYALPGRWKPKMIGGIGGFIKVRQYDQIPIEICGHKAIGTVLIGPTPVNIIGRNLLTQIGCTLNFPISPIETVPVKLKPGMDGPKVKQWPLTEEKIKALVEICTEMEKEGKISKIGPENPYNTPVFAIKKKDSTRWRKLVDFRELNKRTQDFWEVQLGIPHP…
Chadox1tHIVconsv62_SIXTYTWO	+	1219		4013	12	mRNA#33_12_copies:polyA_is_-1	-1	-1	HIV_gag_pol__TSS,HIV_gag_pol Splice acceptor/donors END	HIV_gag_pol		MQEFGIPYNPQSQGVVESMNNELKKIIGQVRDQAEHLKTAVQMAVLIHNFKRRGGIGGYSAGERIVDIIATDIQTRELQKQIIKIQNFRVYYRDSRDPLWKGPAKLLWRGEGAVVIQDNSEIKVVPRRKAKIIRDYGKQMAGDDCVASRQDEDFNLPPVVAKEIVASCDKCQLKGEAIHGQVDCSPGMWQLDCTHLEGKIILVAVHVASGYAEIQKQGQGQWTYQIYQEPYKNLKTGKYALPGRWKPKMIGGIGGFIKVRQYDQIPIEICGHKAIGTVLIGPTPVNIIGRNLLTQIGCTLNFPISPIETVPVKLKPGMDGPKVKQWPLTEEKIKALVEICTEMEKEGKISKIGPENPYNTPVFAIKKKDSTRWRKLVDFRELNKRTQDFWEVQLGIPHP…
Chadox1tHIVconsv62_SIXTYTWO	-	27348	24412 25075 25151 27283	22814	11	mRNA#39_11_copies:polyA_is_-1	-1	-1	DBP(E2A),E2_early_TSS Splice acceptor/donors GT_AG:GT_AG: END	DBP(E2A)		MAGRGGSQSERRRERTPERGRGSASHPPSRGGESPSPPPLPPKRHTYRRVASDQEEEEIVVVSENSRSPSPQASPPPLPPKKKPRKTKHVVMQDVSQDSEDERQAEEELAAVGFSYPPVRITEKDGKRSFETLDESDPLAAAASAKMMVKNPMSLPIVSAWEKGMEIMTMLMDRYRVETDLKANFQLMPEQGEVYRRICHLYINEEHRGIPLTFTSNKTLTTMMGRFLQGFVHAHSQIAHKNWECTGCALWLHGCTEAEGKLRCLHGTTMIQKEHMIEMDVASENGQRALKENPDRAKITQNRWGRSVVQLANNDARCCVHDAGCATNQFSSKSCGVFFTEGAKAQQAFRQLEAFMKAMYPGMNADQAQMMLIPLHCDCNHKPGCVPTMGRQTCKMTPF…
Chadox1tHIVconsv62_SIXTYTWO	-	32477	31654 32443	29802	8	mRNA#71_8_copies:polyA_is_-1	-1	-1	E4_TSS,E4_orf3,E4_orf4,E4_orf6 Splice acceptor/donors GT_AG: END	E4_orf3		MRVCLRMPVEGALRELFIMAGLDLPQELIRIIQGWKNENYLGMVQECNMMIEELENAPAFAVLLFLDVRVEALLEATVEHLENRVTFDLAVIFHQHSGGERCHLRDLHFEVLRDRLE
Chadox1tHIVconsv62_SIXTYTWO	+	1201		4971	7	mRNA#83_7_copies:polyA_is_-1	-1	-1	HIV_gag_pol__TSS,HIV_gag_pol,pIX Splice acceptor/donors END	HIV_gag_pol		MQEFGIPYNPQSQGVVESMNNELKKIIGQVRDQAEHLKTAVQMAVLIHNFKRRGGIGGYSAGERIVDIIATDIQTRELQKQIIKIQNFRVYYRDSRDPLWKGPAKLLWRGEGAVVIQDNSEIKVVPRRKAKIIRDYGKQMAGDDCVASRQDEDFNLPPVVAKEIVASCDKCQLKGEAIHGQVDCSPGMWQLDCTHLEGKIILVAVHVASGYAEIQKQGQGQWTYQIYQEPYKNLKTGKYALPGRWKPKMIGGIGGFIKVRQYDQIPIEICGHKAIGTVLIGPTPVNIIGRNLLTQIGCTLNFPISPIETVPVKLKPGMDGPKVKQWPLTEEKIKALVEICTEMEKEGKISKIGPENPYNTPVFAIKKKDSTRWRKLVDFRELNKRTQDFWEVQLGIPHP…
Chadox1tHIVconsv62_SIXTYTWO	+	1201		1462	6	mRNA#114_6_copies:polyA_is_-1	-1	-1	HIV_gag_pol__TSS Splice acceptor/donors END	Possible 3' truncation of HIV_gag_pol		MQEFGIPYNPQSQGVVESMNNELKKIIGQVRDQAEHLK	AGATCTCCCTATCAGTGATAGAGATCGTCGACGAGCTCGTTTAGTGAACCGTCAGATCGCCTGGAGACGCCATCCACGCTGTTTTGACCTCCATAGAAGACACCGGGACCGATCCAGCCTCCGGTTAAGCTTGGTACCTTATCCACCATGCAGGAGTTCGGCATCCCCTACAACCCTCAGAGCCAGGGCGTGGTGGAGAGCATGAACAACGAGCTGAAGAAGATCATCGGCCAGGTGCGCGACCAGGCCGAGCACCTGAAGA
Chadox1tHIVconsv62_SIXTYTWO	+	1201		1606	6	mRNA#115_6_copies:polyA_is_-1	-1	-1	HIV_gag_pol__TSS Splice acceptor/donors END	Possible 3' truncation of HIV_gag_pol		MQEFGIPYNPQSQGVVESMNNELKKIIGQVRDQAEHLKTAVQMAVLIHNFKRRGGIGGYSAGERIVDIIATDIQTRELQKQIIKIQ	AGATCTCCCTATCAGTGATAGAGATCGTCGACGAGCTCGTTTAGTGAACCGTCAGATCGCCTGGAGACGCCATCCACGCTGTTTTGACCTCCATAGAAGACACCGGGACCGATCCAGCCTCCGGTTAAGCTTGGTACCTTATCCACCATGCAGGAGTTCGGCATCCCCTACAACCCTCAGAGCCAGGGCGTGGTGGAGAGCATGAACAACGAGCTGAAGAAGATCATCGGCCAGGTGCGCGACCAGGCCGAGCACCTGAAGACCGCCGTGCAGATGGCCGTGCTGATCCACAACTTCAAGCGCCGCGGCGGCATCGGCGGCTACAGCGCCGGCGAGCGCATCGTGGACATCATCGCCACCGACATCCAGACCCGCGAGCTGCAGAAGCAGATCATCAAG…
Chadox1tHIVconsv62_SIXTYTWO	+	1201		2248	6	mRNA#126_6_copies:polyA_is_-1	-1	-1	HIV_gag_pol__TSS Splice acceptor/donors END	Possible 3' truncation of HIV_gag_pol		MQEFGIPYNPQSQGVVESMNNELKKIIGQVRDQAEHLKTAVQMAVLIHNFKRRGGIGGYSAGERIVDIIATDIQTRELQKQIIKIQNFRVYYRDSRDPLWKGPAKLLWRGEGAVVIQDNSEIKVVPRRKAKIIRDYGKQMAGDDCVASRQDEDFNLPPVVAKEIVASCDKCQLKGEAIHGQVDCSPGMWQLDCTHLEGKIILVAVHVASGYAEIQKQGQGQWTYQIYQEPYKNLKTGKYALPGRWKPKMIGGIGGFIKVRQYDQIPIEICGHKAIGTVLIGPTPVNIIGRNLLTQIGCTL	AGATCTCCCTATCAGTGATAGAGATCGTCGACGAGCTCGTTTAGTGAACCGTCAGATCGCCTGGAGACGCCATCCACGCTGTTTTGACCTCCATAGAAGACACCGGGACCGATCCAGCCTCCGGTTAAGCTTGGTACCTTATCCACCATGCAGGAGTTCGGCATCCCCTACAACCCTCAGAGCCAGGGCGTGGTGGAGAGCATGAACAACGAGCTGAAGAAGATCATCGGCCAGGTGCGCGACCAGGCCGAGCACCTGAAGACCGCCGTGCAGATGGCCGTGCTGATCCACAACTTCAAGCGCCGCGGCGGCATCGGCGGCTACAGCGCCGGCGAGCGCATCGTGGACATCATCGCCACCGACATCCAGACCCGCGAGCTGCAGAAGCAGATCATCAAG…
Chadox1tHIVconsv62_SIXTYTWO	+	1201		4110	5	mRNA#146_5_copies:polyA_is_-1	-1	-1	HIV_gag_pol__TSS,HIV_gag_pol Splice acceptor/donors END	HIV_gag_pol		MQEFGIPYNPQSQGVVESMNNELKKIIGQVRDQAEHLKTAVQMAVLIHNFKRRGGIGGYSAGERIVDIIATDIQTRELQKQIIKIQNFRVYYRDSRDPLWKGPAKLLWRGEGAVVIQDNSEIKVVPRRKAKIIRDYGKQMAGDDCVASRQDEDFNLPPVVAKEIVASCDKCQLKGEAIHGQVDCSPGMWQLDCTHLEGKIILVAVHVASGYAEIQKQGQGQWTYQIYQEPYKNLKTGKYALPGRWKPKMIGGIGGFIKVRQYDQIPIEICGHKAIGTVLIGPTPVNIIGRNLLTQIGCTLNFPISPIETVPVKLKPGMDGPKVKQWPLTEEKIKALVEICTEMEKEGKISKIGPENPYNTPVFAIKKKDSTRWRKLVDFRELNKRTQDFWEVQLGIPHP…
Chadox1tHIVconsv62_SIXTYTWO	-	27348	24412 25075 25151 27283	22837	5	mRNA#141_5_copies:polyA_is_-1	-1	-1	DBP(E2A),E2_early_TSS Splice acceptor/donors GT_AG:GT_AG: END	DBP(E2A)		MAGRGGSQSERRRERTPERGRGSASHPPSRGGESPSPPPLPPKRHTYRRVASDQEEEEIVVVSENSRSPSPQASPPPLPPKKKPRKTKHVVMQDVSQDSEDERQAEEELAAVGFSYPPVRITEKDGKRSFETLDESDPLAAAASAKMMVKNPMSLPIVSAWEKGMEIMTMLMDRYRVETDLKANFQLMPEQGEVYRRICHLYINEEHRGIPLTFTSNKTLTTMMGRFLQGFVHAHSQIAHKNWECTGCALWLHGCTEAEGKLRCLHGTTMIQKEHMIEMDVASENGQRALKENPDRAKITQNRWGRSVVQLANNDARCCVHDAGCATNQFSSKSCGVFFTEGAKAQQAFRQLEAFMKAMYPGMNADQAQMMLIPLHCDCNHKPGCVPTMGRQTCKMTPF…
Chadox1tHIVconsv62_SIXTYTWO	-	27348	24412 25075 25151 27283	22870	5	mRNA#150_5_copies:polyA_is_-1	-1	-1	E2_early_TSS Splice acceptor/donors GT_AG:GT_AG: END	Possible 3' truncation of DBP(E2A)		MAGRGGSQSERRRERTPERGRGSASHPPSRGGESPSPPPLPPKRHTYRRVASDQEEEEIVVVSENSRSPSPQASPPPLPPKKKPRKTKHVVMQDVSQDSEDERQAEEELAAVGFSYPPVRITEKDGKRSFETLDESDPLAAAASAKMMVKNPMSLPIVSAWEKGMEIMTMLMDRYRVETDLKANFQLMPEQGEVYRRICHLYINEEHRGIPLTFTSNKTLTTMMGRFLQGFVHAHSQIAHKNWECTGCALWLHGCTEAEGKLRCLHGTTMIQKEHMIEMDVASENGQRALKENPDRAKITQNRWGRSVVQLANNDARCCVHDAGCATNQFSSKSCGVFFTEGAKAQQAFRQLEAFMKAMYPGMNADQAQMMLIPLHCDCNHKPGCVPTMGRQTCKMTPF…	AATCGAAAGGGTTCTGCCGGGTCTCGGCATGGCCCGCGGGCAGGGACACGTTGCGGAACTGGTACTTGGCCAGCCACTTGAACTCGGGGATCAGCAGTTTGGGCAGCGGGGTGTCGGGGAAGGAGTCGGTCCACAGCTTCCGCGTCAGCTGCAGGGCGCCCAGCAGGTCGGGCGCGGAGATCTTGAAATCGCAGTTGGGACCCGCGTTCTGCGCGCGAGAGTTGCGGTACACGGGGTTGCAGCACTGGAACACCATCAGGGCCGGGTGCTTCACGCTCGCCAGCACCGCCGCGTCGGTGATGCTCTCCACGTCGAGGTCCTCGGCGTTGGCCATCCCGAAGGGGGTCATCTTGCAGGTCTGCCTTCCCATGGTGGGCACGCACCCGGGCTTGTGGTTGC…
Chadox1tHIVconsv62_SIXTYTWO	+	1201	4127 4852	4878	5	mRNA#130_5_copies:polyA_is_-1	-1	-1	HIV_gag_pol__TSS,HIV_gag_pol Splice acceptor/donors :GT_AG END	HIV_gag_pol		MQEFGIPYNPQSQGVVESMNNELKKIIGQVRDQAEHLKTAVQMAVLIHNFKRRGGIGGYSAGERIVDIIATDIQTRELQKQIIKIQNFRVYYRDSRDPLWKGPAKLLWRGEGAVVIQDNSEIKVVPRRKAKIIRDYGKQMAGDDCVASRQDEDFNLPPVVAKEIVASCDKCQLKGEAIHGQVDCSPGMWQLDCTHLEGKIILVAVHVASGYAEIQKQGQGQWTYQIYQEPYKNLKTGKYALPGRWKPKMIGGIGGFIKVRQYDQIPIEICGHKAIGTVLIGPTPVNIIGRNLLTQIGCTLNFPISPIETVPVKLKPGMDGPKVKQWPLTEEKIKALVEICTEMEKEGKISKIGPENPYNTPVFAIKKKDSTRWRKLVDFRELNKRTQDFWEVQLGIPHP…
Chadox1tHIVconsv62_SIXTYTWO	+	1201		1359	5	mRNA#134_5_copies:polyA_is_-1	-1	-1	HIV_gag_pol__TSS Splice acceptor/donors END	none from list		MQEF	AGATCTCCCTATCAGTGATAGAGATCGTCGACGAGCTCGTTTAGTGAACCGTCAGATCGCCTGGAGACGCCATCCACGCTGTTTTGACCTCCATAGAAGACACCGGGACCGATCCAGCCTCCGGTTAAGCTTGGTACCTTATCCACCATGCAGGAGTTC
Chadox1tHIVconsv62_SIXTYTWO	+	1201		1925	5	mRNA#153_5_copies:polyA_is_-1	-1	-1	HIV_gag_pol__TSS Splice acceptor/donors END	Possible 3' truncation of HIV_gag_pol		MQEFGIPYNPQSQGVVESMNNELKKIIGQVRDQAEHLKTAVQMAVLIHNFKRRGGIGGYSAGERIVDIIATDIQTRELQKQIIKIQNFRVYYRDSRDPLWKGPAKLLWRGEGAVVIQDNSEIKVVPRRKAKIIRDYGKQMAGDDCVASRQDEDFNLPPVVAKEIVASCDKCQLKGEAIHGQVDCSPGMWQLD	AGATCTCCCTATCAGTGATAGAGATCGTCGACGAGCTCGTTTAGTGAACCGTCAGATCGCCTGGAGACGCCATCCACGCTGTTTTGACCTCCATAGAAGACACCGGGACCGATCCAGCCTCCGGTTAAGCTTGGTACCTTATCCACCATGCAGGAGTTCGGCATCCCCTACAACCCTCAGAGCCAGGGCGTGGTGGAGAGCATGAACAACGAGCTGAAGAAGATCATCGGCCAGGTGCGCGACCAGGCCGAGCACCTGAAGACCGCCGTGCAGATGGCCGTGCTGATCCACAACTTCAAGCGCCGCGGCGGCATCGGCGGCTACAGCGCCGGCGAGCGCATCGTGGACATCATCGCCACCGACATCCAGACCCGCGAGCTGCAGAAGCAGATCATCAAG…
Chadox1tHIVconsv62_SIXTYTWO	+	1219		4036	5	mRNA#139_5_copies:polyA_is_-1	-1	-1	HIV_gag_pol__TSS,HIV_gag_pol Splice acceptor/donors END	HIV_gag_pol		MQEFGIPYNPQSQGVVESMNNELKKIIGQVRDQAEHLKTAVQMAVLIHNFKRRGGIGGYSAGERIVDIIATDIQTRELQKQIIKIQNFRVYYRDSRDPLWKGPAKLLWRGEGAVVIQDNSEIKVVPRRKAKIIRDYGKQMAGDDCVASRQDEDFNLPPVVAKEIVASCDKCQLKGEAIHGQVDCSPGMWQLDCTHLEGKIILVAVHVASGYAEIQKQGQGQWTYQIYQEPYKNLKTGKYALPGRWKPKMIGGIGGFIKVRQYDQIPIEICGHKAIGTVLIGPTPVNIIGRNLLTQIGCTLNFPISPIETVPVKLKPGMDGPKVKQWPLTEEKIKALVEICTEMEKEGKISKIGPENPYNTPVFAIKKKDSTRWRKLVDFRELNKRTQDFWEVQLGIPHP…
Chadox1tHIVconsv62_SIXTYTWO	+	1201		1945	4	mRNA#170_4_copies:polyA_is_-1	-1	-1	HIV_gag_pol__TSS Splice acceptor/donors END	Possible 3' truncation of HIV_gag_pol		MQEFGIPYNPQSQGVVESMNNELKKIIGQVRDQAEHLKTAVQMAVLIHNFKRRGGIGGYSAGERIVDIIATDIQTRELQKQIIKIQNFRVYYRDSRDPLWKGPAKLLWRGEGAVVIQDNSEIKVVPRRKAKIIRDYGKQMAGDDCVASRQDEDFNLPPVVAKEIVASCDKCQLKGEAIHGQVDCSPGMWQLDCTHLEGK	AGATCTCCCTATCAGTGATAGAGATCGTCGACGAGCTCGTTTAGTGAACCGTCAGATCGCCTGGAGACGCCATCCACGCTGTTTTGACCTCCATAGAAGACACCGGGACCGATCCAGCCTCCGGTTAAGCTTGGTACCTTATCCACCATGCAGGAGTTCGGCATCCCCTACAACCCTCAGAGCCAGGGCGTGGTGGAGAGCATGAACAACGAGCTGAAGAAGATCATCGGCCAGGTGCGCGACCAGGCCGAGCACCTGAAGACCGCCGTGCAGATGGCCGTGCTGATCCACAACTTCAAGCGCCGCGGCGGCATCGGCGGCTACAGCGCCGGCGAGCGCATCGTGGACATCATCGCCACCGACATCCAGACCCGCGAGCTGCAGAAGCAGATCATCAAG…
Chadox1tHIVconsv62_SIXTYTWO	+	1180	1205 1225	4198	4	mRNA#193_4_copies:polyA_is_-1	-1	-1	HIV_gag_pol__TSS,HIV_gag_pol Splice acceptor/donors :TC_GA END	HIV_gag_pol		MQEFGIPYNPQSQGVVESMNNELKKIIGQVRDQAEHLKTAVQMAVLIHNFKRRGGIGGYSAGERIVDIIATDIQTRELQKQIIKIQNFRVYYRDSRDPLWKGPAKLLWRGEGAVVIQDNSEIKVVPRRKAKIIRDYGKQMAGDDCVASRQDEDFNLPPVVAKEIVASCDKCQLKGEAIHGQVDCSPGMWQLDCTHLEGKIILVAVHVASGYAEIQKQGQGQWTYQIYQEPYKNLKTGKYALPGRWKPKMIGGIGGFIKVRQYDQIPIEICGHKAIGTVLIGPTPVNIIGRNLLTQIGCTLNFPISPIETVPVKLKPGMDGPKVKQWPLTEEKIKALVEICTEMEKEGKISKIGPENPYNTPVFAIKKKDSTRWRKLVDFRELNKRTQDFWEVQLGIPHP…
Chadox1tHIVconsv62_SIXTYTWO	-	32477	32032 32443	29802	4	mRNA#205_4_copies:polyA_is_-1	-1	-1	E4_TSS,E4_orf2,E4_orf3,E4_orf4,E4_orf6 Splice acceptor/donors GT_AG: END	E4_orf2		MLERTPCTYSIVVPEALNLHLDDFSFVDFLKNCLPDFLSSYLEDITGSSQHAYFNLTFGNAHWGGLRFICNVACPALIPGGPMAKNFGDDMKDYIQLLLREELRDRGRDFDIPIVNLLQVNQEQNLLEL
Chadox1tHIVconsv62_SIXTYTWO	+	6949	6986 8008 8079 8849 9273 10535 10621 11840	14858	4	mRNA#207_4_copies:polyA_is_-1	-1	-1	Major_late_TSS,tpl_1,tpl_2,i_leader,i_leader_protein,tpl_3,VA_I,VA_II,52/55K(L1),preIIIa(L1) Splice acceptor/donors :GT_AG:GT_AG:GT_AG:GT_AG END	i_leader_protein		MRADGEELDLLPPIGGMAVDVMEVEMPTARRTLVLVFIQAATVLATLHGMHVLHELYLSSFDEEFQWEVESWRLHLVLYYVVVVGLALFCLDGGHADEPAREAGPDLGASGSESEDEGAQAGAVQGPETLRSQGLRART
Chadox1tHIVconsv62_SIXTYTWO	+	1201		1570	4	mRNA#165_4_copies:polyA_is_-1	-1	-1	HIV_gag_pol__TSS Splice acceptor/donors END	Possible 3' truncation of HIV_gag_pol		MQEFGIPYNPQSQGVVESMNNELKKIIGQVRDQAEHLKTAVQMAVLIHNFKRRGGIGGYSAGERIVDIIATDIQ	AGATCTCCCTATCAGTGATAGAGATCGTCGACGAGCTCGTTTAGTGAACCGTCAGATCGCCTGGAGACGCCATCCACGCTGTTTTGACCTCCATAGAAGACACCGGGACCGATCCAGCCTCCGGTTAAGCTTGGTACCTTATCCACCATGCAGGAGTTCGGCATCCCCTACAACCCTCAGAGCCAGGGCGTGGTGGAGAGCATGAACAACGAGCTGAAGAAGATCATCGGCCAGGTGCGCGACCAGGCCGAGCACCTGAAGACCGCCGTGCAGATGGCCGTGCTGATCCACAACTTCAAGCGCCGCGGCGGCATCGGCGGCTACAGCGCCGGCGAGCGCATCGTGGACATCATCGCCACCGACATCCAGA
Chadox1tHIVconsv62_SIXTYTWO	+	1201		1877	4	mRNA#162_4_copies:polyA_is_-1	-1	-1	HIV_gag_pol__TSS Splice acceptor/donors END	Possible 3' truncation of HIV_gag_pol		MQEFGIPYNPQSQGVVESMNNELKKIIGQVRDQAEHLKTAVQMAVLIHNFKRRGGIGGYSAGERIVDIIATDIQTRELQKQIIKIQNFRVYYRDSRDPLWKGPAKLLWRGEGAVVIQDNSEIKVVPRRKAKIIRDYGKQMAGDDCVASRQDEDFNLPPVVAKEIVASCDKCQLKGE	AGATCTCCCTATCAGTGATAGAGATCGTCGACGAGCTCGTTTAGTGAACCGTCAGATCGCCTGGAGACGCCATCCACGCTGTTTTGACCTCCATAGAAGACACCGGGACCGATCCAGCCTCCGGTTAAGCTTGGTACCTTATCCACCATGCAGGAGTTCGGCATCCCCTACAACCCTCAGAGCCAGGGCGTGGTGGAGAGCATGAACAACGAGCTGAAGAAGATCATCGGCCAGGTGCGCGACCAGGCCGAGCACCTGAAGACCGCCGTGCAGATGGCCGTGCTGATCCACAACTTCAAGCGCCGCGGCGGCATCGGCGGCTACAGCGCCGGCGAGCGCATCGTGGACATCATCGCCACCGACATCCAGACCCGCGAGCTGCAGAAGCAGATCATCAAG…
Chadox1tHIVconsv62_SIXTYTWO	+	1201		1541	4	mRNA#160_4_copies:polyA_is_-1	-1	-1	HIV_gag_pol__TSS Splice acceptor/donors END	Possible 3' truncation of HIV_gag_pol		MQEFGIPYNPQSQGVVESMNNELKKIIGQVRDQAEHLKTAVQMAVLIHNFKRRGGIGGYSAGER	AGATCTCCCTATCAGTGATAGAGATCGTCGACGAGCTCGTTTAGTGAACCGTCAGATCGCCTGGAGACGCCATCCACGCTGTTTTGACCTCCATAGAAGACACCGGGACCGATCCAGCCTCCGGTTAAGCTTGGTACCTTATCCACCATGCAGGAGTTCGGCATCCCCTACAACCCTCAGAGCCAGGGCGTGGTGGAGAGCATGAACAACGAGCTGAAGAAGATCATCGGCCAGGTGCGCGACCAGGCCGAGCACCTGAAGACCGCCGTGCAGATGGCCGTGCTGATCCACAACTTCAAGCGCCGCGGCGGCATCGGCGGCTACAGCGCCGGCGAGCGCAT
Chadox1tHIVconsv62_SIXTYTWO	+	4488		4971	4	mRNA#181_4_copies:polyA_is_-1	-1	-1	pIX_TSS,pIX Splice acceptor/donors END	pIX		MSGSGSFEGGVFSPYLTGRLPSWAGVRQNVMGSTVDGRPVQPANSSTLTYATLSSSSVDAAAAAAAASAASAVRGMAMGAGYYGTLVANSSSTNNPASLNEEKLLLLMAQLEALTQRLGELTQQVAQLQEQTRAAVATVKSK
Chadox1tHIVconsv62_SIXTYTWO	+	1201		1486	4	mRNA#164_4_copies:polyA_is_-1	-1	-1	HIV_gag_pol__TSS Splice acceptor/donors END	Possible 3' truncation of HIV_gag_pol		MQEFGIPYNPQSQGVVESMNNELKKIIGQVRDQAEHLKTAVQMAVL	AGATCTCCCTATCAGTGATAGAGATCGTCGACGAGCTCGTTTAGTGAACCGTCAGATCGCCTGGAGACGCCATCCACGCTGTTTTGACCTCCATAGAAGACACCGGGACCGATCCAGCCTCCGGTTAAGCTTGGTACCTTATCCACCATGCAGGAGTTCGGCATCCCCTACAACCCTCAGAGCCAGGGCGTGGTGGAGAGCATGAACAACGAGCTGAAGAAGATCATCGGCCAGGTGCGCGACCAGGCCGAGCACCTGAAGACCGCCGTGCAGATGGCCGTGCTGA
Chadox1tHIVconsv62_SIXTYTWO	+	1201		2227	4	mRNA#172_4_copies:polyA_is_-1	-1	-1	HIV_gag_pol__TSS Splice acceptor/donors END	Possible 3' truncation of HIV_gag_pol		MQEFGIPYNPQSQGVVESMNNELKKIIGQVRDQAEHLKTAVQMAVLIHNFKRRGGIGGYSAGERIVDIIATDIQTRELQKQIIKIQNFRVYYRDSRDPLWKGPAKLLWRGEGAVVIQDNSEIKVVPRRKAKIIRDYGKQMAGDDCVASRQDEDFNLPPVVAKEIVASCDKCQLKGEAIHGQVDCSPGMWQLDCTHLEGKIILVAVHVASGYAEIQKQGQGQWTYQIYQEPYKNLKTGKYALPGRWKPKMIGGIGGFIKVRQYDQIPIEICGHKAIGTVLIGPTPVNIIGRNLL	AGATCTCCCTATCAGTGATAGAGATCGTCGACGAGCTCGTTTAGTGAACCGTCAGATCGCCTGGAGACGCCATCCACGCTGTTTTGACCTCCATAGAAGACACCGGGACCGATCCAGCCTCCGGTTAAGCTTGGTACCTTATCCACCATGCAGGAGTTCGGCATCCCCTACAACCCTCAGAGCCAGGGCGTGGTGGAGAGCATGAACAACGAGCTGAAGAAGATCATCGGCCAGGTGCGCGACCAGGCCGAGCACCTGAAGACCGCCGTGCAGATGGCCGTGCTGATCCACAACTTCAAGCGCCGCGGCGGCATCGGCGGCTACAGCGCCGGCGAGCGCATCGTGGACATCATCGCCACCGACATCCAGACCCGCGAGCTGCAGAAGCAGATCATCAAG…
Chadox1tHIVconsv62_SIXTYTWO	+	1201		2924	4	mRNA#188_4_copies:polyA_is_-1	-1	-1	HIV_gag_pol__TSS Splice acceptor/donors END	Possible 3' truncation of HIV_gag_pol		MQEFGIPYNPQSQGVVESMNNELKKIIGQVRDQAEHLKTAVQMAVLIHNFKRRGGIGGYSAGERIVDIIATDIQTRELQKQIIKIQNFRVYYRDSRDPLWKGPAKLLWRGEGAVVIQDNSEIKVVPRRKAKIIRDYGKQMAGDDCVASRQDEDFNLPPVVAKEIVASCDKCQLKGEAIHGQVDCSPGMWQLDCTHLEGKIILVAVHVASGYAEIQKQGQGQWTYQIYQEPYKNLKTGKYALPGRWKPKMIGGIGGFIKVRQYDQIPIEICGHKAIGTVLIGPTPVNIIGRNLLTQIGCTLNFPISPIETVPVKLKPGMDGPKVKQWPLTEEKIKALVEICTEMEKEGKISKIGPENPYNTPVFAIKKKDSTRWRKLVDFRELNKRTQDFWEVQLGIPHP…	AGATCTCCCTATCAGTGATAGAGATCGTCGACGAGCTCGTTTAGTGAACCGTCAGATCGCCTGGAGACGCCATCCACGCTGTTTTGACCTCCATAGAAGACACCGGGACCGATCCAGCCTCCGGTTAAGCTTGGTACCTTATCCACCATGCAGGAGTTCGGCATCCCCTACAACCCTCAGAGCCAGGGCGTGGTGGAGAGCATGAACAACGAGCTGAAGAAGATCATCGGCCAGGTGCGCGACCAGGCCGAGCACCTGAAGACCGCCGTGCAGATGGCCGTGCTGATCCACAACTTCAAGCGCCGCGGCGGCATCGGCGGCTACAGCGCCGGCGAGCGCATCGTGGACATCATCGCCACCGACATCCAGACCCGCGAGCTGCAGAAGCAGATCATCAAG…
Chadox1tHIVconsv62_SIXTYTWO	+	26526		28253	3	mRNA#297_3_copies:polyA_is_-1	-1	-1	L4_TSS,22K(L4),preVIII(L4) Splice acceptor/donors END	22K(L4)		MPRGNKKLKVELPPVEDLEEDWENSSQAEEMEEDWDSTQAEEDSLQDSLEEDEEEAEEEVEEAAAARPSSSAGEKASSTDTISAPGRGPARPHSRWDETGRFPNPTTQTGKKERQGYKSWRGHKNAIVSCLQACGGNISFTRRYLLFHRGVNFPRNILHYYRHLHSPYYFQEEAAAAEKDQKTS
Chadox1tHIVconsv62_SIXTYTWO	+	1201	4136 4864	4878	3	mRNA#248_3_copies:polyA_is_-1	-1	-1	HIV_gag_pol__TSS,HIV_gag_pol Splice acceptor/donors :TT_AG END	HIV_gag_pol		MQEFGIPYNPQSQGVVESMNNELKKIIGQVRDQAEHLKTAVQMAVLIHNFKRRGGIGGYSAGERIVDIIATDIQTRELQKQIIKIQNFRVYYRDSRDPLWKGPAKLLWRGEGAVVIQDNSEIKVVPRRKAKIIRDYGKQMAGDDCVASRQDEDFNLPPVVAKEIVASCDKCQLKGEAIHGQVDCSPGMWQLDCTHLEGKIILVAVHVASGYAEIQKQGQGQWTYQIYQEPYKNLKTGKYALPGRWKPKMIGGIGGFIKVRQYDQIPIEICGHKAIGTVLIGPTPVNIIGRNLLTQIGCTLNFPISPIETVPVKLKPGMDGPKVKQWPLTEEKIKALVEICTEMEKEGKISKIGPENPYNTPVFAIKKKDSTRWRKLVDFRELNKRTQDFWEVQLGIPHP…
Chadox1tHIVconsv62_SIXTYTWO	+	1201		1653	3	mRNA#242_3_copies:polyA_is_-1	-1	-1	HIV_gag_pol__TSS Splice acceptor/donors END	Possible 3' truncation of HIV_gag_pol		MQEFGIPYNPQSQGVVESMNNELKKIIGQVRDQAEHLKTAVQMAVLIHNFKRRGGIGGYSAGERIVDIIATDIQTRELQKQIIKIQNFRVYYRDSRDPLWKG	AGATCTCCCTATCAGTGATAGAGATCGTCGACGAGCTCGTTTAGTGAACCGTCAGATCGCCTGGAGACGCCATCCACGCTGTTTTGACCTCCATAGAAGACACCGGGACCGATCCAGCCTCCGGTTAAGCTTGGTACCTTATCCACCATGCAGGAGTTCGGCATCCCCTACAACCCTCAGAGCCAGGGCGTGGTGGAGAGCATGAACAACGAGCTGAAGAAGATCATCGGCCAGGTGCGCGACCAGGCCGAGCACCTGAAGACCGCCGTGCAGATGGCCGTGCTGATCCACAACTTCAAGCGCCGCGGCGGCATCGGCGGCTACAGCGCCGGCGAGCGCATCGTGGACATCATCGCCACCGACATCCAGACCCGCGAGCTGCAGAAGCAGATCATCAAG…
Chadox1tHIVconsv62_SIXTYTWO	+	1219		4142	3	mRNA#268_3_copies:polyA_is_-1	-1	-1	HIV_gag_pol__TSS,HIV_gag_pol Splice acceptor/donors END	HIV_gag_pol		MQEFGIPYNPQSQGVVESMNNELKKIIGQVRDQAEHLKTAVQMAVLIHNFKRRGGIGGYSAGERIVDIIATDIQTRELQKQIIKIQNFRVYYRDSRDPLWKGPAKLLWRGEGAVVIQDNSEIKVVPRRKAKIIRDYGKQMAGDDCVASRQDEDFNLPPVVAKEIVASCDKCQLKGEAIHGQVDCSPGMWQLDCTHLEGKIILVAVHVASGYAEIQKQGQGQWTYQIYQEPYKNLKTGKYALPGRWKPKMIGGIGGFIKVRQYDQIPIEICGHKAIGTVLIGPTPVNIIGRNLLTQIGCTLNFPISPIETVPVKLKPGMDGPKVKQWPLTEEKIKALVEICTEMEKEGKISKIGPENPYNTPVFAIKKKDSTRWRKLVDFRELNKRTQDFWEVQLGIPHP…
Chadox1tHIVconsv62_SIXTYTWO	+	1201		2943	3	mRNA#232_3_copies:polyA_is_-1	-1	-1	HIV_gag_pol__TSS Splice acceptor/donors END	Possible 3' truncation of HIV_gag_pol		MQEFGIPYNPQSQGVVESMNNELKKIIGQVRDQAEHLKTAVQMAVLIHNFKRRGGIGGYSAGERIVDIIATDIQTRELQKQIIKIQNFRVYYRDSRDPLWKGPAKLLWRGEGAVVIQDNSEIKVVPRRKAKIIRDYGKQMAGDDCVASRQDEDFNLPPVVAKEIVASCDKCQLKGEAIHGQVDCSPGMWQLDCTHLEGKIILVAVHVASGYAEIQKQGQGQWTYQIYQEPYKNLKTGKYALPGRWKPKMIGGIGGFIKVRQYDQIPIEICGHKAIGTVLIGPTPVNIIGRNLLTQIGCTLNFPISPIETVPVKLKPGMDGPKVKQWPLTEEKIKALVEICTEMEKEGKISKIGPENPYNTPVFAIKKKDSTRWRKLVDFRELNKRTQDFWEVQLGIPHP…	AGATCTCCCTATCAGTGATAGAGATCGTCGACGAGCTCGTTTAGTGAACCGTCAGATCGCCTGGAGACGCCATCCACGCTGTTTTGACCTCCATAGAAGACACCGGGACCGATCCAGCCTCCGGTTAAGCTTGGTACCTTATCCACCATGCAGGAGTTCGGCATCCCCTACAACCCTCAGAGCCAGGGCGTGGTGGAGAGCATGAACAACGAGCTGAAGAAGATCATCGGCCAGGTGCGCGACCAGGCCGAGCACCTGAAGACCGCCGTGCAGATGGCCGTGCTGATCCACAACTTCAAGCGCCGCGGCGGCATCGGCGGCTACAGCGCCGGCGAGCGCATCGTGGACATCATCGCCACCGACATCCAGACCCGCGAGCTGCAGAAGCAGATCATCAAG…
Chadox1tHIVconsv62_SIXTYTWO	+	1219		3997	3	mRNA#270_3_copies:polyA_is_-1	-1	-1	HIV_gag_pol__TSS Splice acceptor/donors END	Possible 3' truncation of HIV_gag_pol		MQEFGIPYNPQSQGVVESMNNELKKIIGQVRDQAEHLKTAVQMAVLIHNFKRRGGIGGYSAGERIVDIIATDIQTRELQKQIIKIQNFRVYYRDSRDPLWKGPAKLLWRGEGAVVIQDNSEIKVVPRRKAKIIRDYGKQMAGDDCVASRQDEDFNLPPVVAKEIVASCDKCQLKGEAIHGQVDCSPGMWQLDCTHLEGKIILVAVHVASGYAEIQKQGQGQWTYQIYQEPYKNLKTGKYALPGRWKPKMIGGIGGFIKVRQYDQIPIEICGHKAIGTVLIGPTPVNIIGRNLLTQIGCTLNFPISPIETVPVKLKPGMDGPKVKQWPLTEEKIKALVEICTEMEKEGKISKIGPENPYNTPVFAIKKKDSTRWRKLVDFRELNKRTQDFWEVQLGIPHP…	TAGAGATCGTCGACGAGCTCGTTTAGTGAACCGTCAGATCGCCTGGAGACGCCATCCACGCTGTTTTGACCTCCATAGAAGACACCGGGACCGATCCAGCCTCCGGTTAAGCTTGGTACCTTATCCACCATGCAGGAGTTCGGCATCCCCTACAACCCTCAGAGCCAGGGCGTGGTGGAGAGCATGAACAACGAGCTGAAGAAGATCATCGGCCAGGTGCGCGACCAGGCCGAGCACCTGAAGACCGCCGTGCAGATGGCCGTGCTGATCCACAACTTCAAGCGCCGCGGCGGCATCGGCGGCTACAGCGCCGGCGAGCGCATCGTGGACATCATCGCCACCGACATCCAGACCCGCGAGCTGCAGAAGCAGATCATCAAGATCCAGAACTTCCGCGTG…
Chadox1tHIVconsv62_SIXTYTWO	+	1201		2141	3	mRNA#245_3_copies:polyA_is_-1	-1	-1	HIV_gag_pol__TSS Splice acceptor/donors END	Possible 3' truncation of HIV_gag_pol		MQEFGIPYNPQSQGVVESMNNELKKIIGQVRDQAEHLKTAVQMAVLIHNFKRRGGIGGYSAGERIVDIIATDIQTRELQKQIIKIQNFRVYYRDSRDPLWKGPAKLLWRGEGAVVIQDNSEIKVVPRRKAKIIRDYGKQMAGDDCVASRQDEDFNLPPVVAKEIVASCDKCQLKGEAIHGQVDCSPGMWQLDCTHLEGKIILVAVHVASGYAEIQKQGQGQWTYQIYQEPYKNLKTGKYALPGRWKPKMIGGIGGFIKVRQYDQ	AGATCTCCCTATCAGTGATAGAGATCGTCGACGAGCTCGTTTAGTGAACCGTCAGATCGCCTGGAGACGCCATCCACGCTGTTTTGACCTCCATAGAAGACACCGGGACCGATCCAGCCTCCGGTTAAGCTTGGTACCTTATCCACCATGCAGGAGTTCGGCATCCCCTACAACCCTCAGAGCCAGGGCGTGGTGGAGAGCATGAACAACGAGCTGAAGAAGATCATCGGCCAGGTGCGCGACCAGGCCGAGCACCTGAAGACCGCCGTGCAGATGGCCGTGCTGATCCACAACTTCAAGCGCCGCGGCGGCATCGGCGGCTACAGCGCCGGCGAGCGCATCGTGGACATCATCGCCACCGACATCCAGACCCGCGAGCTGCAGAAGCAGATCATCAAG…
Chadox1tHIVconsv62_SIXTYTWO	+	1201		3475	3	mRNA#267_3_copies:polyA_is_-1	-1	-1	HIV_gag_pol__TSS Splice acceptor/donors END	Possible 3' truncation of HIV_gag_pol		MQEFGIPYNPQSQGVVESMNNELKKIIGQVRDQAEHLKTAVQMAVLIHNFKRRGGIGGYSAGERIVDIIATDIQTRELQKQIIKIQNFRVYYRDSRDPLWKGPAKLLWRGEGAVVIQDNSEIKVVPRRKAKIIRDYGKQMAGDDCVASRQDEDFNLPPVVAKEIVASCDKCQLKGEAIHGQVDCSPGMWQLDCTHLEGKIILVAVHVASGYAEIQKQGQGQWTYQIYQEPYKNLKTGKYALPGRWKPKMIGGIGGFIKVRQYDQIPIEICGHKAIGTVLIGPTPVNIIGRNLLTQIGCTLNFPISPIETVPVKLKPGMDGPKVKQWPLTEEKIKALVEICTEMEKEGKISKIGPENPYNTPVFAIKKKDSTRWRKLVDFRELNKRTQDFWEVQLGIPHP…	AGATCTCCCTATCAGTGATAGAGATCGTCGACGAGCTCGTTTAGTGAACCGTCAGATCGCCTGGAGACGCCATCCACGCTGTTTTGACCTCCATAGAAGACACCGGGACCGATCCAGCCTCCGGTTAAGCTTGGTACCTTATCCACCATGCAGGAGTTCGGCATCCCCTACAACCCTCAGAGCCAGGGCGTGGTGGAGAGCATGAACAACGAGCTGAAGAAGATCATCGGCCAGGTGCGCGACCAGGCCGAGCACCTGAAGACCGCCGTGCAGATGGCCGTGCTGATCCACAACTTCAAGCGCCGCGGCGGCATCGGCGGCTACAGCGCCGGCGAGCGCATCGTGGACATCATCGCCACCGACATCCAGACCCGCGAGCTGCAGAAGCAGATCATCAAG…
Chadox1tHIVconsv62_SIXTYTWO	+	1201		3231	3	mRNA#291_3_copies:polyA_is_-1	-1	-1	HIV_gag_pol__TSS Splice acceptor/donors END	Possible 3' truncation of HIV_gag_pol		MQEFGIPYNPQSQGVVESMNNELKKIIGQVRDQAEHLKTAVQMAVLIHNFKRRGGIGGYSAGERIVDIIATDIQTRELQKQIIKIQNFRVYYRDSRDPLWKGPAKLLWRGEGAVVIQDNSEIKVVPRRKAKIIRDYGKQMAGDDCVASRQDEDFNLPPVVAKEIVASCDKCQLKGEAIHGQVDCSPGMWQLDCTHLEGKIILVAVHVASGYAEIQKQGQGQWTYQIYQEPYKNLKTGKYALPGRWKPKMIGGIGGFIKVRQYDQIPIEICGHKAIGTVLIGPTPVNIIGRNLLTQIGCTLNFPISPIETVPVKLKPGMDGPKVKQWPLTEEKIKALVEICTEMEKEGKISKIGPENPYNTPVFAIKKKDSTRWRKLVDFRELNKRTQDFWEVQLGIPHP…	AGATCTCCCTATCAGTGATAGAGATCGTCGACGAGCTCGTTTAGTGAACCGTCAGATCGCCTGGAGACGCCATCCACGCTGTTTTGACCTCCATAGAAGACACCGGGACCGATCCAGCCTCCGGTTAAGCTTGGTACCTTATCCACCATGCAGGAGTTCGGCATCCCCTACAACCCTCAGAGCCAGGGCGTGGTGGAGAGCATGAACAACGAGCTGAAGAAGATCATCGGCCAGGTGCGCGACCAGGCCGAGCACCTGAAGACCGCCGTGCAGATGGCCGTGCTGATCCACAACTTCAAGCGCCGCGGCGGCATCGGCGGCTACAGCGCCGGCGAGCGCATCGTGGACATCATCGCCACCGACATCCAGACCCGCGAGCTGCAGAAGCAGATCATCAAG…
Chadox1tHIVconsv62_SIXTYTWO	+	6949	6986 8008 8079 8849 9273 10535 10621 11840	14814	3	mRNA#278_3_copies:polyA_is_-1	-1	-1	Major_late_TSS,tpl_1,tpl_2,i_leader,i_leader_protein,tpl_3,VA_I,VA_II,52/55K(L1) Splice acceptor/donors :GT_AG:GT_AG:GT_AG:GT_AG END	i_leader_protein		MRADGEELDLLPPIGGMAVDVMEVEMPTARRTLVLVFIQAATVLATLHGMHVLHELYLSSFDEEFQWEVESWRLHLVLYYVVVVGLALFCLDGGHADEPAREAGPDLGASGSESEDEGAQAGAVQGPETLRSQGLRART
Chadox1tHIVconsv62_SIXTYTWO	+	1180	1205 1225	4167	3	mRNA#251_3_copies:polyA_is_-1	-1	-1	HIV_gag_pol__TSS,HIV_gag_pol Splice acceptor/donors :TC_GA END	HIV_gag_pol		MQEFGIPYNPQSQGVVESMNNELKKIIGQVRDQAEHLKTAVQMAVLIHNFKRRGGIGGYSAGERIVDIIATDIQTRELQKQIIKIQNFRVYYRDSRDPLWKGPAKLLWRGEGAVVIQDNSEIKVVPRRKAKIIRDYGKQMAGDDCVASRQDEDFNLPPVVAKEIVASCDKCQLKGEAIHGQVDCSPGMWQLDCTHLEGKIILVAVHVASGYAEIQKQGQGQWTYQIYQEPYKNLKTGKYALPGRWKPKMIGGIGGFIKVRQYDQIPIEICGHKAIGTVLIGPTPVNIIGRNLLTQIGCTLNFPISPIETVPVKLKPGMDGPKVKQWPLTEEKIKALVEICTEMEKEGKISKIGPENPYNTPVFAIKKKDSTRWRKLVDFRELNKRTQDFWEVQLGIPHP…
Chadox1tHIVconsv62_SIXTYTWO	+	6949	6986 8008 8079 10535 10621 19279	22839	3	mRNA#255_3_copies:polyA_is_-1	-1	-1	Major_late_TSS,tpl_1,tpl_2,tpl_3,hexon(L3),23K_protease(L3) Splice acceptor/donors :GT_AG:GT_AG:GT_AG END	hexon(L3)		MATPSMLPQWAYMHIAGQDASEYLSPGLVQFARATDTYFSLGNKFRNPTVAPTHDVTTDRSQRLTLRFVPVDREDNTYSYKVRYTLAVGDNRVLDMASTYFDIRGVLDRGPSFKPYSGTAYNSLAPKGAPNSSQWEQKKAGNGDTMETHTFGVAPMGGENITIDGLQIGTDATADQDKPIYADKTFQPEPQVGEENWQETESFYGGRALKKDTSMKPCYGSYARPTNVKGGQAKLKVGADGVPTKEFDIDLAFFDTPGGTVNGQDEYKADIVMYTENTYLETPDTHVVYKPGKDDASSEINLVQQSMPNRPNYIGFRDNFIGLMYYNSTGNMGVLAGQASQLNAVVDLQDRNTELSYQLLLDSLGDRTRYFSMWNQAVDSYDPDVRIIENHGVEDELPN…
Chadox1tHIVconsv62_SIXTYTWO	+	1201		2717	3	mRNA#299_3_copies:polyA_is_-1	-1	-1	HIV_gag_pol__TSS Splice acceptor/donors END	Possible 3' truncation of HIV_gag_pol		MQEFGIPYNPQSQGVVESMNNELKKIIGQVRDQAEHLKTAVQMAVLIHNFKRRGGIGGYSAGERIVDIIATDIQTRELQKQIIKIQNFRVYYRDSRDPLWKGPAKLLWRGEGAVVIQDNSEIKVVPRRKAKIIRDYGKQMAGDDCVASRQDEDFNLPPVVAKEIVASCDKCQLKGEAIHGQVDCSPGMWQLDCTHLEGKIILVAVHVASGYAEIQKQGQGQWTYQIYQEPYKNLKTGKYALPGRWKPKMIGGIGGFIKVRQYDQIPIEICGHKAIGTVLIGPTPVNIIGRNLLTQIGCTLNFPISPIETVPVKLKPGMDGPKVKQWPLTEEKIKALVEICTEMEKEGKISKIGPENPYNTPVFAIKKKDSTRWRKLVDFRELNKRTQDFWEVQLGIPHP…	AGATCTCCCTATCAGTGATAGAGATCGTCGACGAGCTCGTTTAGTGAACCGTCAGATCGCCTGGAGACGCCATCCACGCTGTTTTGACCTCCATAGAAGACACCGGGACCGATCCAGCCTCCGGTTAAGCTTGGTACCTTATCCACCATGCAGGAGTTCGGCATCCCCTACAACCCTCAGAGCCAGGGCGTGGTGGAGAGCATGAACAACGAGCTGAAGAAGATCATCGGCCAGGTGCGCGACCAGGCCGAGCACCTGAAGACCGCCGTGCAGATGGCCGTGCTGATCCACAACTTCAAGCGCCGCGGCGGCATCGGCGGCTACAGCGCCGGCGAGCGCATCGTGGACATCATCGCCACCGACATCCAGACCCGCGAGCTGCAGAAGCAGATCATCAAG…
Chadox1tHIVconsv62_SIXTYTWO	-	6668	6324 6603	4964	3	mRNA#217_3_copies:polyA_is_-1	-1	-1	IVa2_TSS,IVa2 Splice acceptor/donors GT_AG: END	IVa2		METKGRRSGAVFDQPDEPEAHPRKRPARRAPLHRDGDHPDADAAALEGPDPGCAGRPSSGALLPQSSQPAKRGGLLDRDAVEHITELWDRLELLQQTLSKMPMADGLKPLKNFASLQELLSLGGERLLAELVRENMHVREMMNEVAPLLREDGSCLSLNYHLQPVIGVIYGPTGCGKSQLLRNLLSAQLISPAPETVFFIAPQVDMIPPSELKAWEMQICEGNYAPGIEGTFVPQSGTLRPKFIKMAYDDLTQDHNYDVSDPRNVFAQAAAHGPIAIIMDECMENLGGHKGVAKFFHAFPSKLHDKFPKCTGYTVLVVLHNMNPRRDLGGNIANLKIQAKMHLISPRMHPSQLNRFVNTYTKGLPVAISLLLKDIVQHHALRPCYDWVIYNTTPEHEAL…
Chadox1tHIVconsv62_SIXTYTWO	+	1201	4206 4500	4971	3	mRNA#214_3_copies:polyA_is_-1	-1	-1	HIV_gag_pol__TSS,HIV_gag_pol,pIX Splice acceptor/donors :GT_AG END	HIV_gag_pol		MQEFGIPYNPQSQGVVESMNNELKKIIGQVRDQAEHLKTAVQMAVLIHNFKRRGGIGGYSAGERIVDIIATDIQTRELQKQIIKIQNFRVYYRDSRDPLWKGPAKLLWRGEGAVVIQDNSEIKVVPRRKAKIIRDYGKQMAGDDCVASRQDEDFNLPPVVAKEIVASCDKCQLKGEAIHGQVDCSPGMWQLDCTHLEGKIILVAVHVASGYAEIQKQGQGQWTYQIYQEPYKNLKTGKYALPGRWKPKMIGGIGGFIKVRQYDQIPIEICGHKAIGTVLIGPTPVNIIGRNLLTQIGCTLNFPISPIETVPVKLKPGMDGPKVKQWPLTEEKIKALVEICTEMEKEGKISKIGPENPYNTPVFAIKKKDSTRWRKLVDFRELNKRTQDFWEVQLGIPHP…
Chadox1tHIVconsv62_SIXTYTWO	+	1201		3899	3	mRNA#283_3_copies:polyA_is_-1	-1	-1	HIV_gag_pol__TSS Splice acceptor/donors END	Possible 3' truncation of HIV_gag_pol		MQEFGIPYNPQSQGVVESMNNELKKIIGQVRDQAEHLKTAVQMAVLIHNFKRRGGIGGYSAGERIVDIIATDIQTRELQKQIIKIQNFRVYYRDSRDPLWKGPAKLLWRGEGAVVIQDNSEIKVVPRRKAKIIRDYGKQMAGDDCVASRQDEDFNLPPVVAKEIVASCDKCQLKGEAIHGQVDCSPGMWQLDCTHLEGKIILVAVHVASGYAEIQKQGQGQWTYQIYQEPYKNLKTGKYALPGRWKPKMIGGIGGFIKVRQYDQIPIEICGHKAIGTVLIGPTPVNIIGRNLLTQIGCTLNFPISPIETVPVKLKPGMDGPKVKQWPLTEEKIKALVEICTEMEKEGKISKIGPENPYNTPVFAIKKKDSTRWRKLVDFRELNKRTQDFWEVQLGIPHP…	AGATCTCCCTATCAGTGATAGAGATCGTCGACGAGCTCGTTTAGTGAACCGTCAGATCGCCTGGAGACGCCATCCACGCTGTTTTGACCTCCATAGAAGACACCGGGACCGATCCAGCCTCCGGTTAAGCTTGGTACCTTATCCACCATGCAGGAGTTCGGCATCCCCTACAACCCTCAGAGCCAGGGCGTGGTGGAGAGCATGAACAACGAGCTGAAGAAGATCATCGGCCAGGTGCGCGACCAGGCCGAGCACCTGAAGACCGCCGTGCAGATGGCCGTGCTGATCCACAACTTCAAGCGCCGCGGCGGCATCGGCGGCTACAGCGCCGGCGAGCGCATCGTGGACATCATCGCCACCGACATCCAGACCCGCGAGCTGCAGAAGCAGATCATCAAG…
Chadox1tHIVconsv62_SIXTYTWO	+	6949	6986 8008 8079 10535 10621 11840	14858	3	mRNA#226_3_copies:polyA_is_-1	-1	-1	Major_late_TSS,tpl_1,tpl_2,tpl_3,VA_I,VA_II,52/55K(L1),preIIIa(L1) Splice acceptor/donors :GT_AG:GT_AG:GT_AG END	52/55K(L1)		MHPVLRQMRPHHPPPQQQPPPPQPALLPPPQQQQQLPATTAAAAVSGAGQTSQYDHLALEEGEGLARLGASSPERHPRVQMKRDAREAYVPKQNLFRDRSGEEPEEMRAARFHAGRELRRGLDRKRVLRDEDFEADELTGISPARAHVAAANLVTAYEQTVKEESNFQKSFNNHVRTLIAREEVTLGLMHLWDLLEAIVQNPTSKPLTAQLFLVVQHSRDNEAFREALLNITEPEGRWLLDLVNILQSIVVQERGLPLSEKLAAINFSVLSLGKYYARKIYKTPYVPIDKEVKIDGFYMRMTLKVLTLSDDLGVYRNDRMHRAVSASRRRELSDQELMHSLQRALTGAGTEGESYFDMGADLHWQPSRRALEAAGGPPYIEEVDDEVDEEGEYLED
Chadox1tHIVconsv62_SIXTYTWO	+	1201		3802	3	mRNA#294_3_copies:polyA_is_-1	-1	-1	HIV_gag_pol__TSS Splice acceptor/donors END	Possible 3' truncation of HIV_gag_pol		MQEFGIPYNPQSQGVVESMNNELKKIIGQVRDQAEHLKTAVQMAVLIHNFKRRGGIGGYSAGERIVDIIATDIQTRELQKQIIKIQNFRVYYRDSRDPLWKGPAKLLWRGEGAVVIQDNSEIKVVPRRKAKIIRDYGKQMAGDDCVASRQDEDFNLPPVVAKEIVASCDKCQLKGEAIHGQVDCSPGMWQLDCTHLEGKIILVAVHVASGYAEIQKQGQGQWTYQIYQEPYKNLKTGKYALPGRWKPKMIGGIGGFIKVRQYDQIPIEICGHKAIGTVLIGPTPVNIIGRNLLTQIGCTLNFPISPIETVPVKLKPGMDGPKVKQWPLTEEKIKALVEICTEMEKEGKISKIGPENPYNTPVFAIKKKDSTRWRKLVDFRELNKRTQDFWEVQLGIPHP…	AGATCTCCCTATCAGTGATAGAGATCGTCGACGAGCTCGTTTAGTGAACCGTCAGATCGCCTGGAGACGCCATCCACGCTGTTTTGACCTCCATAGAAGACACCGGGACCGATCCAGCCTCCGGTTAAGCTTGGTACCTTATCCACCATGCAGGAGTTCGGCATCCCCTACAACCCTCAGAGCCAGGGCGTGGTGGAGAGCATGAACAACGAGCTGAAGAAGATCATCGGCCAGGTGCGCGACCAGGCCGAGCACCTGAAGACCGCCGTGCAGATGGCCGTGCTGATCCACAACTTCAAGCGCCGCGGCGGCATCGGCGGCTACAGCGCCGGCGAGCGCATCGTGGACATCATCGCCACCGACATCCAGACCCGCGAGCTGCAGAAGCAGATCATCAAG…
Chadox1tHIVconsv62_SIXTYTWO	+	1201		3151	3	mRNA#293_3_copies:polyA_is_-1	-1	-1	HIV_gag_pol__TSS Splice acceptor/donors END	Possible 3' truncation of HIV_gag_pol		MQEFGIPYNPQSQGVVESMNNELKKIIGQVRDQAEHLKTAVQMAVLIHNFKRRGGIGGYSAGERIVDIIATDIQTRELQKQIIKIQNFRVYYRDSRDPLWKGPAKLLWRGEGAVVIQDNSEIKVVPRRKAKIIRDYGKQMAGDDCVASRQDEDFNLPPVVAKEIVASCDKCQLKGEAIHGQVDCSPGMWQLDCTHLEGKIILVAVHVASGYAEIQKQGQGQWTYQIYQEPYKNLKTGKYALPGRWKPKMIGGIGGFIKVRQYDQIPIEICGHKAIGTVLIGPTPVNIIGRNLLTQIGCTLNFPISPIETVPVKLKPGMDGPKVKQWPLTEEKIKALVEICTEMEKEGKISKIGPENPYNTPVFAIKKKDSTRWRKLVDFRELNKRTQDFWEVQLGIPHP…	AGATCTCCCTATCAGTGATAGAGATCGTCGACGAGCTCGTTTAGTGAACCGTCAGATCGCCTGGAGACGCCATCCACGCTGTTTTGACCTCCATAGAAGACACCGGGACCGATCCAGCCTCCGGTTAAGCTTGGTACCTTATCCACCATGCAGGAGTTCGGCATCCCCTACAACCCTCAGAGCCAGGGCGTGGTGGAGAGCATGAACAACGAGCTGAAGAAGATCATCGGCCAGGTGCGCGACCAGGCCGAGCACCTGAAGACCGCCGTGCAGATGGCCGTGCTGATCCACAACTTCAAGCGCCGCGGCGGCATCGGCGGCTACAGCGCCGGCGAGCGCATCGTGGACATCATCGCCACCGACATCCAGACCCGCGAGCTGCAGAAGCAGATCATCAAG…
Chadox1tHIVconsv62_SIXTYTWO	+	6949	6986 8008 8079 8849 9273 10535 10621 19279	22797	2	mRNA#303_2_copies:polyA_is_-1	-1	-1	Major_late_TSS,tpl_1,tpl_2,i_leader,i_leader_protein,tpl_3,hexon(L3),23K_protease(L3) Splice acceptor/donors :GT_AG:GT_AG:GT_AG:GT_AG END	i_leader_protein		MRADGEELDLLPPIGGMAVDVMEVEMPTARRTLVLVFIQAATVLATLHGMHVLHELYLSSFDEEFQWEVESWRLHLVLYYVVVVGLALFCLDGGHADEPAREAGPDLGASGSESEDEGAQAGAVQGPETLRSQGLRART
Chadox1tHIVconsv62_SIXTYTWO	-	27374	24412 25075 25151 27283	22814	2	mRNA#459_2_copies:polyA_is_-1	-1	-1	DBP(E2A),E2_early_TSS Splice acceptor/donors GT_AG:GT_AG: END	DBP(E2A)		MAGRGGSQSERRRERTPERGRGSASHPPSRGGESPSPPPLPPKRHTYRRVASDQEEEEIVVVSENSRSPSPQASPPPLPPKKKPRKTKHVVMQDVSQDSEDERQAEEELAAVGFSYPPVRITEKDGKRSFETLDESDPLAAAASAKMMVKNPMSLPIVSAWEKGMEIMTMLMDRYRVETDLKANFQLMPEQGEVYRRICHLYINEEHRGIPLTFTSNKTLTTMMGRFLQGFVHAHSQIAHKNWECTGCALWLHGCTEAEGKLRCLHGTTMIQKEHMIEMDVASENGQRALKENPDRAKITQNRWGRSVVQLANNDARCCVHDAGCATNQFSSKSCGVFFTEGAKAQQAFRQLEAFMKAMYPGMNADQAQMMLIPLHCDCNHKPGCVPTMGRQTCKMTPF…
Chadox1tHIVconsv62_SIXTYTWO	+	6949	6986 8008 8079 10535 10621 19279	22775	2	mRNA#324_2_copies:polyA_is_-1	-1	-1	Major_late_TSS,tpl_1,tpl_2,tpl_3,hexon(L3) Splice acceptor/donors :GT_AG:GT_AG:GT_AG END	hexon(L3)		MATPSMLPQWAYMHIAGQDASEYLSPGLVQFARATDTYFSLGNKFRNPTVAPTHDVTTDRSQRLTLRFVPVDREDNTYSYKVRYTLAVGDNRVLDMASTYFDIRGVLDRGPSFKPYSGTAYNSLAPKGAPNSSQWEQKKAGNGDTMETHTFGVAPMGGENITIDGLQIGTDATADQDKPIYADKTFQPEPQVGEENWQETESFYGGRALKKDTSMKPCYGSYARPTNVKGGQAKLKVGADGVPTKEFDIDLAFFDTPGGTVNGQDEYKADIVMYTENTYLETPDTHVVYKPGKDDASSEINLVQQSMPNRPNYIGFRDNFIGLMYYNSTGNMGVLAGQASQLNAVVDLQDRNTELSYQLLLDSLGDRTRYFSMWNQAVDSYDPDVRIIENHGVEDELPN…
Chadox1tHIVconsv62_SIXTYTWO	+	1201		3500	2	mRNA#307_2_copies:polyA_is_-1	-1	-1	HIV_gag_pol__TSS Splice acceptor/donors END	Possible 3' truncation of HIV_gag_pol		MQEFGIPYNPQSQGVVESMNNELKKIIGQVRDQAEHLKTAVQMAVLIHNFKRRGGIGGYSAGERIVDIIATDIQTRELQKQIIKIQNFRVYYRDSRDPLWKGPAKLLWRGEGAVVIQDNSEIKVVPRRKAKIIRDYGKQMAGDDCVASRQDEDFNLPPVVAKEIVASCDKCQLKGEAIHGQVDCSPGMWQLDCTHLEGKIILVAVHVASGYAEIQKQGQGQWTYQIYQEPYKNLKTGKYALPGRWKPKMIGGIGGFIKVRQYDQIPIEICGHKAIGTVLIGPTPVNIIGRNLLTQIGCTLNFPISPIETVPVKLKPGMDGPKVKQWPLTEEKIKALVEICTEMEKEGKISKIGPENPYNTPVFAIKKKDSTRWRKLVDFRELNKRTQDFWEVQLGIPHP…	AGATCTCCCTATCAGTGATAGAGATCGTCGACGAGCTCGTTTAGTGAACCGTCAGATCGCCTGGAGACGCCATCCACGCTGTTTTGACCTCCATAGAAGACACCGGGACCGATCCAGCCTCCGGTTAAGCTTGGTACCTTATCCACCATGCAGGAGTTCGGCATCCCCTACAACCCTCAGAGCCAGGGCGTGGTGGAGAGCATGAACAACGAGCTGAAGAAGATCATCGGCCAGGTGCGCGACCAGGCCGAGCACCTGAAGACCGCCGTGCAGATGGCCGTGCTGATCCACAACTTCAAGCGCCGCGGCGGCATCGGCGGCTACAGCGCCGGCGAGCGCATCGTGGACATCATCGCCACCGACATCCAGACCCGCGAGCTGCAGAAGCAGATCATCAAG…
Chadox1tHIVconsv62_SIXTYTWO	+	6949	6986 8008 8079 8849 9277 10535 10621 11840	14858	2	mRNA#363_2_copies:polyA_is_-1	-1	-1	Major_late_TSS,tpl_1,tpl_2,i_leader,tpl_3,VA_I,VA_II,52/55K(L1),preIIIa(L1) Splice acceptor/donors :GT_AG:GT_AG:GT_AG:GT_AG END	none from list		MRADGEELDLLPPIGGMAVDVMEVEMPTARRTLVLVFIQAATVLATLHGMHVLHELYLSSFDEEFQWEVESWRLHLVLYYVVVVGLALFCLDGGHADEPAREAGPDLGASGSESEDEGAQAGAVQGPETLRSQVRTPRKDLSVSRSTGSENR	GTCTTCCGGATCGCTGTCCAGGAGCGCCAGCTGTTGGGCTCGCGGTTGAGAAGGAACTCTTCGCGGTCCTTCCAGTACTCTTCGAGGGGGAACCCGTCCTGATCTGCACGGTGAGGAAGAGCCTTTCGGTGCGAGGATGCGAGCCGATGGGGAAGAACTGGATCTCCTGCCACCAATTGGAGGAATGGCTGTTGATGTGATGGAAGTAGAAATGCCGACGGCGCGCCGAACACTCGTGCTTGTGTTTATACAAGCGGCCACAGTGCTCGCAACGCTGCACGGGATGCACGTGCTGCACGAGCTGTACCTGAGTTCCTTTGACGAGGAATTTCAGTGGGAAGTGGAGTCGTGGCGCCTGCATCTCGTGCTGTACTACGTCGTGGTGGTCGGCCTGGCCCT…
Chadox1tHIVconsv62_SIXTYTWO	+	26564		28253	2	mRNA#302_2_copies:polyA_is_-1	-1	-1	L4_TSS,preVIII(L4) Splice acceptor/donors END	Possible 5' truncation of 22K(L4)		MEEDWDSTQAEEDSLQDSLEEDEEEAEEEVEEAAAARPSSSAGEKASSTDTISAPGRGPARPHSRWDETGRFPNPTTQTGKKERQGYKSWRGHKNAIVSCLQACGGNISFTRRYLLFHRGVNFPRNILHYYRHLHSPYYFQEEAAAAEKDQKTS	GAGGAAACAAGAAGCTGAAAGTGGAGCTGCCGCCCGTGGAGGATTTGGAGGAAGACTGGGAGAACAGCAGTCAGGCAGAGGAGATGGAGGAAGACTGGGACAGCACTCAGGCAGAGGAGGACAGCCTGCAAGACAGTCTGGAGGAAGACGAGGAGGAGGCAGAGGAGGAGGTGGAAGAAGCAGCCGCCGCCAGACCGTCGTCCTCGGCGGGGGAGAAAGCAAGCAGCACGGATACCATCTCCGCTCCGGGTCGGGGTCCCGCTCGGCCCCACAGTAGATGGGACGAGACCGGGCGATTCCCGAACCCCACCACCCAGACCGGTAAGAAGGAGCGGCAGGGATACAAGTCCTGGCGGGGGCACAAAAACGCCATCGTCTCCTGCTTGCAGGCCTGCGGGG…
Chadox1tHIVconsv62_SIXTYTWO	+	1201		3444	2	mRNA#428_2_copies:polyA_is_-1	-1	-1	HIV_gag_pol__TSS Splice acceptor/donors END	Possible 3' truncation of HIV_gag_pol		MQEFGIPYNPQSQGVVESMNNELKKIIGQVRDQAEHLKTAVQMAVLIHNFKRRGGIGGYSAGERIVDIIATDIQTRELQKQIIKIQNFRVYYRDSRDPLWKGPAKLLWRGEGAVVIQDNSEIKVVPRRKAKIIRDYGKQMAGDDCVASRQDEDFNLPPVVAKEIVASCDKCQLKGEAIHGQVDCSPGMWQLDCTHLEGKIILVAVHVASGYAEIQKQGQGQWTYQIYQEPYKNLKTGKYALPGRWKPKMIGGIGGFIKVRQYDQIPIEICGHKAIGTVLIGPTPVNIIGRNLLTQIGCTLNFPISPIETVPVKLKPGMDGPKVKQWPLTEEKIKALVEICTEMEKEGKISKIGPENPYNTPVFAIKKKDSTRWRKLVDFRELNKRTQDFWEVQLGIPHP…	AGATCTCCCTATCAGTGATAGAGATCGTCGACGAGCTCGTTTAGTGAACCGTCAGATCGCCTGGAGACGCCATCCACGCTGTTTTGACCTCCATAGAAGACACCGGGACCGATCCAGCCTCCGGTTAAGCTTGGTACCTTATCCACCATGCAGGAGTTCGGCATCCCCTACAACCCTCAGAGCCAGGGCGTGGTGGAGAGCATGAACAACGAGCTGAAGAAGATCATCGGCCAGGTGCGCGACCAGGCCGAGCACCTGAAGACCGCCGTGCAGATGGCCGTGCTGATCCACAACTTCAAGCGCCGCGGCGGCATCGGCGGCTACAGCGCCGGCGAGCGCATCGTGGACATCATCGCCACCGACATCCAGACCCGCGAGCTGCAGAAGCAGATCATCAAG…
Chadox1tHIVconsv62_SIXTYTWO	+	6949	6986 8008 8079 10535 10621 28409	29826	2	mRNA#416_2_copies:polyA_is_-1	-1	-1	Major_late_TSS,tpl_1,tpl_2,tpl_3,fibre(L5) Splice acceptor/donors :GT_AG:GT_AG:GT_AG END	fibre(L5)		MSKKRARVDDGFDPVYPYDADNAPTVPFINPPFVSSDGFQEKPLGVLSLRLADPVTTKNGAVTLKLGEGVDLDDSGKLISKNATKATAPLSISNGTISLNMAAPFYNNNGTLSLNVSTPLAVFPTFNTLGISLGNGLQTSNKLLTVQLTHPLTFSSNSITVKTDKGLYINSSGNRGLEANISLKRGLIFDGNAIATYLGSGLDYGSYDSDGKTRPIITKIGAGLNFDANNAMAVKLGTGLSFDSAGALTAGNKEDDKLTLWTTPDPSPNCQLLSDRDAKFTLCLTKCGSQILGTVAVAAVTVGSALNPINDTVKSAIVFLRFDSDGVLMSNSSMVGDYWNFREGQTTQSVAYTNAVGFMPNLGAYPKTQSKTPKNSIVSQVYLNGETTMPMTLTITFNG…
Chadox1tHIVconsv62_SIXTYTWO	+	1201		2092	2	mRNA#388_2_copies:polyA_is_-1	-1	-1	HIV_gag_pol__TSS Splice acceptor/donors END	Possible 3' truncation of HIV_gag_pol		MQEFGIPYNPQSQGVVESMNNELKKIIGQVRDQAEHLKTAVQMAVLIHNFKRRGGIGGYSAGERIVDIIATDIQTRELQKQIIKIQNFRVYYRDSRDPLWKGPAKLLWRGEGAVVIQDNSEIKVVPRRKAKIIRDYGKQMAGDDCVASRQDEDFNLPPVVAKEIVASCDKCQLKGEAIHGQVDCSPGMWQLDCTHLEGKIILVAVHVASGYAEIQKQGQGQWTYQIYQEPYKNLKTGKYALPGRWKPK	AGATCTCCCTATCAGTGATAGAGATCGTCGACGAGCTCGTTTAGTGAACCGTCAGATCGCCTGGAGACGCCATCCACGCTGTTTTGACCTCCATAGAAGACACCGGGACCGATCCAGCCTCCGGTTAAGCTTGGTACCTTATCCACCATGCAGGAGTTCGGCATCCCCTACAACCCTCAGAGCCAGGGCGTGGTGGAGAGCATGAACAACGAGCTGAAGAAGATCATCGGCCAGGTGCGCGACCAGGCCGAGCACCTGAAGACCGCCGTGCAGATGGCCGTGCTGATCCACAACTTCAAGCGCCGCGGCGGCATCGGCGGCTACAGCGCCGGCGAGCGCATCGTGGACATCATCGCCACCGACATCCAGACCCGCGAGCTGCAGAAGCAGATCATCAAG…
Chadox1tHIVconsv62_SIXTYTWO	+	1201		1805	2	mRNA#334_2_copies:polyA_is_-1	-1	-1	HIV_gag_pol__TSS Splice acceptor/donors END	Possible 3' truncation of HIV_gag_pol		MQEFGIPYNPQSQGVVESMNNELKKIIGQVRDQAEHLKTAVQMAVLIHNFKRRGGIGGYSAGERIVDIIATDIQTRELQKQIIKIQNFRVYYRDSRDPLWKGPAKLLWRGEGAVVIQDNSEIKVVPRRKAKIIRDYGKQMAGDDCVASRQDE	AGATCTCCCTATCAGTGATAGAGATCGTCGACGAGCTCGTTTAGTGAACCGTCAGATCGCCTGGAGACGCCATCCACGCTGTTTTGACCTCCATAGAAGACACCGGGACCGATCCAGCCTCCGGTTAAGCTTGGTACCTTATCCACCATGCAGGAGTTCGGCATCCCCTACAACCCTCAGAGCCAGGGCGTGGTGGAGAGCATGAACAACGAGCTGAAGAAGATCATCGGCCAGGTGCGCGACCAGGCCGAGCACCTGAAGACCGCCGTGCAGATGGCCGTGCTGATCCACAACTTCAAGCGCCGCGGCGGCATCGGCGGCTACAGCGCCGGCGAGCGCATCGTGGACATCATCGCCACCGACATCCAGACCCGCGAGCTGCAGAAGCAGATCATCAAG…
Chadox1tHIVconsv62_SIXTYTWO	+	6949	6986 8008 8079 10535 10621 18479	19208	2	mRNA#430_2_copies:polyA_is_-1	-1	-1	Major_late_TSS,tpl_1,tpl_2,tpl_3 Splice acceptor/donors :GT_AG:GT_AG:GT_AG END	Possible 3' truncation of preVI(L3)		MEDINFSSLAPRHGTRPFMGTWSDIGTSQLNGGAFNWSSLWSGLKNFGSTLKTYGSKAWNSTTGQALRDKLKEQNFQQKVVDGLASGINGVVDLANQAVQRQINSRLDPVPPAGSVEMPQVEEELPPLDKRGEKRPRPDAEETLLTHTDEPPPYEEAVKLGLPTTRPIAPLATGVLKPESNKPATLDLPPPASRPSTVAKPLPPVAVARARPGGSARPHANWQSTLNSIVGLGVQSVKRRRC	GTCTTCCGGATCGCTGTCCAGGAGCGCCAGCTGTTGGGCTCGCGGTTGAGAAGGAACTCTTCGCGGTCCTTCCAGTACTCTTCGAGGGGGAACCCGTCCTGATCTGCACGGGACTCCGCGCAAGGACCTGAGCGTCTCGAGATCCACGGGATCTGAAAACCGTTGAACGAAGGCTTCGAGCCAGTCGCAGTCGCAAGACAGATGGAAGACATCAATTTTTCGTCCCTGGCTCCGCGACACGGCACGCGGCCGTTCATGGGCACCTGGAGCGACATCGGCACCAGCCAACTGAACGGGGGCGCCTTCAATTGGAGCAGTCTCTGGAGCGGGCTTAAGAATTTCGGGTCCACGCTTAAAACCTATGGCAGCAAGGCGTGGAACAGCACCACAGGGCAGGCG…
Chadox1tHIVconsv62_SIXTYTWO	+	1201		2190	2	mRNA#407_2_copies:polyA_is_-1	-1	-1	HIV_gag_pol__TSS Splice acceptor/donors END	Possible 3' truncation of HIV_gag_pol		MQEFGIPYNPQSQGVVESMNNELKKIIGQVRDQAEHLKTAVQMAVLIHNFKRRGGIGGYSAGERIVDIIATDIQTRELQKQIIKIQNFRVYYRDSRDPLWKGPAKLLWRGEGAVVIQDNSEIKVVPRRKAKIIRDYGKQMAGDDCVASRQDEDFNLPPVVAKEIVASCDKCQLKGEAIHGQVDCSPGMWQLDCTHLEGKIILVAVHVASGYAEIQKQGQGQWTYQIYQEPYKNLKTGKYALPGRWKPKMIGGIGGFIKVRQYDQIPIEICGHKAIGTVLIG	AGATCTCCCTATCAGTGATAGAGATCGTCGACGAGCTCGTTTAGTGAACCGTCAGATCGCCTGGAGACGCCATCCACGCTGTTTTGACCTCCATAGAAGACACCGGGACCGATCCAGCCTCCGGTTAAGCTTGGTACCTTATCCACCATGCAGGAGTTCGGCATCCCCTACAACCCTCAGAGCCAGGGCGTGGTGGAGAGCATGAACAACGAGCTGAAGAAGATCATCGGCCAGGTGCGCGACCAGGCCGAGCACCTGAAGACCGCCGTGCAGATGGCCGTGCTGATCCACAACTTCAAGCGCCGCGGCGGCATCGGCGGCTACAGCGCCGGCGAGCGCATCGTGGACATCATCGCCACCGACATCCAGACCCGCGAGCTGCAGAAGCAGATCATCAAG…
Chadox1tHIVconsv62_SIXTYTWO	+	1201		3088	2	mRNA#431_2_copies:polyA_is_-1	-1	-1	HIV_gag_pol__TSS Splice acceptor/donors END	Possible 3' truncation of HIV_gag_pol		MQEFGIPYNPQSQGVVESMNNELKKIIGQVRDQAEHLKTAVQMAVLIHNFKRRGGIGGYSAGERIVDIIATDIQTRELQKQIIKIQNFRVYYRDSRDPLWKGPAKLLWRGEGAVVIQDNSEIKVVPRRKAKIIRDYGKQMAGDDCVASRQDEDFNLPPVVAKEIVASCDKCQLKGEAIHGQVDCSPGMWQLDCTHLEGKIILVAVHVASGYAEIQKQGQGQWTYQIYQEPYKNLKTGKYALPGRWKPKMIGGIGGFIKVRQYDQIPIEICGHKAIGTVLIGPTPVNIIGRNLLTQIGCTLNFPISPIETVPVKLKPGMDGPKVKQWPLTEEKIKALVEICTEMEKEGKISKIGPENPYNTPVFAIKKKDSTRWRKLVDFRELNKRTQDFWEVQLGIPHP…	AGATCTCCCTATCAGTGATAGAGATCGTCGACGAGCTCGTTTAGTGAACCGTCAGATCGCCTGGAGACGCCATCCACGCTGTTTTGACCTCCATAGAAGACACCGGGACCGATCCAGCCTCCGGTTAAGCTTGGTACCTTATCCACCATGCAGGAGTTCGGCATCCCCTACAACCCTCAGAGCCAGGGCGTGGTGGAGAGCATGAACAACGAGCTGAAGAAGATCATCGGCCAGGTGCGCGACCAGGCCGAGCACCTGAAGACCGCCGTGCAGATGGCCGTGCTGATCCACAACTTCAAGCGCCGCGGCGGCATCGGCGGCTACAGCGCCGGCGAGCGCATCGTGGACATCATCGCCACCGACATCCAGACCCGCGAGCTGCAGAAGCAGATCATCAAG…
Chadox1tHIVconsv62_SIXTYTWO	+	1201	4127 17551	17573	2	mRNA#323_2_copies:polyA_is_-1	-1	-1	HIV_gag_pol__TSS,HIV_gag_pol Splice acceptor/donors :GT_AG END	HIV_gag_pol		MQEFGIPYNPQSQGVVESMNNELKKIIGQVRDQAEHLKTAVQMAVLIHNFKRRGGIGGYSAGERIVDIIATDIQTRELQKQIIKIQNFRVYYRDSRDPLWKGPAKLLWRGEGAVVIQDNSEIKVVPRRKAKIIRDYGKQMAGDDCVASRQDEDFNLPPVVAKEIVASCDKCQLKGEAIHGQVDCSPGMWQLDCTHLEGKIILVAVHVASGYAEIQKQGQGQWTYQIYQEPYKNLKTGKYALPGRWKPKMIGGIGGFIKVRQYDQIPIEICGHKAIGTVLIGPTPVNIIGRNLLTQIGCTLNFPISPIETVPVKLKPGMDGPKVKQWPLTEEKIKALVEICTEMEKEGKISKIGPENPYNTPVFAIKKKDSTRWRKLVDFRELNKRTQDFWEVQLGIPHP…
Chadox1tHIVconsv62_SIXTYTWO	+	1201		1423	2	mRNA#391_2_copies:polyA_is_-1	-1	-1	HIV_gag_pol__TSS Splice acceptor/donors END	Possible 3' truncation of HIV_gag_pol		MQEFGIPYNPQSQGVVESMNNELKK	AGATCTCCCTATCAGTGATAGAGATCGTCGACGAGCTCGTTTAGTGAACCGTCAGATCGCCTGGAGACGCCATCCACGCTGTTTTGACCTCCATAGAAGACACCGGGACCGATCCAGCCTCCGGTTAAGCTTGGTACCTTATCCACCATGCAGGAGTTCGGCATCCCCTACAACCCTCAGAGCCAGGGCGTGGTGGAGAGCATGAACAACGAGCTGAAGAAGA
Chadox1tHIVconsv62_SIXTYTWO	+	1201	4002 11952	11977	2	mRNA#354_2_copies:polyA_is_-1	-1	-1	HIV_gag_pol__TSS Splice acceptor/donors :TA_AG END	HIV_gag_pol		MQEFGIPYNPQSQGVVESMNNELKKIIGQVRDQAEHLKTAVQMAVLIHNFKRRGGIGGYSAGERIVDIIATDIQTRELQKQIIKIQNFRVYYRDSRDPLWKGPAKLLWRGEGAVVIQDNSEIKVVPRRKAKIIRDYGKQMAGDDCVASRQDEDFNLPPVVAKEIVASCDKCQLKGEAIHGQVDCSPGMWQLDCTHLEGKIILVAVHVASGYAEIQKQGQGQWTYQIYQEPYKNLKTGKYALPGRWKPKMIGGIGGFIKVRQYDQIPIEICGHKAIGTVLIGPTPVNIIGRNLLTQIGCTLNFPISPIETVPVKLKPGMDGPKVKQWPLTEEKIKALVEICTEMEKEGKISKIGPENPYNTPVFAIKKKDSTRWRKLVDFRELNKRTQDFWEVQLGIPHP…
Chadox1tHIVconsv62_SIXTYTWO	+	1201		3385	2	mRNA#432_2_copies:polyA_is_-1	-1	-1	HIV_gag_pol__TSS Splice acceptor/donors END	Possible 3' truncation of HIV_gag_pol		MQEFGIPYNPQSQGVVESMNNELKKIIGQVRDQAEHLKTAVQMAVLIHNFKRRGGIGGYSAGERIVDIIATDIQTRELQKQIIKIQNFRVYYRDSRDPLWKGPAKLLWRGEGAVVIQDNSEIKVVPRRKAKIIRDYGKQMAGDDCVASRQDEDFNLPPVVAKEIVASCDKCQLKGEAIHGQVDCSPGMWQLDCTHLEGKIILVAVHVASGYAEIQKQGQGQWTYQIYQEPYKNLKTGKYALPGRWKPKMIGGIGGFIKVRQYDQIPIEICGHKAIGTVLIGPTPVNIIGRNLLTQIGCTLNFPISPIETVPVKLKPGMDGPKVKQWPLTEEKIKALVEICTEMEKEGKISKIGPENPYNTPVFAIKKKDSTRWRKLVDFRELNKRTQDFWEVQLGIPHP…	AGATCTCCCTATCAGTGATAGAGATCGTCGACGAGCTCGTTTAGTGAACCGTCAGATCGCCTGGAGACGCCATCCACGCTGTTTTGACCTCCATAGAAGACACCGGGACCGATCCAGCCTCCGGTTAAGCTTGGTACCTTATCCACCATGCAGGAGTTCGGCATCCCCTACAACCCTCAGAGCCAGGGCGTGGTGGAGAGCATGAACAACGAGCTGAAGAAGATCATCGGCCAGGTGCGCGACCAGGCCGAGCACCTGAAGACCGCCGTGCAGATGGCCGTGCTGATCCACAACTTCAAGCGCCGCGGCGGCATCGGCGGCTACAGCGCCGGCGAGCGCATCGTGGACATCATCGCCACCGACATCCAGACCCGCGAGCTGCAGAAGCAGATCATCAAG…
Chadox1tHIVconsv62_SIXTYTWO	-	32477	31335 32443	29802	2	mRNA#352_2_copies:polyA_is_-1	-1	-1	E4_TSS,E4_orf4,E4_orf6 Splice acceptor/donors GT_AG: END	E4_orf4		MVLPALPAPPVCDSQNECVGWLGVAYSAVVDVIRAAAHEGVYIEPEARGRLDALREWIYYNYYTERSKRRDRRRRSVCHARTWFCFRKYDYVRRSIWHDTTTNTISVVSAHSVQ
Chadox1tHIVconsv62_SIXTYTWO	+	1201		1710	2	mRNA#440_2_copies:polyA_is_-1	-1	-1	HIV_gag_pol__TSS Splice acceptor/donors END	Possible 3' truncation of HIV_gag_pol		MQEFGIPYNPQSQGVVESMNNELKKIIGQVRDQAEHLKTAVQMAVLIHNFKRRGGIGGYSAGERIVDIIATDIQTRELQKQIIKIQNFRVYYRDSRDPLWKGPAKLLWRGEGAVVIQDNSE	AGATCTCCCTATCAGTGATAGAGATCGTCGACGAGCTCGTTTAGTGAACCGTCAGATCGCCTGGAGACGCCATCCACGCTGTTTTGACCTCCATAGAAGACACCGGGACCGATCCAGCCTCCGGTTAAGCTTGGTACCTTATCCACCATGCAGGAGTTCGGCATCCCCTACAACCCTCAGAGCCAGGGCGTGGTGGAGAGCATGAACAACGAGCTGAAGAAGATCATCGGCCAGGTGCGCGACCAGGCCGAGCACCTGAAGACCGCCGTGCAGATGGCCGTGCTGATCCACAACTTCAAGCGCCGCGGCGGCATCGGCGGCTACAGCGCCGGCGAGCGCATCGTGGACATCATCGCCACCGACATCCAGACCCGCGAGCTGCAGAAGCAGATCATCAAG…
Chadox1tHIVconsv62_SIXTYTWO	+	6949	6986 8008 8079 8849 9277 10535 10621 11840	14814	2	mRNA#314_2_copies:polyA_is_-1	-1	-1	Major_late_TSS,tpl_1,tpl_2,i_leader,tpl_3,VA_I,VA_II,52/55K(L1) Splice acceptor/donors :GT_AG:GT_AG:GT_AG:GT_AG END	none from list		MRADGEELDLLPPIGGMAVDVMEVEMPTARRTLVLVFIQAATVLATLHGMHVLHELYLSSFDEEFQWEVESWRLHLVLYYVVVVGLALFCLDGGHADEPAREAGPDLGASGSESEDEGAQAGAVQGPETLRSQVRTPRKDLSVSRSTGSENR	GTCTTCCGGATCGCTGTCCAGGAGCGCCAGCTGTTGGGCTCGCGGTTGAGAAGGAACTCTTCGCGGTCCTTCCAGTACTCTTCGAGGGGGAACCCGTCCTGATCTGCACGGTGAGGAAGAGCCTTTCGGTGCGAGGATGCGAGCCGATGGGGAAGAACTGGATCTCCTGCCACCAATTGGAGGAATGGCTGTTGATGTGATGGAAGTAGAAATGCCGACGGCGCGCCGAACACTCGTGCTTGTGTTTATACAAGCGGCCACAGTGCTCGCAACGCTGCACGGGATGCACGTGCTGCACGAGCTGTACCTGAGTTCCTTTGACGAGGAATTTCAGTGGGAAGTGGAGTCGTGGCGCCTGCATCTCGTGCTGTACTACGTCGTGGTGGTCGGCCTGGCCCT…
Chadox1tHIVconsv62_SIXTYTWO	+	1201	3997 11952	11977	2	mRNA#339_2_copies:polyA_is_-1	-1	-1	HIV_gag_pol__TSS Splice acceptor/donors :AC_AG END	none from list		MQEFGIPYNPQSQGVVESMNNELKKIIGQVRDQAEHLKTAVQMAVLIHNFKRRGGIGGYSAGERIVDIIATDIQTRELQKQIIKIQNFRVYYRDSRDPLWKGPAKLLWRGEGAVVIQDNSEIKVVPRRKAKIIRDYGKQMAGDDCVASRQDEDFNLPPVVAKEIVASCDKCQLKGEAIHGQVDCSPGMWQLDCTHLEGKIILVAVHVASGYAEIQKQGQGQWTYQIYQEPYKNLKTGKYALPGRWKPKMIGGIGGFIKVRQYDQIPIEICGHKAIGTVLIGPTPVNIIGRNLLTQIGCTLNFPISPIETVPVKLKPGMDGPKVKQWPLTEEKIKALVEICTEMEKEGKISKIGPENPYNTPVFAIKKKDSTRWRKLVDFRELNKRTQDFWEVQLGIPHP…	AGATCTCCCTATCAGTGATAGAGATCGTCGACGAGCTCGTTTAGTGAACCGTCAGATCGCCTGGAGACGCCATCCACGCTGTTTTGACCTCCATAGAAGACACCGGGACCGATCCAGCCTCCGGTTAAGCTTGGTACCTTATCCACCATGCAGGAGTTCGGCATCCCCTACAACCCTCAGAGCCAGGGCGTGGTGGAGAGCATGAACAACGAGCTGAAGAAGATCATCGGCCAGGTGCGCGACCAGGCCGAGCACCTGAAGACCGCCGTGCAGATGGCCGTGCTGATCCACAACTTCAAGCGCCGCGGCGGCATCGGCGGCTACAGCGCCGGCGAGCGCATCGTGGACATCATCGCCACCGACATCCAGACCCGCGAGCTGCAGAAGCAGATCATCAAG…
Chadox1tHIVconsv62_SIXTYTWO	+	1201		3921	2	mRNA#422_2_copies:polyA_is_-1	-1	-1	HIV_gag_pol__TSS Splice acceptor/donors END	Possible 3' truncation of HIV_gag_pol		MQEFGIPYNPQSQGVVESMNNELKKIIGQVRDQAEHLKTAVQMAVLIHNFKRRGGIGGYSAGERIVDIIATDIQTRELQKQIIKIQNFRVYYRDSRDPLWKGPAKLLWRGEGAVVIQDNSEIKVVPRRKAKIIRDYGKQMAGDDCVASRQDEDFNLPPVVAKEIVASCDKCQLKGEAIHGQVDCSPGMWQLDCTHLEGKIILVAVHVASGYAEIQKQGQGQWTYQIYQEPYKNLKTGKYALPGRWKPKMIGGIGGFIKVRQYDQIPIEICGHKAIGTVLIGPTPVNIIGRNLLTQIGCTLNFPISPIETVPVKLKPGMDGPKVKQWPLTEEKIKALVEICTEMEKEGKISKIGPENPYNTPVFAIKKKDSTRWRKLVDFRELNKRTQDFWEVQLGIPHP…	AGATCTCCCTATCAGTGATAGAGATCGTCGACGAGCTCGTTTAGTGAACCGTCAGATCGCCTGGAGACGCCATCCACGCTGTTTTGACCTCCATAGAAGACACCGGGACCGATCCAGCCTCCGGTTAAGCTTGGTACCTTATCCACCATGCAGGAGTTCGGCATCCCCTACAACCCTCAGAGCCAGGGCGTGGTGGAGAGCATGAACAACGAGCTGAAGAAGATCATCGGCCAGGTGCGCGACCAGGCCGAGCACCTGAAGACCGCCGTGCAGATGGCCGTGCTGATCCACAACTTCAAGCGCCGCGGCGGCATCGGCGGCTACAGCGCCGGCGAGCGCATCGTGGACATCATCGCCACCGACATCCAGACCCGCGAGCTGCAGAAGCAGATCATCAAG…
Chadox1tHIVconsv62_SIXTYTWO	-	27348	24412 25075 25151 27283	22955	2	mRNA#308_2_copies:polyA_is_-1	-1	-1	E2_early_TSS Splice acceptor/donors GT_AG:GT_AG: END	Possible 3' truncation of DBP(E2A)		MAGRGGSQSERRRERTPERGRGSASHPPSRGGESPSPPPLPPKRHTYRRVASDQEEEEIVVVSENSRSPSPQASPPPLPPKKKPRKTKHVVMQDVSQDSEDERQAEEELAAVGFSYPPVRITEKDGKRSFETLDESDPLAAAASAKMMVKNPMSLPIVSAWEKGMEIMTMLMDRYRVETDLKANFQLMPEQGEVYRRICHLYINEEHRGIPLTFTSNKTLTTMMGRFLQGFVHAHSQIAHKNWECTGCALWLHGCTEAEGKLRCLHGTTMIQKEHMIEMDVASENGQRALKENPDRAKITQNRWGRSVVQLANNDARCCVHDAGCATNQFSSKSCGVFFTEGAKAQQAFRQLEAFMKAMYPGMNADQAQMMLIPLHCDCNHKPGCVPTMGRQTCKMTPF…	GGGGATCAGCAGTTTGGGCAGCGGGGTGTCGGGGAAGGAGTCGGTCCACAGCTTCCGCGTCAGCTGCAGGGCGCCCAGCAGGTCGGGCGCGGAGATCTTGAAATCGCAGTTGGGACCCGCGTTCTGCGCGCGAGAGTTGCGGTACACGGGGTTGCAGCACTGGAACACCATCAGGGCCGGGTGCTTCACGCTCGCCAGCACCGCCGCGTCGGTGATGCTCTCCACGTCGAGGTCCTCGGCGTTGGCCATCCCGAAGGGGGTCATCTTGCAGGTCTGCCTTCCCATGGTGGGCACGCACCCGGGCTTGTGGTTGCAATCGCAGTGCAGGGGGATCAGCATCATCTGGGCCTGGTCGGCGTTCATCCCCGGGTACATGGCCTTCATGAAAGCCTCCAATTG…
Chadox1tHIVconsv62_SIXTYTWO	+	1201		2056	2	mRNA#369_2_copies:polyA_is_-1	-1	-1	HIV_gag_pol__TSS Splice acceptor/donors END	Possible 3' truncation of HIV_gag_pol		MQEFGIPYNPQSQGVVESMNNELKKIIGQVRDQAEHLKTAVQMAVLIHNFKRRGGIGGYSAGERIVDIIATDIQTRELQKQIIKIQNFRVYYRDSRDPLWKGPAKLLWRGEGAVVIQDNSEIKVVPRRKAKIIRDYGKQMAGDDCVASRQDEDFNLPPVVAKEIVASCDKCQLKGEAIHGQVDCSPGMWQLDCTHLEGKIILVAVHVASGYAEIQKQGQGQWTYQIYQEPYKNLKT	AGATCTCCCTATCAGTGATAGAGATCGTCGACGAGCTCGTTTAGTGAACCGTCAGATCGCCTGGAGACGCCATCCACGCTGTTTTGACCTCCATAGAAGACACCGGGACCGATCCAGCCTCCGGTTAAGCTTGGTACCTTATCCACCATGCAGGAGTTCGGCATCCCCTACAACCCTCAGAGCCAGGGCGTGGTGGAGAGCATGAACAACGAGCTGAAGAAGATCATCGGCCAGGTGCGCGACCAGGCCGAGCACCTGAAGACCGCCGTGCAGATGGCCGTGCTGATCCACAACTTCAAGCGCCGCGGCGGCATCGGCGGCTACAGCGCCGGCGAGCGCATCGTGGACATCATCGCCACCGACATCCAGACCCGCGAGCTGCAGAAGCAGATCATCAAG…
Chadox1tHIVconsv62_SIXTYTWO	+	1201		4920	2	mRNA#467_2_copies:polyA_is_-1	-1	-1	HIV_gag_pol__TSS,HIV_gag_pol Splice acceptor/donors END	HIV_gag_pol		MQEFGIPYNPQSQGVVESMNNELKKIIGQVRDQAEHLKTAVQMAVLIHNFKRRGGIGGYSAGERIVDIIATDIQTRELQKQIIKIQNFRVYYRDSRDPLWKGPAKLLWRGEGAVVIQDNSEIKVVPRRKAKIIRDYGKQMAGDDCVASRQDEDFNLPPVVAKEIVASCDKCQLKGEAIHGQVDCSPGMWQLDCTHLEGKIILVAVHVASGYAEIQKQGQGQWTYQIYQEPYKNLKTGKYALPGRWKPKMIGGIGGFIKVRQYDQIPIEICGHKAIGTVLIGPTPVNIIGRNLLTQIGCTLNFPISPIETVPVKLKPGMDGPKVKQWPLTEEKIKALVEICTEMEKEGKISKIGPENPYNTPVFAIKKKDSTRWRKLVDFRELNKRTQDFWEVQLGIPHP…
Chadox1tHIVconsv62_SIXTYTWO	+	1201		3607	2	mRNA#378_2_copies:polyA_is_-1	-1	-1	HIV_gag_pol__TSS Splice acceptor/donors END	Possible 3' truncation of HIV_gag_pol		MQEFGIPYNPQSQGVVESMNNELKKIIGQVRDQAEHLKTAVQMAVLIHNFKRRGGIGGYSAGERIVDIIATDIQTRELQKQIIKIQNFRVYYRDSRDPLWKGPAKLLWRGEGAVVIQDNSEIKVVPRRKAKIIRDYGKQMAGDDCVASRQDEDFNLPPVVAKEIVASCDKCQLKGEAIHGQVDCSPGMWQLDCTHLEGKIILVAVHVASGYAEIQKQGQGQWTYQIYQEPYKNLKTGKYALPGRWKPKMIGGIGGFIKVRQYDQIPIEICGHKAIGTVLIGPTPVNIIGRNLLTQIGCTLNFPISPIETVPVKLKPGMDGPKVKQWPLTEEKIKALVEICTEMEKEGKISKIGPENPYNTPVFAIKKKDSTRWRKLVDFRELNKRTQDFWEVQLGIPHP…	AGATCTCCCTATCAGTGATAGAGATCGTCGACGAGCTCGTTTAGTGAACCGTCAGATCGCCTGGAGACGCCATCCACGCTGTTTTGACCTCCATAGAAGACACCGGGACCGATCCAGCCTCCGGTTAAGCTTGGTACCTTATCCACCATGCAGGAGTTCGGCATCCCCTACAACCCTCAGAGCCAGGGCGTGGTGGAGAGCATGAACAACGAGCTGAAGAAGATCATCGGCCAGGTGCGCGACCAGGCCGAGCACCTGAAGACCGCCGTGCAGATGGCCGTGCTGATCCACAACTTCAAGCGCCGCGGCGGCATCGGCGGCTACAGCGCCGGCGAGCGCATCGTGGACATCATCGCCACCGACATCCAGACCCGCGAGCTGCAGAAGCAGATCATCAAG…
Chadox1tHIVconsv62_SIXTYTWO	+	1201	2925 2937	4198	2	mRNA#417_2_copies:polyA_is_-1	-1	-1	HIV_gag_pol__TSS Splice acceptor/donors :CC_CA END	none from list		MQEFGIPYNPQSQGVVESMNNELKKIIGQVRDQAEHLKTAVQMAVLIHNFKRRGGIGGYSAGERIVDIIATDIQTRELQKQIIKIQNFRVYYRDSRDPLWKGPAKLLWRGEGAVVIQDNSEIKVVPRRKAKIIRDYGKQMAGDDCVASRQDEDFNLPPVVAKEIVASCDKCQLKGEAIHGQVDCSPGMWQLDCTHLEGKIILVAVHVASGYAEIQKQGQGQWTYQIYQEPYKNLKTGKYALPGRWKPKMIGGIGGFIKVRQYDQIPIEICGHKAIGTVLIGPTPVNIIGRNLLTQIGCTLNFPISPIETVPVKLKPGMDGPKVKQWPLTEEKIKALVEICTEMEKEGKISKIGPENPYNTPVFAIKKKDSTRWRKLVDFRELNKRTQDFWEVQLGIPHP…	AGATCTCCCTATCAGTGATAGAGATCGTCGACGAGCTCGTTTAGTGAACCGTCAGATCGCCTGGAGACGCCATCCACGCTGTTTTGACCTCCATAGAAGACACCGGGACCGATCCAGCCTCCGGTTAAGCTTGGTACCTTATCCACCATGCAGGAGTTCGGCATCCCCTACAACCCTCAGAGCCAGGGCGTGGTGGAGAGCATGAACAACGAGCTGAAGAAGATCATCGGCCAGGTGCGCGACCAGGCCGAGCACCTGAAGACCGCCGTGCAGATGGCCGTGCTGATCCACAACTTCAAGCGCCGCGGCGGCATCGGCGGCTACAGCGCCGGCGAGCGCATCGTGGACATCATCGCCACCGACATCCAGACCCGCGAGCTGCAGAAGCAGATCATCAAG…
Chadox1tHIVconsv62_SIXTYTWO	+	1201		2392	2	mRNA#425_2_copies:polyA_is_-1	-1	-1	HIV_gag_pol__TSS Splice acceptor/donors END	Possible 3' truncation of HIV_gag_pol		MQEFGIPYNPQSQGVVESMNNELKKIIGQVRDQAEHLKTAVQMAVLIHNFKRRGGIGGYSAGERIVDIIATDIQTRELQKQIIKIQNFRVYYRDSRDPLWKGPAKLLWRGEGAVVIQDNSEIKVVPRRKAKIIRDYGKQMAGDDCVASRQDEDFNLPPVVAKEIVASCDKCQLKGEAIHGQVDCSPGMWQLDCTHLEGKIILVAVHVASGYAEIQKQGQGQWTYQIYQEPYKNLKTGKYALPGRWKPKMIGGIGGFIKVRQYDQIPIEICGHKAIGTVLIGPTPVNIIGRNLLTQIGCTLNFPISPIETVPVKLKPGMDGPKVKQWPLTEEKIKALVEICTEMEKEGK	AGATCTCCCTATCAGTGATAGAGATCGTCGACGAGCTCGTTTAGTGAACCGTCAGATCGCCTGGAGACGCCATCCACGCTGTTTTGACCTCCATAGAAGACACCGGGACCGATCCAGCCTCCGGTTAAGCTTGGTACCTTATCCACCATGCAGGAGTTCGGCATCCCCTACAACCCTCAGAGCCAGGGCGTGGTGGAGAGCATGAACAACGAGCTGAAGAAGATCATCGGCCAGGTGCGCGACCAGGCCGAGCACCTGAAGACCGCCGTGCAGATGGCCGTGCTGATCCACAACTTCAAGCGCCGCGGCGGCATCGGCGGCTACAGCGCCGGCGAGCGCATCGTGGACATCATCGCCACCGACATCCAGACCCGCGAGCTGCAGAAGCAGATCATCAAG…
Chadox1tHIVconsv62_SIXTYTWO	+	1201		2661	2	mRNA#335_2_copies:polyA_is_-1	-1	-1	HIV_gag_pol__TSS Splice acceptor/donors END	Possible 3' truncation of HIV_gag_pol		MQEFGIPYNPQSQGVVESMNNELKKIIGQVRDQAEHLKTAVQMAVLIHNFKRRGGIGGYSAGERIVDIIATDIQTRELQKQIIKIQNFRVYYRDSRDPLWKGPAKLLWRGEGAVVIQDNSEIKVVPRRKAKIIRDYGKQMAGDDCVASRQDEDFNLPPVVAKEIVASCDKCQLKGEAIHGQVDCSPGMWQLDCTHLEGKIILVAVHVASGYAEIQKQGQGQWTYQIYQEPYKNLKTGKYALPGRWKPKMIGGIGGFIKVRQYDQIPIEICGHKAIGTVLIGPTPVNIIGRNLLTQIGCTLNFPISPIETVPVKLKPGMDGPKVKQWPLTEEKIKALVEICTEMEKEGKISKIGPENPYNTPVFAIKKKDSTRWRKLVDFRELNKRTQDFWEVQLGIPHP…	AGATCTCCCTATCAGTGATAGAGATCGTCGACGAGCTCGTTTAGTGAACCGTCAGATCGCCTGGAGACGCCATCCACGCTGTTTTGACCTCCATAGAAGACACCGGGACCGATCCAGCCTCCGGTTAAGCTTGGTACCTTATCCACCATGCAGGAGTTCGGCATCCCCTACAACCCTCAGAGCCAGGGCGTGGTGGAGAGCATGAACAACGAGCTGAAGAAGATCATCGGCCAGGTGCGCGACCAGGCCGAGCACCTGAAGACCGCCGTGCAGATGGCCGTGCTGATCCACAACTTCAAGCGCCGCGGCGGCATCGGCGGCTACAGCGCCGGCGAGCGCATCGTGGACATCATCGCCACCGACATCCAGACCCGCGAGCTGCAGAAGCAGATCATCAAG…
Chadox1tHIVconsv62_SIXTYTWO	+	1201	4206 4500	4920	2	mRNA#399_2_copies:polyA_is_-1	-1	-1	HIV_gag_pol__TSS,HIV_gag_pol Splice acceptor/donors :GT_AG END	HIV_gag_pol		MQEFGIPYNPQSQGVVESMNNELKKIIGQVRDQAEHLKTAVQMAVLIHNFKRRGGIGGYSAGERIVDIIATDIQTRELQKQIIKIQNFRVYYRDSRDPLWKGPAKLLWRGEGAVVIQDNSEIKVVPRRKAKIIRDYGKQMAGDDCVASRQDEDFNLPPVVAKEIVASCDKCQLKGEAIHGQVDCSPGMWQLDCTHLEGKIILVAVHVASGYAEIQKQGQGQWTYQIYQEPYKNLKTGKYALPGRWKPKMIGGIGGFIKVRQYDQIPIEICGHKAIGTVLIGPTPVNIIGRNLLTQIGCTLNFPISPIETVPVKLKPGMDGPKVKQWPLTEEKIKALVEICTEMEKEGKISKIGPENPYNTPVFAIKKKDSTRWRKLVDFRELNKRTQDFWEVQLGIPHP…
Chadox1tHIVconsv62_SIXTYTWO	+	1236		4013	2	mRNA#328_2_copies:polyA_is_-1	-1	-1	HIV_gag_pol__TSS,HIV_gag_pol Splice acceptor/donors END	HIV_gag_pol		MQEFGIPYNPQSQGVVESMNNELKKIIGQVRDQAEHLKTAVQMAVLIHNFKRRGGIGGYSAGERIVDIIATDIQTRELQKQIIKIQNFRVYYRDSRDPLWKGPAKLLWRGEGAVVIQDNSEIKVVPRRKAKIIRDYGKQMAGDDCVASRQDEDFNLPPVVAKEIVASCDKCQLKGEAIHGQVDCSPGMWQLDCTHLEGKIILVAVHVASGYAEIQKQGQGQWTYQIYQEPYKNLKTGKYALPGRWKPKMIGGIGGFIKVRQYDQIPIEICGHKAIGTVLIGPTPVNIIGRNLLTQIGCTLNFPISPIETVPVKLKPGMDGPKVKQWPLTEEKIKALVEICTEMEKEGKISKIGPENPYNTPVFAIKKKDSTRWRKLVDFRELNKRTQDFWEVQLGIPHP…
Chadox1tHIVconsv62_SIXTYTWO	+	1201		1837	2	mRNA#456_2_copies:polyA_is_-1	-1	-1	HIV_gag_pol__TSS Splice acceptor/donors END	Possible 3' truncation of HIV_gag_pol		MQEFGIPYNPQSQGVVESMNNELKKIIGQVRDQAEHLKTAVQMAVLIHNFKRRGGIGGYSAGERIVDIIATDIQTRELQKQIIKIQNFRVYYRDSRDPLWKGPAKLLWRGEGAVVIQDNSEIKVVPRRKAKIIRDYGKQMAGDDCVASRQDEDFNLPPVVAKE	AGATCTCCCTATCAGTGATAGAGATCGTCGACGAGCTCGTTTAGTGAACCGTCAGATCGCCTGGAGACGCCATCCACGCTGTTTTGACCTCCATAGAAGACACCGGGACCGATCCAGCCTCCGGTTAAGCTTGGTACCTTATCCACCATGCAGGAGTTCGGCATCCCCTACAACCCTCAGAGCCAGGGCGTGGTGGAGAGCATGAACAACGAGCTGAAGAAGATCATCGGCCAGGTGCGCGACCAGGCCGAGCACCTGAAGACCGCCGTGCAGATGGCCGTGCTGATCCACAACTTCAAGCGCCGCGGCGGCATCGGCGGCTACAGCGCCGGCGAGCGCATCGTGGACATCATCGCCACCGACATCCAGACCCGCGAGCTGCAGAAGCAGATCATCAAG…
Chadox1tHIVconsv62_SIXTYTWO	+	1201	4020 13531	13558	1	mRNA#836_1_copies:polyA_is_-1	-1	-1	HIV_gag_pol__TSS,HIV_gag_pol Splice acceptor/donors :TG_AG END	HIV_gag_pol		MQEFGIPYNPQSQGVVESMNNELKKIIGQVRDQAEHLKTAVQMAVLIHNFKRRGGIGGYSAGERIVDIIATDIQTRELQKQIIKIQNFRVYYRDSRDPLWKGPAKLLWRGEGAVVIQDNSEIKVVPRRKAKIIRDYGKQMAGDDCVASRQDEDFNLPPVVAKEIVASCDKCQLKGEAIHGQVDCSPGMWQLDCTHLEGKIILVAVHVASGYAEIQKQGQGQWTYQIYQEPYKNLKTGKYALPGRWKPKMIGGIGGFIKVRQYDQIPIEICGHKAIGTVLIGPTPVNIIGRNLLTQIGCTLNFPISPIETVPVKLKPGMDGPKVKQWPLTEEKIKALVEICTEMEKEGKISKIGPENPYNTPVFAIKKKDSTRWRKLVDFRELNKRTQDFWEVQLGIPHP…
Chadox1tHIVconsv62_SIXTYTWO	-	27348	24412 25075 25151 27283	23507	1	mRNA#997_1_copies:polyA_is_-1	-1	-1	E2_early_TSS Splice acceptor/donors GT_AG:GT_AG: END	Possible 3' truncation of DBP(E2A)		MAGRGGSQSERRRERTPERGRGSASHPPSRGGESPSPPPLPPKRHTYRRVASDQEEEEIVVVSENSRSPSPQASPPPLPPKKKPRKTKHVVMQDVSQDSEDERQAEEELAAVGFSYPPVRITEKDGKRSFETLDESDPLAAAASAKMMVKNPMSLPIVSAWEKGMEIMTMLMDRYRVETDLKANFQLMPEQGEVYRRICHLYINEEHRGIPLTFTSNKTLTTMMGRFLQGFVHAHSQIAHKNWECTGCALWLHGCTEAEGKLRCLHGTTMIQKEHMIEMDVASENGQRALKENPDRAKI	GATCTTGGCCCGGTCGGGGTTCTCCTTCAGCGCGCGCTGCCCGTTCTCGCTCGCCACATCCATCTCGATCATGTGCTCCTTCTGGATCATGGTGGTCCCGTGCAGGCACCGCAGTTTGCCCTCGGCCTCGGTGCACCCGTGCAGCCACAGCGCGCACCCGGTGCACTCCCAGTTCTTGTGGGCGATCTGGGAATGCGCGTGCACGAACCCTTGCAGGAAGCGGCCCATCATGGTCGTCAGGGTCTTGTTGCTAGTGAAGGTCAACGGGATGCCGCGGTGCTCCTCGTTGATGTACAGGTGGCAGATGCGGCGGTACACCTCGCCCTGCTCGGGCATCAGTTGGAAGTTGGCTTTCAGGTCGGTCTCCACGCGGTAGCGGTCCATCAGCATAGTCATGAT…
Chadox1tHIVconsv62_SIXTYTWO	+	1201		3254	1	mRNA#525_1_copies:polyA_is_-1	-1	-1	HIV_gag_pol__TSS Splice acceptor/donors END	Possible 3' truncation of HIV_gag_pol		MQEFGIPYNPQSQGVVESMNNELKKIIGQVRDQAEHLKTAVQMAVLIHNFKRRGGIGGYSAGERIVDIIATDIQTRELQKQIIKIQNFRVYYRDSRDPLWKGPAKLLWRGEGAVVIQDNSEIKVVPRRKAKIIRDYGKQMAGDDCVASRQDEDFNLPPVVAKEIVASCDKCQLKGEAIHGQVDCSPGMWQLDCTHLEGKIILVAVHVASGYAEIQKQGQGQWTYQIYQEPYKNLKTGKYALPGRWKPKMIGGIGGFIKVRQYDQIPIEICGHKAIGTVLIGPTPVNIIGRNLLTQIGCTLNFPISPIETVPVKLKPGMDGPKVKQWPLTEEKIKALVEICTEMEKEGKISKIGPENPYNTPVFAIKKKDSTRWRKLVDFRELNKRTQDFWEVQLGIPHP…	AGATCTCCCTATCAGTGATAGAGATCGTCGACGAGCTCGTTTAGTGAACCGTCAGATCGCCTGGAGACGCCATCCACGCTGTTTTGACCTCCATAGAAGACACCGGGACCGATCCAGCCTCCGGTTAAGCTTGGTACCTTATCCACCATGCAGGAGTTCGGCATCCCCTACAACCCTCAGAGCCAGGGCGTGGTGGAGAGCATGAACAACGAGCTGAAGAAGATCATCGGCCAGGTGCGCGACCAGGCCGAGCACCTGAAGACCGCCGTGCAGATGGCCGTGCTGATCCACAACTTCAAGCGCCGCGGCGGCATCGGCGGCTACAGCGCCGGCGAGCGCATCGTGGACATCATCGCCACCGACATCCAGACCCGCGAGCTGCAGAAGCAGATCATCAAG…
Chadox1tHIVconsv62_SIXTYTWO	-	27374	24412 25075 25151 27283	22955	1	mRNA#957_1_copies:polyA_is_-1	-1	-1	E2_early_TSS Splice acceptor/donors GT_AG:GT_AG: END	Possible 3' truncation of DBP(E2A)		MAGRGGSQSERRRERTPERGRGSASHPPSRGGESPSPPPLPPKRHTYRRVASDQEEEEIVVVSENSRSPSPQASPPPLPPKKKPRKTKHVVMQDVSQDSEDERQAEEELAAVGFSYPPVRITEKDGKRSFETLDESDPLAAAASAKMMVKNPMSLPIVSAWEKGMEIMTMLMDRYRVETDLKANFQLMPEQGEVYRRICHLYINEEHRGIPLTFTSNKTLTTMMGRFLQGFVHAHSQIAHKNWECTGCALWLHGCTEAEGKLRCLHGTTMIQKEHMIEMDVASENGQRALKENPDRAKITQNRWGRSVVQLANNDARCCVHDAGCATNQFSSKSCGVFFTEGAKAQQAFRQLEAFMKAMYPGMNADQAQMMLIPLHCDCNHKPGCVPTMGRQTCKMTPF…	GGGGATCAGCAGTTTGGGCAGCGGGGTGTCGGGGAAGGAGTCGGTCCACAGCTTCCGCGTCAGCTGCAGGGCGCCCAGCAGGTCGGGCGCGGAGATCTTGAAATCGCAGTTGGGACCCGCGTTCTGCGCGCGAGAGTTGCGGTACACGGGGTTGCAGCACTGGAACACCATCAGGGCCGGGTGCTTCACGCTCGCCAGCACCGCCGCGTCGGTGATGCTCTCCACGTCGAGGTCCTCGGCGTTGGCCATCCCGAAGGGGGTCATCTTGCAGGTCTGCCTTCCCATGGTGGGCACGCACCCGGGCTTGTGGTTGCAATCGCAGTGCAGGGGGATCAGCATCATCTGGGCCTGGTCGGCGTTCATCCCCGGGTACATGGCCTTCATGAAAGCCTCCAATTG…
Chadox1tHIVconsv62_SIXTYTWO	+	6949	6986 8008 8079 10535 10621 17121	18419	1	mRNA#861_1_copies:polyA_is_-1	-1	-1	Major_late_TSS,tpl_1,tpl_2,tpl_3,pV(L2),preX(L2) Splice acceptor/donors :GT_AG:GT_AG:GT_AG END	pV(L2)		MSKRKFKEEMLQVIAPEIYGPAVVKEERKPRKIKRVKKDKKEEDDDLVEFVREFAPRRRVQWRGRKVHPVLRPGTTVVFTPGERSGSASKRSYDEVYGDEDILEQAAERLGEFAYGKRSRPALKEEAVSIPLDHGNPTPSLKPVTLQQVLPSAAPRRGFKREGEDLYPTMQLMVPKRQKLEDVLETMKVDPDVQPEVKVRPIKQVAPGLGVQTVDIKIPTEPMETQTEPMIKPSTSTMEVQTDPWMPSAPSRRPRRKYGAASLLMPNYALHPSIIPTPGYRGTRFYRGHTTSRRRKTTTRRRRRRTAAASTPAALVRRVYRRGRAPLTLPRARYHPSIAI
Chadox1tHIVconsv62_SIXTYTWO	-	32477	24412 25075 25151 32443	22837	1	mRNA#1242_1_copies:polyA_is_-1	-1	-1	DBP(E2A),E4_TSS Splice acceptor/donors GT_AG:GT_AG: END	DBP(E2A)		MAGRGGSQSERRRERTPERGRGSASHPPSRGGESPSPPPLPPKRHTYRRVASDQEEEEIVVVSENSRSPSPQASPPPLPPKKKPRKTKHVVMQDVSQDSEDERQAEEELAAVGFSYPPVRITEKDGKRSFETLDESDPLAAAASAKMMVKNPMSLPIVSAWEKGMEIMTMLMDRYRVETDLKANFQLMPEQGEVYRRICHLYINEEHRGIPLTFTSNKTLTTMMGRFLQGFVHAHSQIAHKNWECTGCALWLHGCTEAEGKLRCLHGTTMIQKEHMIEMDVASENGQRALKENPDRAKITQNRWGRSVVQLANNDARCCVHDAGCATNQFSSKSCGVFFTEGAKAQQAFRQLEAFMKAMYPGMNADQAQMMLIPLHCDCNHKPGCVPTMGRQTCKMTPF…
Chadox1tHIVconsv62_SIXTYTWO	+	1201	2572 2586	4167	1	mRNA#1239_1_copies:polyA_is_-1	-1	-1	HIV_gag_pol__TSS Splice acceptor/donors :CC_GT END	none from list		MQEFGIPYNPQSQGVVESMNNELKKIIGQVRDQAEHLKTAVQMAVLIHNFKRRGGIGGYSAGERIVDIIATDIQTRELQKQIIKIQNFRVYYRDSRDPLWKGPAKLLWRGEGAVVIQDNSEIKVVPRRKAKIIRDYGKQMAGDDCVASRQDEDFNLPPVVAKEIVASCDKCQLKGEAIHGQVDCSPGMWQLDCTHLEGKIILVAVHVASGYAEIQKQGQGQWTYQIYQEPYKNLKTGKYALPGRWKPKMIGGIGGFIKVRQYDQIPIEICGHKAIGTVLIGPTPVNIIGRNLLTQIGCTLNFPISPIETVPVKLKPGMDGPKVKQWPLTEEKIKALVEICTEMEKEGKISKIGPENPYNTPVFAIKKKDSTRWRKLVDFRELNKRTQDFWEVQLGIPHP…	AGATCTCCCTATCAGTGATAGAGATCGTCGACGAGCTCGTTTAGTGAACCGTCAGATCGCCTGGAGACGCCATCCACGCTGTTTTGACCTCCATAGAAGACACCGGGACCGATCCAGCCTCCGGTTAAGCTTGGTACCTTATCCACCATGCAGGAGTTCGGCATCCCCTACAACCCTCAGAGCCAGGGCGTGGTGGAGAGCATGAACAACGAGCTGAAGAAGATCATCGGCCAGGTGCGCGACCAGGCCGAGCACCTGAAGACCGCCGTGCAGATGGCCGTGCTGATCCACAACTTCAAGCGCCGCGGCGGCATCGGCGGCTACAGCGCCGGCGAGCGCATCGTGGACATCATCGCCACCGACATCCAGACCCGCGAGCTGCAGAAGCAGATCATCAAG…
Chadox1tHIVconsv62_SIXTYTWO	+	1201	4127 16619	16643	1	mRNA#736_1_copies:polyA_is_-1	-1	-1	HIV_gag_pol__TSS,HIV_gag_pol Splice acceptor/donors :GT_GG END	HIV_gag_pol		MQEFGIPYNPQSQGVVESMNNELKKIIGQVRDQAEHLKTAVQMAVLIHNFKRRGGIGGYSAGERIVDIIATDIQTRELQKQIIKIQNFRVYYRDSRDPLWKGPAKLLWRGEGAVVIQDNSEIKVVPRRKAKIIRDYGKQMAGDDCVASRQDEDFNLPPVVAKEIVASCDKCQLKGEAIHGQVDCSPGMWQLDCTHLEGKIILVAVHVASGYAEIQKQGQGQWTYQIYQEPYKNLKTGKYALPGRWKPKMIGGIGGFIKVRQYDQIPIEICGHKAIGTVLIGPTPVNIIGRNLLTQIGCTLNFPISPIETVPVKLKPGMDGPKVKQWPLTEEKIKALVEICTEMEKEGKISKIGPENPYNTPVFAIKKKDSTRWRKLVDFRELNKRTQDFWEVQLGIPHP…
Chadox1tHIVconsv62_SIXTYTWO	-	6668	6324 6603	5921	1	mRNA#1193_1_copies:polyA_is_-1	-1	-1	IVa2_TSS Splice acceptor/donors GT_AG: END	Possible 3' truncation of IVa2		METKGRRSGAVFDQPDEPEAHPRKRPARRAPLHRDGDHPDADAAALEGPDPGCAGRPSSGALLPQSSQPAKRGGLLDRDAVEHITELWDRLELLQQTLSKMPMADGLKPLKNFASLQELLSLGGERLLAELVRENMHVR	GCGCACGTGCATGTTCTCGCGCACCAGTTCCGCCAGGAGGCGCTCTCCCCCCAGAGATAGGAGCTCCTGGAGCGAGGCGAAGTTTTTCAGCGGCTTGAGTCCGTCGGCCATGGGCATTTTGGAGAGGGTCTGTTGCAAGAGTTCCAAGCGGTCCCAGAGCTCGGTGATGTGCTCTACGGCATCTCGATCCAGCAGACCTCCTCGTTTCGCGGGTTGGGACGACTGCGGGAGTAGGGCACCAGACGATGGGCGTCCAGCGCAGCCAGGGTCCGGTCCTTCCAGGGCCGCAGCGTCCGCGTCAGGGTGGTCTCCGTCACGGTGAAGGGGTGCGCGCCGGGCTGGGCGCTTGCGAGGGTGCGCTTCAGGCTCATCCGGCTGGTCGAAAACCGCTCCCGATCG…
Chadox1tHIVconsv62_SIXTYTWO	+	1201	3088 3102	4066	1	mRNA#623_1_copies:polyA_is_-1	-1	-1	HIV_gag_pol__TSS Splice acceptor/donors :AG_GC END	none from list		MQEFGIPYNPQSQGVVESMNNELKKIIGQVRDQAEHLKTAVQMAVLIHNFKRRGGIGGYSAGERIVDIIATDIQTRELQKQIIKIQNFRVYYRDSRDPLWKGPAKLLWRGEGAVVIQDNSEIKVVPRRKAKIIRDYGKQMAGDDCVASRQDEDFNLPPVVAKEIVASCDKCQLKGEAIHGQVDCSPGMWQLDCTHLEGKIILVAVHVASGYAEIQKQGQGQWTYQIYQEPYKNLKTGKYALPGRWKPKMIGGIGGFIKVRQYDQIPIEICGHKAIGTVLIGPTPVNIIGRNLLTQIGCTLNFPISPIETVPVKLKPGMDGPKVKQWPLTEEKIKALVEICTEMEKEGKISKIGPENPYNTPVFAIKKKDSTRWRKLVDFRELNKRTQDFWEVQLGIPHP…	AGATCTCCCTATCAGTGATAGAGATCGTCGACGAGCTCGTTTAGTGAACCGTCAGATCGCCTGGAGACGCCATCCACGCTGTTTTGACCTCCATAGAAGACACCGGGACCGATCCAGCCTCCGGTTAAGCTTGGTACCTTATCCACCATGCAGGAGTTCGGCATCCCCTACAACCCTCAGAGCCAGGGCGTGGTGGAGAGCATGAACAACGAGCTGAAGAAGATCATCGGCCAGGTGCGCGACCAGGCCGAGCACCTGAAGACCGCCGTGCAGATGGCCGTGCTGATCCACAACTTCAAGCGCCGCGGCGGCATCGGCGGCTACAGCGCCGGCGAGCGCATCGTGGACATCATCGCCACCGACATCCAGACCCGCGAGCTGCAGAAGCAGATCATCAAG…
Chadox1tHIVconsv62_SIXTYTWO	+	1201	4210 4813	4824	1	mRNA#648_1_copies:polyA_is_-1	-1	-1	HIV_gag_pol__TSS,HIV_gag_pol Splice acceptor/donors :GT_AG END	HIV_gag_pol		MQEFGIPYNPQSQGVVESMNNELKKIIGQVRDQAEHLKTAVQMAVLIHNFKRRGGIGGYSAGERIVDIIATDIQTRELQKQIIKIQNFRVYYRDSRDPLWKGPAKLLWRGEGAVVIQDNSEIKVVPRRKAKIIRDYGKQMAGDDCVASRQDEDFNLPPVVAKEIVASCDKCQLKGEAIHGQVDCSPGMWQLDCTHLEGKIILVAVHVASGYAEIQKQGQGQWTYQIYQEPYKNLKTGKYALPGRWKPKMIGGIGGFIKVRQYDQIPIEICGHKAIGTVLIGPTPVNIIGRNLLTQIGCTLNFPISPIETVPVKLKPGMDGPKVKQWPLTEEKIKALVEICTEMEKEGKISKIGPENPYNTPVFAIKKKDSTRWRKLVDFRELNKRTQDFWEVQLGIPHP…
Chadox1tHIVconsv62_SIXTYTWO	+	1201	2586 2600	4198	1	mRNA#958_1_copies:polyA_is_-1	-1	-1	HIV_gag_pol__TSS Splice acceptor/donors :GG_CT END	none from list		MQEFGIPYNPQSQGVVESMNNELKKIIGQVRDQAEHLKTAVQMAVLIHNFKRRGGIGGYSAGERIVDIIATDIQTRELQKQIIKIQNFRVYYRDSRDPLWKGPAKLLWRGEGAVVIQDNSEIKVVPRRKAKIIRDYGKQMAGDDCVASRQDEDFNLPPVVAKEIVASCDKCQLKGEAIHGQVDCSPGMWQLDCTHLEGKIILVAVHVASGYAEIQKQGQGQWTYQIYQEPYKNLKTGKYALPGRWKPKMIGGIGGFIKVRQYDQIPIEICGHKAIGTVLIGPTPVNIIGRNLLTQIGCTLNFPISPIETVPVKLKPGMDGPKVKQWPLTEEKIKALVEICTEMEKEGKISKIGPENPYNTPVFAIKKKDSTRWRKLVDFRELNKRTQDFWEVQLGIPHP…	AGATCTCCCTATCAGTGATAGAGATCGTCGACGAGCTCGTTTAGTGAACCGTCAGATCGCCTGGAGACGCCATCCACGCTGTTTTGACCTCCATAGAAGACACCGGGACCGATCCAGCCTCCGGTTAAGCTTGGTACCTTATCCACCATGCAGGAGTTCGGCATCCCCTACAACCCTCAGAGCCAGGGCGTGGTGGAGAGCATGAACAACGAGCTGAAGAAGATCATCGGCCAGGTGCGCGACCAGGCCGAGCACCTGAAGACCGCCGTGCAGATGGCCGTGCTGATCCACAACTTCAAGCGCCGCGGCGGCATCGGCGGCTACAGCGCCGGCGAGCGCATCGTGGACATCATCGCCACCGACATCCAGACCCGCGAGCTGCAGAAGCAGATCATCAAG…
Chadox1tHIVconsv62_SIXTYTWO	+	1219	1703 1717	4167	1	mRNA#688_1_copies:polyA_is_-1	-1	-1	HIV_gag_pol__TSS Splice acceptor/donors :CA_AG END	none from list		MQEFGIPYNPQSQGVVESMNNELKKIIGQVRDQAEHLKTAVQMAVLIHNFKRRGGIGGYSAGERIVDIIATDIQTRELQKQIIKIQNFRVYYRDSRDPLWKGPAKLLWRGEGAVVIQDKWCPAARPRSSATTASRWPATTAWPAARTRTSTCLPWWPRRSWPAATSAS	TAGAGATCGTCGACGAGCTCGTTTAGTGAACCGTCAGATCGCCTGGAGACGCCATCCACGCTGTTTTGACCTCCATAGAAGACACCGGGACCGATCCAGCCTCCGGTTAAGCTTGGTACCTTATCCACCATGCAGGAGTTCGGCATCCCCTACAACCCTCAGAGCCAGGGCGTGGTGGAGAGCATGAACAACGAGCTGAAGAAGATCATCGGCCAGGTGCGCGACCAGGCCGAGCACCTGAAGACCGCCGTGCAGATGGCCGTGCTGATCCACAACTTCAAGCGCCGCGGCGGCATCGGCGGCTACAGCGCCGGCGAGCGCATCGTGGACATCATCGCCACCGACATCCAGACCCGCGAGCTGCAGAAGCAGATCATCAAGATCCAGAACTTCCGCGTG…
Chadox1tHIVconsv62_SIXTYTWO	+	1201	3798 3810	4198	1	mRNA#819_1_copies:polyA_is_-1	-1	-1	HIV_gag_pol__TSS Splice acceptor/donors :AC_GA END	none from list		MQEFGIPYNPQSQGVVESMNNELKKIIGQVRDQAEHLKTAVQMAVLIHNFKRRGGIGGYSAGERIVDIIATDIQTRELQKQIIKIQNFRVYYRDSRDPLWKGPAKLLWRGEGAVVIQDNSEIKVVPRRKAKIIRDYGKQMAGDDCVASRQDEDFNLPPVVAKEIVASCDKCQLKGEAIHGQVDCSPGMWQLDCTHLEGKIILVAVHVASGYAEIQKQGQGQWTYQIYQEPYKNLKTGKYALPGRWKPKMIGGIGGFIKVRQYDQIPIEICGHKAIGTVLIGPTPVNIIGRNLLTQIGCTLNFPISPIETVPVKLKPGMDGPKVKQWPLTEEKIKALVEICTEMEKEGKISKIGPENPYNTPVFAIKKKDSTRWRKLVDFRELNKRTQDFWEVQLGIPHP…	AGATCTCCCTATCAGTGATAGAGATCGTCGACGAGCTCGTTTAGTGAACCGTCAGATCGCCTGGAGACGCCATCCACGCTGTTTTGACCTCCATAGAAGACACCGGGACCGATCCAGCCTCCGGTTAAGCTTGGTACCTTATCCACCATGCAGGAGTTCGGCATCCCCTACAACCCTCAGAGCCAGGGCGTGGTGGAGAGCATGAACAACGAGCTGAAGAAGATCATCGGCCAGGTGCGCGACCAGGCCGAGCACCTGAAGACCGCCGTGCAGATGGCCGTGCTGATCCACAACTTCAAGCGCCGCGGCGGCATCGGCGGCTACAGCGCCGGCGAGCGCATCGTGGACATCATCGCCACCGACATCCAGACCCGCGAGCTGCAGAAGCAGATCATCAAG…
Chadox1tHIVconsv62_SIXTYTWO	+	6949	6986 8008 8079 10535 10621 19279	22759	1	mRNA#1018_1_copies:polyA_is_-1	-1	-1	Major_late_TSS,tpl_1,tpl_2,tpl_3,hexon(L3) Splice acceptor/donors :GT_AG:GT_AG:GT_AG END	hexon(L3)		MATPSMLPQWAYMHIAGQDASEYLSPGLVQFARATDTYFSLGNKFRNPTVAPTHDVTTDRSQRLTLRFVPVDREDNTYSYKVRYTLAVGDNRVLDMASTYFDIRGVLDRGPSFKPYSGTAYNSLAPKGAPNSSQWEQKKAGNGDTMETHTFGVAPMGGENITIDGLQIGTDATADQDKPIYADKTFQPEPQVGEENWQETESFYGGRALKKDTSMKPCYGSYARPTNVKGGQAKLKVGADGVPTKEFDIDLAFFDTPGGTVNGQDEYKADIVMYTENTYLETPDTHVVYKPGKDDASSEINLVQQSMPNRPNYIGFRDNFIGLMYYNSTGNMGVLAGQASQLNAVVDLQDRNTELSYQLLLDSLGDRTRYFSMWNQAVDSYDPDVRIIENHGVEDELPN…
Chadox1tHIVconsv62_SIXTYTWO	+	1201	1539 1551	4167	1	mRNA#1050_1_copies:polyA_is_-1	-1	-1	HIV_gag_pol__TSS Splice acceptor/donors :AT_AT END	none from list		MQEFGIPYNPQSQGVVESMNNELKKIIGQVRDQAEHLKTAVQMAVLIHNFKRRGGIGGYSAGERHRHRHPDPRAAEADHQDPELPRVLPRQPRPTVEGPRQAAVARRGRRGDPGQQRDQGGAPPQGQDHPRLRQADGRRRLRGQPPGRGLQPASRGGQGDRGQLRQVPAEGRGHPRPGGLQPRHVAAGLHPPGGQDHPGGRARGQRLRRDPEAGPGPVDLPDLPGALQEPEDRQVRPARPLEAQDDRRHRRLHQGAPVRPDPHRDLRPQGHRHRADRPHPCEHHRPQPADPDRLHPELPHQPHRDRAREAEARHGRPQGEAVAPDRGEDQGPGGDLHRDGEGGQDQQDRPREPLQHPSVRHQEEGQHPLAQAGGLPRAEQAHPGLLGGAAGHPSPQRPE…	AGATCTCCCTATCAGTGATAGAGATCGTCGACGAGCTCGTTTAGTGAACCGTCAGATCGCCTGGAGACGCCATCCACGCTGTTTTGACCTCCATAGAAGACACCGGGACCGATCCAGCCTCCGGTTAAGCTTGGTACCTTATCCACCATGCAGGAGTTCGGCATCCCCTACAACCCTCAGAGCCAGGGCGTGGTGGAGAGCATGAACAACGAGCTGAAGAAGATCATCGGCCAGGTGCGCGACCAGGCCGAGCACCTGAAGACCGCCGTGCAGATGGCCGTGCTGATCCACAACTTCAAGCGCCGCGGCGGCATCGGCGGCTACAGCGCCGGCGAGCGCCATCGCCACCGACATCCAGACCCGCGAGCTGCAGAAGCAGATCATCAAGATCCAGAACTT…
Chadox1tHIVconsv62_SIXTYTWO	+	26585	26884 27054	28253	1	mRNA#718_1_copies:polyA_is_-1	-1	-1	L4_TSS,preVIII(L4) Splice acceptor/donors :GT_AG END	Possible 5' truncation of 33K_full_length(L4)		MEEDWDSTQAEEDSLQDSLEEDEEEAEEEVEEAAAARPSSSAGEKASSTDTISAPGRGPARPHSRWDETGRFPNPTTQTAPTTSKKRQQQQKKTRKPARKSTAAAAAGGLRIAANEPAQTRELRNRIFPTLYAIFQQSRGQEQELKVKNRSLRSLTRSCLYHKSEDQLQRTLEDAEALFNKYCALTLKE	TGGAGCTGCCGCCCGTGGAGGATTTGGAGGAAGACTGGGAGAACAGCAGTCAGGCAGAGGAGATGGAGGAAGACTGGGACAGCACTCAGGCAGAGGAGGACAGCCTGCAAGACAGTCTGGAGGAAGACGAGGAGGAGGCAGAGGAGGAGGTGGAAGAAGCAGCCGCCGCCAGACCGTCGTCCTCGGCGGGGGAGAAAGCAAGCAGCACGGATACCATCTCCGCTCCGGGTCGGGGTCCCGCTCGGCCCCACAGTAGATGGGACGAGACCGGGCGATTCCCGAACCCCACCACCCAGACCGCCCCTACTACTTCCAAGAAGAGGCAGCAGCAGCAGAAAAAGACCAGAAAACCAGCTAGAAAATCCACAGCGGCGGCAGCGGCAGGTGGACTGAGGATCG…
Chadox1tHIVconsv62_SIXTYTWO	+	1201		1407	1	mRNA#643_1_copies:polyA_is_-1	-1	-1	HIV_gag_pol__TSS Splice acceptor/donors END	Possible 3' truncation of HIV_gag_pol		MQEFGIPYNPQSQGVVESMN	AGATCTCCCTATCAGTGATAGAGATCGTCGACGAGCTCGTTTAGTGAACCGTCAGATCGCCTGGAGACGCCATCCACGCTGTTTTGACCTCCATAGAAGACACCGGGACCGATCCAGCCTCCGGTTAAGCTTGGTACCTTATCCACCATGCAGGAGTTCGGCATCCCCTACAACCCTCAGAGCCAGGGCGTGGTGGAGAGCATGAAC
Chadox1tHIVconsv62_SIXTYTWO	+	1201	2308 2320	4036	1	mRNA#665_1_copies:polyA_is_-1	-1	-1	HIV_gag_pol__TSS Splice acceptor/donors :CC_AG END	none from list		MQEFGIPYNPQSQGVVESMNNELKKIIGQVRDQAEHLKTAVQMAVLIHNFKRRGGIGGYSAGERIVDIIATDIQTRELQKQIIKIQNFRVYYRDSRDPLWKGPAKLLWRGEGAVVIQDNSEIKVVPRRKAKIIRDYGKQMAGDDCVASRQDEDFNLPPVVAKEIVASCDKCQLKGEAIHGQVDCSPGMWQLDCTHLEGKIILVAVHVASGYAEIQKQGQGQWTYQIYQEPYKNLKTGKYALPGRWKPKMIGGIGGFIKVRQYDQIPIEICGHKAIGTVLIGPTPVNIIGRNLLTQIGCTLNFPISPIETVPVKLKPGMDGPVAPDRGEDQGPGGDLHRDGEGGQDQQDRPREPLQHPSVRHQEEGQHPLAQAGGLPRAEQAHPGLLGGAAGHPSPQRPE…	AGATCTCCCTATCAGTGATAGAGATCGTCGACGAGCTCGTTTAGTGAACCGTCAGATCGCCTGGAGACGCCATCCACGCTGTTTTGACCTCCATAGAAGACACCGGGACCGATCCAGCCTCCGGTTAAGCTTGGTACCTTATCCACCATGCAGGAGTTCGGCATCCCCTACAACCCTCAGAGCCAGGGCGTGGTGGAGAGCATGAACAACGAGCTGAAGAAGATCATCGGCCAGGTGCGCGACCAGGCCGAGCACCTGAAGACCGCCGTGCAGATGGCCGTGCTGATCCACAACTTCAAGCGCCGCGGCGGCATCGGCGGCTACAGCGCCGGCGAGCGCATCGTGGACATCATCGCCACCGACATCCAGACCCGCGAGCTGCAGAAGCAGATCATCAAG…
Chadox1tHIVconsv62_SIXTYTWO	+	1201	3834 3846	4167	1	mRNA#840_1_copies:polyA_is_-1	-1	-1	HIV_gag_pol__TSS Splice acceptor/donors :GG_CA END	none from list		MQEFGIPYNPQSQGVVESMNNELKKIIGQVRDQAEHLKTAVQMAVLIHNFKRRGGIGGYSAGERIVDIIATDIQTRELQKQIIKIQNFRVYYRDSRDPLWKGPAKLLWRGEGAVVIQDNSEIKVVPRRKAKIIRDYGKQMAGDDCVASRQDEDFNLPPVVAKEIVASCDKCQLKGEAIHGQVDCSPGMWQLDCTHLEGKIILVAVHVASGYAEIQKQGQGQWTYQIYQEPYKNLKTGKYALPGRWKPKMIGGIGGFIKVRQYDQIPIEICGHKAIGTVLIGPTPVNIIGRNLLTQIGCTLNFPISPIETVPVKLKPGMDGPKVKQWPLTEEKIKALVEICTEMEKEGKISKIGPENPYNTPVFAIKKKDSTRWRKLVDFRELNKRTQDFWEVQLGIPHP…	AGATCTCCCTATCAGTGATAGAGATCGTCGACGAGCTCGTTTAGTGAACCGTCAGATCGCCTGGAGACGCCATCCACGCTGTTTTGACCTCCATAGAAGACACCGGGACCGATCCAGCCTCCGGTTAAGCTTGGTACCTTATCCACCATGCAGGAGTTCGGCATCCCCTACAACCCTCAGAGCCAGGGCGTGGTGGAGAGCATGAACAACGAGCTGAAGAAGATCATCGGCCAGGTGCGCGACCAGGCCGAGCACCTGAAGACCGCCGTGCAGATGGCCGTGCTGATCCACAACTTCAAGCGCCGCGGCGGCATCGGCGGCTACAGCGCCGGCGAGCGCATCGTGGACATCATCGCCACCGACATCCAGACCCGCGAGCTGCAGAAGCAGATCATCAAG…
Chadox1tHIVconsv62_SIXTYTWO	-	27348	24412 25075 25151 27283	22984	1	mRNA#1066_1_copies:polyA_is_-1	-1	-1	E2_early_TSS Splice acceptor/donors GT_AG:GT_AG: END	Possible 3' truncation of DBP(E2A)		MAGRGGSQSERRRERTPERGRGSASHPPSRGGESPSPPPLPPKRHTYRRVASDQEEEEIVVVSENSRSPSPQASPPPLPPKKKPRKTKHVVMQDVSQDSEDERQAEEELAAVGFSYPPVRITEKDGKRSFETLDESDPLAAAASAKMMVKNPMSLPIVSAWEKGMEIMTMLMDRYRVETDLKANFQLMPEQGEVYRRICHLYINEEHRGIPLTFTSNKTLTTMMGRFLQGFVHAHSQIAHKNWECTGCALWLHGCTEAEGKLRCLHGTTMIQKEHMIEMDVASENGQRALKENPDRAKITQNRWGRSVVQLANNDARCCVHDAGCATNQFSSKSCGVFFTEGAKAQQAFRQLEAFMKAMYPGMNADQAQMMLIPLHCDCNHKPGCVPTMGRQTCKMTPF…	CGGGGAAGGAGTCGGTCCACAGCTTCCGCGTCAGCTGCAGGGCGCCCAGCAGGTCGGGCGCGGAGATCTTGAAATCGCAGTTGGGACCCGCGTTCTGCGCGCGAGAGTTGCGGTACACGGGGTTGCAGCACTGGAACACCATCAGGGCCGGGTGCTTCACGCTCGCCAGCACCGCCGCGTCGGTGATGCTCTCCACGTCGAGGTCCTCGGCGTTGGCCATCCCGAAGGGGGTCATCTTGCAGGTCTGCCTTCCCATGGTGGGCACGCACCCGGGCTTGTGGTTGCAATCGCAGTGCAGGGGGATCAGCATCATCTGGGCCTGGTCGGCGTTCATCCCCGGGTACATGGCCTTCATGAAAGCCTCCAATTGCCTGAACGCCTGCTGGGCCTTGGCTCCCT…
Chadox1tHIVconsv62_SIXTYTWO	+	6949	6986 8008 8079 10535 10621 28409	29796	1	mRNA#1229_1_copies:polyA_is_-1	-1	-1	Major_late_TSS,tpl_1,tpl_2,tpl_3,fibre(L5) Splice acceptor/donors :GT_AG:GT_AG:GT_AG END	fibre(L5)		MSKKRARVDDGFDPVYPYDADNAPTVPFINPPFVSSDGFQEKPLGVLSLRLADPVTTKNGAVTLKLGEGVDLDDSGKLISKNATKATAPLSISNGTISLNMAAPFYNNNGTLSLNVSTPLAVFPTFNTLGISLGNGLQTSNKLLTVQLTHPLTFSSNSITVKTDKGLYINSSGNRGLEANISLKRGLIFDGNAIATYLGSGLDYGSYDSDGKTRPIITKIGAGLNFDANNAMAVKLGTGLSFDSAGALTAGNKEDDKLTLWTTPDPSPNCQLLSDRDAKFTLCLTKCGSQILGTVAVAAVTVGSALNPINDTVKSAIVFLRFDSDGVLMSNSSMVGDYWNFREGQTTQSVAYTNAVGFMPNLGAYPKTQSKTPKNSIVSQVYLNGETTMPMTLTITFNG…
Chadox1tHIVconsv62_SIXTYTWO	+	1201	3281 3294	4198	1	mRNA#680_1_copies:polyA_is_-1	-1	-1	HIV_gag_pol__TSS Splice acceptor/donors :CA_AC END	none from list		MQEFGIPYNPQSQGVVESMNNELKKIIGQVRDQAEHLKTAVQMAVLIHNFKRRGGIGGYSAGERIVDIIATDIQTRELQKQIIKIQNFRVYYRDSRDPLWKGPAKLLWRGEGAVVIQDNSEIKVVPRRKAKIIRDYGKQMAGDDCVASRQDEDFNLPPVVAKEIVASCDKCQLKGEAIHGQVDCSPGMWQLDCTHLEGKIILVAVHVASGYAEIQKQGQGQWTYQIYQEPYKNLKTGKYALPGRWKPKMIGGIGGFIKVRQYDQIPIEICGHKAIGTVLIGPTPVNIIGRNLLTQIGCTLNFPISPIETVPVKLKPGMDGPKVKQWPLTEEKIKALVEICTEMEKEGKISKIGPENPYNTPVFAIKKKDSTRWRKLVDFRELNKRTQDFWEVQLGIPHP…	AGATCTCCCTATCAGTGATAGAGATCGTCGACGAGCTCGTTTAGTGAACCGTCAGATCGCCTGGAGACGCCATCCACGCTGTTTTGACCTCCATAGAAGACACCGGGACCGATCCAGCCTCCGGTTAAGCTTGGTACCTTATCCACCATGCAGGAGTTCGGCATCCCCTACAACCCTCAGAGCCAGGGCGTGGTGGAGAGCATGAACAACGAGCTGAAGAAGATCATCGGCCAGGTGCGCGACCAGGCCGAGCACCTGAAGACCGCCGTGCAGATGGCCGTGCTGATCCACAACTTCAAGCGCCGCGGCGGCATCGGCGGCTACAGCGCCGGCGAGCGCATCGTGGACATCATCGCCACCGACATCCAGACCCGCGAGCTGCAGAAGCAGATCATCAAG…
Chadox1tHIVconsv62_SIXTYTWO	+	1201		4953	1	mRNA#727_1_copies:polyA_is_-1	-1	-1	HIV_gag_pol__TSS,HIV_gag_pol,pIX Splice acceptor/donors END	HIV_gag_pol		MQEFGIPYNPQSQGVVESMNNELKKIIGQVRDQAEHLKTAVQMAVLIHNFKRRGGIGGYSAGERIVDIIATDIQTRELQKQIIKIQNFRVYYRDSRDPLWKGPAKLLWRGEGAVVIQDNSEIKVVPRRKAKIIRDYGKQMAGDDCVASRQDEDFNLPPVVAKEIVASCDKCQLKGEAIHGQVDCSPGMWQLDCTHLEGKIILVAVHVASGYAEIQKQGQGQWTYQIYQEPYKNLKTGKYALPGRWKPKMIGGIGGFIKVRQYDQIPIEICGHKAIGTVLIGPTPVNIIGRNLLTQIGCTLNFPISPIETVPVKLKPGMDGPKVKQWPLTEEKIKALVEICTEMEKEGKISKIGPENPYNTPVFAIKKKDSTRWRKLVDFRELNKRTQDFWEVQLGIPHP…
Chadox1tHIVconsv62_SIXTYTWO	+	1201	2179 2196	3997	1	mRNA#952_1_copies:polyA_is_-1	-1	-1	HIV_gag_pol__TSS Splice acceptor/donors :TG_AC END	none from list		MQEFGIPYNPQSQGVVESMNNELKKIIGQVRDQAEHLKTAVQMAVLIHNFKRRGGIGGYSAGERIVDIIATDIQTRELQKQIIKIQNFRVYYRDSRDPLWKGPAKLLWRGEGAVVIQDNSEIKVVPRRKAKIIRDYGKQMAGDDCVASRQDEDFNLPPVVAKEIVASCDKCQLKGEAIHGQVDCSPGMWQLDCTHLEGKIILVAVHVASGYAEIQKQGQGQWTYQIYQEPYKNLKTGKYALPGRWKPKMIGGIGGFIKVRQYDQIPIEICGHKAIGTAL	AGATCTCCCTATCAGTGATAGAGATCGTCGACGAGCTCGTTTAGTGAACCGTCAGATCGCCTGGAGACGCCATCCACGCTGTTTTGACCTCCATAGAAGACACCGGGACCGATCCAGCCTCCGGTTAAGCTTGGTACCTTATCCACCATGCAGGAGTTCGGCATCCCCTACAACCCTCAGAGCCAGGGCGTGGTGGAGAGCATGAACAACGAGCTGAAGAAGATCATCGGCCAGGTGCGCGACCAGGCCGAGCACCTGAAGACCGCCGTGCAGATGGCCGTGCTGATCCACAACTTCAAGCGCCGCGGCGGCATCGGCGGCTACAGCGCCGGCGAGCGCATCGTGGACATCATCGCCACCGACATCCAGACCCGCGAGCTGCAGAAGCAGATCATCAAG…
Chadox1tHIVconsv62_SIXTYTWO	+	1219	1561 1571	4167	1	mRNA#542_1_copies:polyA_is_-1	-1	-1	HIV_gag_pol__TSS Splice acceptor/donors :AC_GA END	none from list		MQEFGIPYNPQSQGVVESMNNELKKIIGQVRDQAEHLKTAVQMAVLIHNFKRRGGIGGYSAGERIVDIIATARELQKQIIKIQNFRVYYRDSRDPLWKGPAKLLWRGEGAVVIQDNSEIKVVPRRKAKIIRDYGKQMAGDDCVASRQDEDFNLPPVVAKEIVASCDKCQLKGEAIHGQVDCSPGMWQLDCTHLEGKIILVAVHVASGYAEIQKQGQGQWTYQIYQEPYKNLKTGKYALPGRWKPKMIGGIGGFIKVRQYDQIPIEICGHKAIGTVLIGPTPVNIIGRNLLTQIGCTLNFPISPIETVPVKLKPGMDGPKVKQWPLTEEKIKALVEICTEMEKEGKISKIGPENPYNTPVFAIKKKDSTRWRKLVDFRELNKRTQDFWEVQLGIPHPSGL…	TAGAGATCGTCGACGAGCTCGTTTAGTGAACCGTCAGATCGCCTGGAGACGCCATCCACGCTGTTTTGACCTCCATAGAAGACACCGGGACCGATCCAGCCTCCGGTTAAGCTTGGTACCTTATCCACCATGCAGGAGTTCGGCATCCCCTACAACCCTCAGAGCCAGGGCGTGGTGGAGAGCATGAACAACGAGCTGAAGAAGATCATCGGCCAGGTGCGCGACCAGGCCGAGCACCTGAAGACCGCCGTGCAGATGGCCGTGCTGATCCACAACTTCAAGCGCCGCGGCGGCATCGGCGGCTACAGCGCCGGCGAGCGCATCGTGGACATCATCGCCACCGCCCGCGAGCTGCAGAAGCAGATCATCAAGATCCAGAACTTCCGCGTGTACTACCGC…
Chadox1tHIVconsv62_SIXTYTWO	+	26526	26884 27054	28205	1	mRNA#839_1_copies:polyA_is_-1	-1	-1	L4_TSS,33K_full_length(L4),preVIII(L4) Splice acceptor/donors :GT_AG END	33K_full_length(L4)		MPRGNKKLKVELPPVEDLEEDWENSSQAEEMEEDWDSTQAEEDSLQDSLEEDEEEAEEEVEEAAAARPSSSAGEKASSTDTISAPGRGPARPHSRWDETGRFPNPTTQTAPTTSKKRQQQQKKTRKPARKSTAAAAAGGLRIAANEPAQTRELRNRIFPTLYAIFQQSRGQEQELKVKNRSLRSLTRSCLYHKSEDQLQRTLEDAEALFNKYCALTLKE
Chadox1tHIVconsv62_SIXTYTWO	+	6949	6986 8008 8079 8849 9273 10535 10621 26556 26884 27054	28143	1	mRNA#897_1_copies:polyA_is_-1	-1	-1	Major_late_TSS,tpl_1,tpl_2,i_leader,i_leader_protein,tpl_3,33K_full_length(L4) Splice acceptor/donors :GT_AG:GT_AG:GT_AG:GT_AG:GT_AG END	i_leader_protein		MRADGEELDLLPPIGGMAVDVMEVEMPTARRTLVLVFIQAATVLATLHGMHVLHELYLSSFDEEFQWEVESWRLHLVLYYVVVVGLALFCLDGGHADEPAREAGPDLGASGSESEDEGAQAGAVQGPETLRSQGLRART
Chadox1tHIVconsv62_SIXTYTWO	-	6643	6324 6603	5042	1	mRNA#1094_1_copies:polyA_is_-1	-1	-1	IVa2_TSS Splice acceptor/donors GT_AG: END	Possible 3' truncation of IVa2		METKGRRSGAVFDQPDEPEAHPRKRPARRAPLHRDGDHPDADAAALEGPDPGCAGRPSSGALLPQSSQPAKRGGLLDRDAVEHITELWDRLELLQQTLSKMPMADGLKPLKNFASLQELLSLGGERLLAELVRENMHVREMMNEVAPLLREDGSCLSLNYHLQPVIGVIYGPTGCGKSQLLRNLLSAQLISPAPETVFFIAPQVDMIPPSELKAWEMQICEGNYAPGIEGTFVPQSGTLRPKFIKMAYDDLTQDHNYDVSDPRNVFAQAAAHGPIAIIMDECMENLGGHKGVAKFFHAFPSKLHDKFPKCTGYTVLVVLHNMNPRRDLGGNIANLKIQAKMHLISPRMHPSQLNRFVNTYTKGLPVAISLLLKDIVQHHALRPCYDWVIYNTTPEHEAL…	GAGCACCCGGTGGATCTTTTCCAGGACCCGGTAGAGGTGGGCTTGGATGTTGAGGTACATGGGCATGAGCCCGTCCCGGGGGTGGAGGTAGCTCCATTGCAGGGCCTCGTGCTCGGGGGTGGTGTTGTAAATCACCCAGTCATAGCAGGGGCGCAGGGCGTGGTGTTGCACAATATCTTTGAGGAGGAGACTGATGGCCACGGGCAGCCCTTTGGTGTAGGTGTTTACAAATCTGTTGAGCTGGGAGGGATGCATGCGGGGGGAGATGAGGTGCATCTTGGCCTGGATCTTGAGATTGGCGATGTTACCGCCCAGATCCCGCCTGGGGTTCATGTTGTGCAGGACCACCAGCACGGTGTATCCGGTGCACTTGGGGAATTTATCATGCAACTTGGAAGG…
Chadox1tHIVconsv62_SIXTYTWO	+	6949	6986 8008 8079 10535 10621 11840	12029	1	mRNA#500_1_copies:polyA_is_-1	-1	-1	Major_late_TSS,tpl_1,tpl_2,tpl_3 Splice acceptor/donors :GT_AG:GT_AG:GT_AG END	Possible 3' truncation of 52/55K(L1)		MHPVLRQMRPHHPPPQQQPPPPQPALLPPPQQQQQLPATTAAAAVSGAGQTSQYDHLALEEGE	GTCTTCCGGATCGCTGTCCAGGAGCGCCAGCTGTTGGGCTCGCGGTTGAGAAGGAACTCTTCGCGGTCCTTCCAGTACTCTTCGAGGGGGAACCCGTCCTGATCTGCACGGGACTCCGCGCAAGGACCTGAGCGTCTCGAGATCCACGGGATCTGAAAACCGTTGAACGAAGGCTTCGAGCCAGTCGCAGTCGCAAGATGCATCCCGTACTGCGGCAGATGCGCCCCCACCACCCTCCACCGCAACAACAGCCCCCTCCTCCACAGCCGGCGCTTCTGCCCCCGCCCCAGCAGCAGCAGCAACTTCCAGCCACGACCGCCGCGGCCGCCGTGAGCGGGGCTGGACAGACTTCTCAGTATGATCACCTGGCCTTGGAAGAGGGCGAGG
Chadox1tHIVconsv62_SIXTYTWO	+	1201	2202 2222	3997	1	mRNA#1171_1_copies:polyA_is_-1	-1	-1	HIV_gag_pol__TSS Splice acceptor/donors :AA_CC END	none from list		MQEFGIPYNPQSQGVVESMNNELKKIIGQVRDQAEHLKTAVQMAVLIHNFKRRGGIGGYSAGERIVDIIATDIQTRELQKQIIKIQNFRVYYRDSRDPLWKGPAKLLWRGEGAVVIQDNSEIKVVPRRKAKIIRDYGKQMAGDDCVASRQDEDFNLPPVVAKEIVASCDKCQLKGEAIHGQVDCSPGMWQLDCTHLEGKIILVAVHVASGYAEIQKQGQGQWTYQIYQEPYKNLKTGKYALPGRWKPKMIGGIGGFIKVRQYDQIPIEICGHKAIGTVLIGPTPVC	AGATCTCCCTATCAGTGATAGAGATCGTCGACGAGCTCGTTTAGTGAACCGTCAGATCGCCTGGAGACGCCATCCACGCTGTTTTGACCTCCATAGAAGACACCGGGACCGATCCAGCCTCCGGTTAAGCTTGGTACCTTATCCACCATGCAGGAGTTCGGCATCCCCTACAACCCTCAGAGCCAGGGCGTGGTGGAGAGCATGAACAACGAGCTGAAGAAGATCATCGGCCAGGTGCGCGACCAGGCCGAGCACCTGAAGACCGCCGTGCAGATGGCCGTGCTGATCCACAACTTCAAGCGCCGCGGCGGCATCGGCGGCTACAGCGCCGGCGAGCGCATCGTGGACATCATCGCCACCGACATCCAGACCCGCGAGCTGCAGAAGCAGATCATCAAG…
Chadox1tHIVconsv62_SIXTYTWO	+	1201	1950 1963	4198	1	mRNA#1180_1_copies:polyA_is_-1	-1	-1	HIV_gag_pol__TSS Splice acceptor/donors :CT_TG END	none from list		MQEFGIPYNPQSQGVVESMNNELKKIIGQVRDQAEHLKTAVQMAVLIHNFKRRGGIGGYSAGERIVDIIATDIQTRELQKQIIKIQNFRVYYRDSRDPLWKGPAKLLWRGEGAVVIQDNSEIKVVPRRKAKIIRDYGKQMAGDDCVASRQDEDFNLPPVVAKEIVASCDKCQLKGEAIHGQVDCSPGMWQLDCTHLEGKIIHVASGYAEIQKQGQGQWTYQIYQEPYKNLKTGKYALPGRWKPKMIGGIGGFIKVRQYDQIPIEICGHKAIGTVLIGPTPVNIIGRNLLTQIGCTLNFPISPIETVPVKLKPGMDGPKVKQWPLTEEKIKALVEICTEMEKEGKISKIGPENPYNTPVFAIKKKDSTRWRKLVDFRELNKRTQDFWEVQLGIPHPSGLK…	AGATCTCCCTATCAGTGATAGAGATCGTCGACGAGCTCGTTTAGTGAACCGTCAGATCGCCTGGAGACGCCATCCACGCTGTTTTGACCTCCATAGAAGACACCGGGACCGATCCAGCCTCCGGTTAAGCTTGGTACCTTATCCACCATGCAGGAGTTCGGCATCCCCTACAACCCTCAGAGCCAGGGCGTGGTGGAGAGCATGAACAACGAGCTGAAGAAGATCATCGGCCAGGTGCGCGACCAGGCCGAGCACCTGAAGACCGCCGTGCAGATGGCCGTGCTGATCCACAACTTCAAGCGCCGCGGCGGCATCGGCGGCTACAGCGCCGGCGAGCGCATCGTGGACATCATCGCCACCGACATCCAGACCCGCGAGCTGCAGAAGCAGATCATCAAG…
Chadox1tHIVconsv62_SIXTYTWO	+	1201		3639	1	mRNA#976_1_copies:polyA_is_-1	-1	-1	HIV_gag_pol__TSS Splice acceptor/donors END	Possible 3' truncation of HIV_gag_pol		MQEFGIPYNPQSQGVVESMNNELKKIIGQVRDQAEHLKTAVQMAVLIHNFKRRGGIGGYSAGERIVDIIATDIQTRELQKQIIKIQNFRVYYRDSRDPLWKGPAKLLWRGEGAVVIQDNSEIKVVPRRKAKIIRDYGKQMAGDDCVASRQDEDFNLPPVVAKEIVASCDKCQLKGEAIHGQVDCSPGMWQLDCTHLEGKIILVAVHVASGYAEIQKQGQGQWTYQIYQEPYKNLKTGKYALPGRWKPKMIGGIGGFIKVRQYDQIPIEICGHKAIGTVLIGPTPVNIIGRNLLTQIGCTLNFPISPIETVPVKLKPGMDGPKVKQWPLTEEKIKALVEICTEMEKEGKISKIGPENPYNTPVFAIKKKDSTRWRKLVDFRELNKRTQDFWEVQLGIPHP…	AGATCTCCCTATCAGTGATAGAGATCGTCGACGAGCTCGTTTAGTGAACCGTCAGATCGCCTGGAGACGCCATCCACGCTGTTTTGACCTCCATAGAAGACACCGGGACCGATCCAGCCTCCGGTTAAGCTTGGTACCTTATCCACCATGCAGGAGTTCGGCATCCCCTACAACCCTCAGAGCCAGGGCGTGGTGGAGAGCATGAACAACGAGCTGAAGAAGATCATCGGCCAGGTGCGCGACCAGGCCGAGCACCTGAAGACCGCCGTGCAGATGGCCGTGCTGATCCACAACTTCAAGCGCCGCGGCGGCATCGGCGGCTACAGCGCCGGCGAGCGCATCGTGGACATCATCGCCACCGACATCCAGACCCGCGAGCTGCAGAAGCAGATCATCAAG…
Chadox1tHIVconsv62_SIXTYTWO	+	1201	1501 1514	3997	1	mRNA#702_1_copies:polyA_is_-1	-1	-1	HIV_gag_pol__TSS Splice acceptor/donors :GC_CA END	none from list		MQEFGIPYNPQSQGVVESMNNELKKIIGQVRDQAEHLKTAVQMAVLIHNFKLGGYSAGERIVDIIATDIQTRELQKQIIKIQNFRVYYRDSRDPLWKGPAKLLWRGEGAVVIQDNSEIKVVPRRKAKIIRDYGKQMAGDDCVASRQDEDFNLPPVVAKEIVASCDKCQLKGEAIHGQVDCSPGMWQLDCTHLEGKIILVAVHVASGYAEIQKQGQGQWTYQIYQEPYKNLKTGKYALPGRWKPKMIGGIGGFIKVRQYDQIPIEICGHKAIGTVLIGPTPVNIIGRNLLTQIGCTLNFPISPIETVPVKLKPGMDGPKVKQWPLTEEKIKALVEICTEMEKEGKISKIGPENPYNTPVFAIKKKDSTRWRKLVDFRELNKRTQDFWEVQLGIPHPSGLK…	AGATCTCCCTATCAGTGATAGAGATCGTCGACGAGCTCGTTTAGTGAACCGTCAGATCGCCTGGAGACGCCATCCACGCTGTTTTGACCTCCATAGAAGACACCGGGACCGATCCAGCCTCCGGTTAAGCTTGGTACCTTATCCACCATGCAGGAGTTCGGCATCCCCTACAACCCTCAGAGCCAGGGCGTGGTGGAGAGCATGAACAACGAGCTGAAGAAGATCATCGGCCAGGTGCGCGACCAGGCCGAGCACCTGAAGACCGCCGTGCAGATGGCCGTGCTGATCCACAACTTCAAGCTCGGCGGCTACAGCGCCGGCGAGCGCATCGTGGACATCATCGCCACCGACATCCAGACCCGCGAGCTGCAGAAGCAGATCATCAAGATCCAGAACTTC…
Chadox1tHIVconsv62_SIXTYTWO	+	1201		1686	1	mRNA#1100_1_copies:polyA_is_-1	-1	-1	HIV_gag_pol__TSS Splice acceptor/donors END	Possible 3' truncation of HIV_gag_pol		MQEFGIPYNPQSQGVVESMNNELKKIIGQVRDQAEHLKTAVQMAVLIHNFKRRGGIGGYSAGERIVDIIATDIQTRELQKQIIKIQNFRVYYRDSRDPLWKGPAKLLWRGEGA	AGATCTCCCTATCAGTGATAGAGATCGTCGACGAGCTCGTTTAGTGAACCGTCAGATCGCCTGGAGACGCCATCCACGCTGTTTTGACCTCCATAGAAGACACCGGGACCGATCCAGCCTCCGGTTAAGCTTGGTACCTTATCCACCATGCAGGAGTTCGGCATCCCCTACAACCCTCAGAGCCAGGGCGTGGTGGAGAGCATGAACAACGAGCTGAAGAAGATCATCGGCCAGGTGCGCGACCAGGCCGAGCACCTGAAGACCGCCGTGCAGATGGCCGTGCTGATCCACAACTTCAAGCGCCGCGGCGGCATCGGCGGCTACAGCGCCGGCGAGCGCATCGTGGACATCATCGCCACCGACATCCAGACCCGCGAGCTGCAGAAGCAGATCATCAAG…
Chadox1tHIVconsv62_SIXTYTWO	+	1201	3373 3388 3397 3420	4167	1	mRNA#947_1_copies:polyA_is_-1	-1	-1	HIV_gag_pol__TSS Splice acceptor/donors :GC_TC:AC_GA END	none from list		MQEFGIPYNPQSQGVVESMNNELKKIIGQVRDQAEHLKTAVQMAVLIHNFKRRGGIGGYSAGERIVDIIATDIQTRELQKQIIKIQNFRVYYRDSRDPLWKGPAKLLWRGEGAVVIQDNSEIKVVPRRKAKIIRDYGKQMAGDDCVASRQDEDFNLPPVVAKEIVASCDKCQLKGEAIHGQVDCSPGMWQLDCTHLEGKIILVAVHVASGYAEIQKQGQGQWTYQIYQEPYKNLKTGKYALPGRWKPKMIGGIGGFIKVRQYDQIPIEICGHKAIGTVLIGPTPVNIIGRNLLTQIGCTLNFPISPIETVPVKLKPGMDGPKVKQWPLTEEKIKALVEICTEMEKEGKISKIGPENPYNTPVFAIKKKDSTRWRKLVDFRELNKRTQDFWEVQLGIPHP…	AGATCTCCCTATCAGTGATAGAGATCGTCGACGAGCTCGTTTAGTGAACCGTCAGATCGCCTGGAGACGCCATCCACGCTGTTTTGACCTCCATAGAAGACACCGGGACCGATCCAGCCTCCGGTTAAGCTTGGTACCTTATCCACCATGCAGGAGTTCGGCATCCCCTACAACCCTCAGAGCCAGGGCGTGGTGGAGAGCATGAACAACGAGCTGAAGAAGATCATCGGCCAGGTGCGCGACCAGGCCGAGCACCTGAAGACCGCCGTGCAGATGGCCGTGCTGATCCACAACTTCAAGCGCCGCGGCGGCATCGGCGGCTACAGCGCCGGCGAGCGCATCGTGGACATCATCGCCACCGACATCCAGACCCGCGAGCTGCAGAAGCAGATCATCAAG…
Chadox1tHIVconsv62_SIXTYTWO	+	1201	2191 2262	4198	1	mRNA#593_1_copies:polyA_is_-1	-1	-1	HIV_gag_pol__TSS Splice acceptor/donors :CC_AG END	none from list		MQEFGIPYNPQSQGVVESMNNELKKIIGQVRDQAEHLKTAVQMAVLIHNFKRRGGIGGYSAGERIVDIIATDIQTRELQKQIIKIQNFRVYYRDSRDPLWKGPAKLLWRGEGAVVIQDNSEIKVVPRRKAKIIRDYGKQMAGDDCVASRQDEDFNLPPVVAKEIVASCDKCQLKGEAIHGQVDCSPGMWQLDCTHLEGKIILVAVHVASGYAEIQKQGQGQWTYQIYQEPYKNLKTGKYALPGRWKPKMIGGIGGFIKVRQYDQIPIEICGHKAIGTVLIGPPSRPCP	AGATCTCCCTATCAGTGATAGAGATCGTCGACGAGCTCGTTTAGTGAACCGTCAGATCGCCTGGAGACGCCATCCACGCTGTTTTGACCTCCATAGAAGACACCGGGACCGATCCAGCCTCCGGTTAAGCTTGGTACCTTATCCACCATGCAGGAGTTCGGCATCCCCTACAACCCTCAGAGCCAGGGCGTGGTGGAGAGCATGAACAACGAGCTGAAGAAGATCATCGGCCAGGTGCGCGACCAGGCCGAGCACCTGAAGACCGCCGTGCAGATGGCCGTGCTGATCCACAACTTCAAGCGCCGCGGCGGCATCGGCGGCTACAGCGCCGGCGAGCGCATCGTGGACATCATCGCCACCGACATCCAGACCCGCGAGCTGCAGAAGCAGATCATCAAG…
Chadox1tHIVconsv62_SIXTYTWO	+	1201	3088 3102	4198	1	mRNA#1097_1_copies:polyA_is_-1	-1	-1	HIV_gag_pol__TSS Splice acceptor/donors :AG_GC END	none from list		MQEFGIPYNPQSQGVVESMNNELKKIIGQVRDQAEHLKTAVQMAVLIHNFKRRGGIGGYSAGERIVDIIATDIQTRELQKQIIKIQNFRVYYRDSRDPLWKGPAKLLWRGEGAVVIQDNSEIKVVPRRKAKIIRDYGKQMAGDDCVASRQDEDFNLPPVVAKEIVASCDKCQLKGEAIHGQVDCSPGMWQLDCTHLEGKIILVAVHVASGYAEIQKQGQGQWTYQIYQEPYKNLKTGKYALPGRWKPKMIGGIGGFIKVRQYDQIPIEICGHKAIGTVLIGPTPVNIIGRNLLTQIGCTLNFPISPIETVPVKLKPGMDGPKVKQWPLTEEKIKALVEICTEMEKEGKISKIGPENPYNTPVFAIKKKDSTRWRKLVDFRELNKRTQDFWEVQLGIPHP…	AGATCTCCCTATCAGTGATAGAGATCGTCGACGAGCTCGTTTAGTGAACCGTCAGATCGCCTGGAGACGCCATCCACGCTGTTTTGACCTCCATAGAAGACACCGGGACCGATCCAGCCTCCGGTTAAGCTTGGTACCTTATCCACCATGCAGGAGTTCGGCATCCCCTACAACCCTCAGAGCCAGGGCGTGGTGGAGAGCATGAACAACGAGCTGAAGAAGATCATCGGCCAGGTGCGCGACCAGGCCGAGCACCTGAAGACCGCCGTGCAGATGGCCGTGCTGATCCACAACTTCAAGCGCCGCGGCGGCATCGGCGGCTACAGCGCCGGCGAGCGCATCGTGGACATCATCGCCACCGACATCCAGACCCGCGAGCTGCAGAAGCAGATCATCAAG…
Chadox1tHIVconsv62_SIXTYTWO	+	1201	2121 2262	4198	1	mRNA#960_1_copies:polyA_is_-1	-1	-1	HIV_gag_pol__TSS Splice acceptor/donors :GT_AG END	none from list		MQEFGIPYNPQSQGVVESMNNELKKIIGQVRDQAEHLKTAVQMAVLIHNFKRRGGIGGYSAGERIVDIIATDIQTRELQKQIIKIQNFRVYYRDSRDPLWKGPAKLLWRGEGAVVIQDNSEIKVVPRRKAKIIRDYGKQMAGDDCVASRQDEDFNLPPVVAKEIVASCDKCQLKGEAIHGQVDCSPGMWQLDCTHLEGKIILVAVHVASGYAEIQKQGQGQWTYQIYQEPYKNLKTGKYALPGRWKPKMIGGIGGFIKPHRDRAREAEARHGRPQGEAVAPDRGEDQGPGGDLHRDGEGGQDQQDRPREPLQHPSVRHQEEGQHPLAQAGGLPRAEQAHPGLLGGAAGHPSPQRPEEEAQRDRAGRGRRLLQRAPGQGLPQVHRLHHPQHQQRDPWRAL…	AGATCTCCCTATCAGTGATAGAGATCGTCGACGAGCTCGTTTAGTGAACCGTCAGATCGCCTGGAGACGCCATCCACGCTGTTTTGACCTCCATAGAAGACACCGGGACCGATCCAGCCTCCGGTTAAGCTTGGTACCTTATCCACCATGCAGGAGTTCGGCATCCCCTACAACCCTCAGAGCCAGGGCGTGGTGGAGAGCATGAACAACGAGCTGAAGAAGATCATCGGCCAGGTGCGCGACCAGGCCGAGCACCTGAAGACCGCCGTGCAGATGGCCGTGCTGATCCACAACTTCAAGCGCCGCGGCGGCATCGGCGGCTACAGCGCCGGCGAGCGCATCGTGGACATCATCGCCACCGACATCCAGACCCGCGAGCTGCAGAAGCAGATCATCAAG…
Chadox1tHIVconsv62_SIXTYTWO	+	1201	4149 27797	27820	1	mRNA#658_1_copies:polyA_is_-1	-1	-1	HIV_gag_pol__TSS,HIV_gag_pol Splice acceptor/donors :GT_GG END	HIV_gag_pol		MQEFGIPYNPQSQGVVESMNNELKKIIGQVRDQAEHLKTAVQMAVLIHNFKRRGGIGGYSAGERIVDIIATDIQTRELQKQIIKIQNFRVYYRDSRDPLWKGPAKLLWRGEGAVVIQDNSEIKVVPRRKAKIIRDYGKQMAGDDCVASRQDEDFNLPPVVAKEIVASCDKCQLKGEAIHGQVDCSPGMWQLDCTHLEGKIILVAVHVASGYAEIQKQGQGQWTYQIYQEPYKNLKTGKYALPGRWKPKMIGGIGGFIKVRQYDQIPIEICGHKAIGTVLIGPTPVNIIGRNLLTQIGCTLNFPISPIETVPVKLKPGMDGPKVKQWPLTEEKIKALVEICTEMEKEGKISKIGPENPYNTPVFAIKKKDSTRWRKLVDFRELNKRTQDFWEVQLGIPHP…
Chadox1tHIVconsv62_SIXTYTWO	+	1201	2921 2932	4198	1	mRNA#563_1_copies:polyA_is_-1	-1	-1	HIV_gag_pol__TSS Splice acceptor/donors :GG_CC END	none from list		MQEFGIPYNPQSQGVVESMNNELKKIIGQVRDQAEHLKTAVQMAVLIHNFKRRGGIGGYSAGERIVDIIATDIQTRELQKQIIKIQNFRVYYRDSRDPLWKGPAKLLWRGEGAVVIQDNSEIKVVPRRKAKIIRDYGKQMAGDDCVASRQDEDFNLPPVVAKEIVASCDKCQLKGEAIHGQVDCSPGMWQLDCTHLEGKIILVAVHVASGYAEIQKQGQGQWTYQIYQEPYKNLKTGKYALPGRWKPKMIGGIGGFIKVRQYDQIPIEICGHKAIGTVLIGPTPVNIIGRNLLTQIGCTLNFPISPIETVPVKLKPGMDGPKVKQWPLTEEKIKALVEICTEMEKEGKISKIGPENPYNTPVFAIKKKDSTRWRKLVDFRELNKRTQDFWEVQLGIPHP…	AGATCTCCCTATCAGTGATAGAGATCGTCGACGAGCTCGTTTAGTGAACCGTCAGATCGCCTGGAGACGCCATCCACGCTGTTTTGACCTCCATAGAAGACACCGGGACCGATCCAGCCTCCGGTTAAGCTTGGTACCTTATCCACCATGCAGGAGTTCGGCATCCCCTACAACCCTCAGAGCCAGGGCGTGGTGGAGAGCATGAACAACGAGCTGAAGAAGATCATCGGCCAGGTGCGCGACCAGGCCGAGCACCTGAAGACCGCCGTGCAGATGGCCGTGCTGATCCACAACTTCAAGCGCCGCGGCGGCATCGGCGGCTACAGCGCCGGCGAGCGCATCGTGGACATCATCGCCACCGACATCCAGACCCGCGAGCTGCAGAAGCAGATCATCAAG…
Chadox1tHIVconsv62_SIXTYTWO	+	6949	6986 8008 8079 10535 10621 11840	11957	1	mRNA#918_1_copies:polyA_is_-1	-1	-1	Major_late_TSS,tpl_1,tpl_2,tpl_3 Splice acceptor/donors :GT_AG:GT_AG:GT_AG END	Possible 3' truncation of 52/55K(L1)		MHPVLRQMRPHHPPPQQQPPPPQPALLPPPQQQQQLPAT	GTCTTCCGGATCGCTGTCCAGGAGCGCCAGCTGTTGGGCTCGCGGTTGAGAAGGAACTCTTCGCGGTCCTTCCAGTACTCTTCGAGGGGGAACCCGTCCTGATCTGCACGGGACTCCGCGCAAGGACCTGAGCGTCTCGAGATCCACGGGATCTGAAAACCGTTGAACGAAGGCTTCGAGCCAGTCGCAGTCGCAAGATGCATCCCGTACTGCGGCAGATGCGCCCCCACCACCCTCCACCGCAACAACAGCCCCCTCCTCCACAGCCGGCGCTTCTGCCCCCGCCCCAGCAGCAGCAGCAACTTCCAGCCACGA
Chadox1tHIVconsv62_SIXTYTWO	+	1201		2453	1	mRNA#706_1_copies:polyA_is_-1	-1	-1	HIV_gag_pol__TSS Splice acceptor/donors END	Possible 3' truncation of HIV_gag_pol		MQEFGIPYNPQSQGVVESMNNELKKIIGQVRDQAEHLKTAVQMAVLIHNFKRRGGIGGYSAGERIVDIIATDIQTRELQKQIIKIQNFRVYYRDSRDPLWKGPAKLLWRGEGAVVIQDNSEIKVVPRRKAKIIRDYGKQMAGDDCVASRQDEDFNLPPVVAKEIVASCDKCQLKGEAIHGQVDCSPGMWQLDCTHLEGKIILVAVHVASGYAEIQKQGQGQWTYQIYQEPYKNLKTGKYALPGRWKPKMIGGIGGFIKVRQYDQIPIEICGHKAIGTVLIGPTPVNIIGRNLLTQIGCTLNFPISPIETVPVKLKPGMDGPKVKQWPLTEEKIKALVEICTEMEKEGKISKIGPENPYNTPVFAIKKK	AGATCTCCCTATCAGTGATAGAGATCGTCGACGAGCTCGTTTAGTGAACCGTCAGATCGCCTGGAGACGCCATCCACGCTGTTTTGACCTCCATAGAAGACACCGGGACCGATCCAGCCTCCGGTTAAGCTTGGTACCTTATCCACCATGCAGGAGTTCGGCATCCCCTACAACCCTCAGAGCCAGGGCGTGGTGGAGAGCATGAACAACGAGCTGAAGAAGATCATCGGCCAGGTGCGCGACCAGGCCGAGCACCTGAAGACCGCCGTGCAGATGGCCGTGCTGATCCACAACTTCAAGCGCCGCGGCGGCATCGGCGGCTACAGCGCCGGCGAGCGCATCGTGGACATCATCGCCACCGACATCCAGACCCGCGAGCTGCAGAAGCAGATCATCAAG…
Chadox1tHIVconsv62_SIXTYTWO	+	1201	2705 2721	4198	1	mRNA#734_1_copies:polyA_is_-1	-1	-1	HIV_gag_pol__TSS Splice acceptor/donors :GG_AG END	none from list		MQEFGIPYNPQSQGVVESMNNELKKIIGQVRDQAEHLKTAVQMAVLIHNFKRRGGIGGYSAGERIVDIIATDIQTRELQKQIIKIQNFRVYYRDSRDPLWKGPAKLLWRGEGAVVIQDNSEIKVVPRRKAKIIRDYGKQMAGDDCVASRQDEDFNLPPVVAKEIVASCDKCQLKGEAIHGQVDCSPGMWQLDCTHLEGKIILVAVHVASGYAEIQKQGQGQWTYQIYQEPYKNLKTGKYALPGRWKPKMIGGIGGFIKVRQYDQIPIEICGHKAIGTVLIGPTPVNIIGRNLLTQIGCTLNFPISPIETVPVKLKPGMDGPKVKQWPLTEEKIKALVEICTEMEKEGKISKIGPENPYNTPVFAIKKKDSTRWRKLVDFRELNKRTQDFWEVQLGIPHP…	AGATCTCCCTATCAGTGATAGAGATCGTCGACGAGCTCGTTTAGTGAACCGTCAGATCGCCTGGAGACGCCATCCACGCTGTTTTGACCTCCATAGAAGACACCGGGACCGATCCAGCCTCCGGTTAAGCTTGGTACCTTATCCACCATGCAGGAGTTCGGCATCCCCTACAACCCTCAGAGCCAGGGCGTGGTGGAGAGCATGAACAACGAGCTGAAGAAGATCATCGGCCAGGTGCGCGACCAGGCCGAGCACCTGAAGACCGCCGTGCAGATGGCCGTGCTGATCCACAACTTCAAGCGCCGCGGCGGCATCGGCGGCTACAGCGCCGGCGAGCGCATCGTGGACATCATCGCCACCGACATCCAGACCCGCGAGCTGCAGAAGCAGATCATCAAG…
Chadox1tHIVconsv62_SIXTYTWO	+	1201	1340 1361 3444 3461	4167	1	mRNA#545_1_copies:polyA_is_-1	-1	-1	HIV_gag_pol__TSS Splice acceptor/donors :AT_CG:TT_GG END	none from list		MNNELKKIIGQVRDQAEHLKTAVQMAVLIHNFKRRGGIGGYSAGERIVDIIATDIQTRELQKQIIKIQNFRVYYRDSRDPLWKGPAKLLWRGEGAVVIQDNSEIKVVPRRKAKIIRDYGKQMAGDDCVASRQDEDFNLPPVVAKEIVASCDKCQLKGEAIHGQVDCSPGMWQLDCTHLEGKIILVAVHVASGYAEIQKQGQGQWTYQIYQEPYKNLKTGKYALPGRWKPKMIGGIGGFIKVRQYDQIPIEICGHKAIGTVLIGPTPVNIIGRNLLTQIGCTLNFPISPIETVPVKLKPGMDGPKVKQWPLTEEKIKALVEICTEMEKEGKISKIGPENPYNTPVFAIKKKDSTRWRKLVDFRELNKRTQDFWEVQLGIPHPSGLKKKRSVTVLDVGDAY…	AGATCTCCCTATCAGTGATAGAGATCGTCGACGAGCTCGTTTAGTGAACCGTCAGATCGCCTGGAGACGCCATCCACGCTGTTTTGACCTCCATAGAAGACACCGGGACCGATCCAGCCTCCGGTTAAGCTTGGTACCTTGCATCCCCTACAACCCTCAGAGCCAGGGCGTGGTGGAGAGCATGAACAACGAGCTGAAGAAGATCATCGGCCAGGTGCGCGACCAGGCCGAGCACCTGAAGACCGCCGTGCAGATGGCCGTGCTGATCCACAACTTCAAGCGCCGCGGCGGCATCGGCGGCTACAGCGCCGGCGAGCGCATCGTGGACATCATCGCCACCGACATCCAGACCCGCGAGCTGCAGAAGCAGATCATCAAGATCCAGAACTTCCGCGTGTA…
Chadox1tHIVconsv62_SIXTYTWO	+	1201		1587	1	mRNA#650_1_copies:polyA_is_-1	-1	-1	HIV_gag_pol__TSS Splice acceptor/donors END	Possible 3' truncation of HIV_gag_pol		MQEFGIPYNPQSQGVVESMNNELKKIIGQVRDQAEHLKTAVQMAVLIHNFKRRGGIGGYSAGERIVDIIATDIQTRELQK	AGATCTCCCTATCAGTGATAGAGATCGTCGACGAGCTCGTTTAGTGAACCGTCAGATCGCCTGGAGACGCCATCCACGCTGTTTTGACCTCCATAGAAGACACCGGGACCGATCCAGCCTCCGGTTAAGCTTGGTACCTTATCCACCATGCAGGAGTTCGGCATCCCCTACAACCCTCAGAGCCAGGGCGTGGTGGAGAGCATGAACAACGAGCTGAAGAAGATCATCGGCCAGGTGCGCGACCAGGCCGAGCACCTGAAGACCGCCGTGCAGATGGCCGTGCTGATCCACAACTTCAAGCGCCGCGGCGGCATCGGCGGCTACAGCGCCGGCGAGCGCATCGTGGACATCATCGCCACCGACATCCAGACCCGCGAGCTGCAGAAG
Chadox1tHIVconsv62_SIXTYTWO	+	1201	3584 3596	4198	1	mRNA#937_1_copies:polyA_is_-1	-1	-1	HIV_gag_pol__TSS Splice acceptor/donors :CG_CC END	none from list		MQEFGIPYNPQSQGVVESMNNELKKIIGQVRDQAEHLKTAVQMAVLIHNFKRRGGIGGYSAGERIVDIIATDIQTRELQKQIIKIQNFRVYYRDSRDPLWKGPAKLLWRGEGAVVIQDNSEIKVVPRRKAKIIRDYGKQMAGDDCVASRQDEDFNLPPVVAKEIVASCDKCQLKGEAIHGQVDCSPGMWQLDCTHLEGKIILVAVHVASGYAEIQKQGQGQWTYQIYQEPYKNLKTGKYALPGRWKPKMIGGIGGFIKVRQYDQIPIEICGHKAIGTVLIGPTPVNIIGRNLLTQIGCTLNFPISPIETVPVKLKPGMDGPKVKQWPLTEEKIKALVEICTEMEKEGKISKIGPENPYNTPVFAIKKKDSTRWRKLVDFRELNKRTQDFWEVQLGIPHP…	AGATCTCCCTATCAGTGATAGAGATCGTCGACGAGCTCGTTTAGTGAACCGTCAGATCGCCTGGAGACGCCATCCACGCTGTTTTGACCTCCATAGAAGACACCGGGACCGATCCAGCCTCCGGTTAAGCTTGGTACCTTATCCACCATGCAGGAGTTCGGCATCCCCTACAACCCTCAGAGCCAGGGCGTGGTGGAGAGCATGAACAACGAGCTGAAGAAGATCATCGGCCAGGTGCGCGACCAGGCCGAGCACCTGAAGACCGCCGTGCAGATGGCCGTGCTGATCCACAACTTCAAGCGCCGCGGCGGCATCGGCGGCTACAGCGCCGGCGAGCGCATCGTGGACATCATCGCCACCGACATCCAGACCCGCGAGCTGCAGAAGCAGATCATCAAG…
Chadox1tHIVconsv62_SIXTYTWO	-	27374	24269 24281 24412 25075 25151 27283	22798	1	mRNA#480_1_copies:polyA_is_-1	-1	-1	E2_early_TSS Splice acceptor/donors GT_AG:GT_AG:CC_CA: END	none from list		MAGRGGSQSERRRERTPERGRGSASHPPSRGGESPSPPPLPYLPPRGLGPRRGRDSSGERELALPLATSISAATAAQEETPQDQACGHAGRQPGQRGRKTGRGGAGGRGLQLPPGADHREGRQAEL	GTATGTTTAAAATATCTTTTAATAAACAGCACTTTAATGTTACACATGCATCTGAGATGATTTTATTTTAGAAATCGAAAGGGTTCTGCCGGGTCTCGGCATGGCCCGCGGGCAGGGACACGTTGCGGAACTGGTACTTGGCCAGCCACTTGAACTCGGGGATCAGCAGTTTGGGCAGCGGGGTGTCGGGGAAGGAGTCGGTCCACAGCTTCCGCGTCAGCTGCAGGGCGCCCAGCAGGTCGGGCGCGGAGATCTTGAAATCGCAGTTGGGACCCGCGTTCTGCGCGCGAGAGTTGCGGTACACGGGGTTGCAGCACTGGAACACCATCAGGGCCGGGTGCTTCACGCTCGCCAGCACCGCCGCGTCGGTGATGCTCTCCACGTCGAGGTCCTCGGCGT…
Chadox1tHIVconsv62_SIXTYTWO	+	1201	2925 2937	4167	1	mRNA#832_1_copies:polyA_is_-1	-1	-1	HIV_gag_pol__TSS Splice acceptor/donors :CC_CA END	none from list		MQEFGIPYNPQSQGVVESMNNELKKIIGQVRDQAEHLKTAVQMAVLIHNFKRRGGIGGYSAGERIVDIIATDIQTRELQKQIIKIQNFRVYYRDSRDPLWKGPAKLLWRGEGAVVIQDNSEIKVVPRRKAKIIRDYGKQMAGDDCVASRQDEDFNLPPVVAKEIVASCDKCQLKGEAIHGQVDCSPGMWQLDCTHLEGKIILVAVHVASGYAEIQKQGQGQWTYQIYQEPYKNLKTGKYALPGRWKPKMIGGIGGFIKVRQYDQIPIEICGHKAIGTVLIGPTPVNIIGRNLLTQIGCTLNFPISPIETVPVKLKPGMDGPKVKQWPLTEEKIKALVEICTEMEKEGKISKIGPENPYNTPVFAIKKKDSTRWRKLVDFRELNKRTQDFWEVQLGIPHP…	AGATCTCCCTATCAGTGATAGAGATCGTCGACGAGCTCGTTTAGTGAACCGTCAGATCGCCTGGAGACGCCATCCACGCTGTTTTGACCTCCATAGAAGACACCGGGACCGATCCAGCCTCCGGTTAAGCTTGGTACCTTATCCACCATGCAGGAGTTCGGCATCCCCTACAACCCTCAGAGCCAGGGCGTGGTGGAGAGCATGAACAACGAGCTGAAGAAGATCATCGGCCAGGTGCGCGACCAGGCCGAGCACCTGAAGACCGCCGTGCAGATGGCCGTGCTGATCCACAACTTCAAGCGCCGCGGCGGCATCGGCGGCTACAGCGCCGGCGAGCGCATCGTGGACATCATCGCCACCGACATCCAGACCCGCGAGCTGCAGAAGCAGATCATCAAG…
Chadox1tHIVconsv62_SIXTYTWO	+	1201	4127 26006	26026	1	mRNA#511_1_copies:polyA_is_-1	-1	-1	HIV_gag_pol__TSS,HIV_gag_pol Splice acceptor/donors :GT_GC END	HIV_gag_pol		MQEFGIPYNPQSQGVVESMNNELKKIIGQVRDQAEHLKTAVQMAVLIHNFKRRGGIGGYSAGERIVDIIATDIQTRELQKQIIKIQNFRVYYRDSRDPLWKGPAKLLWRGEGAVVIQDNSEIKVVPRRKAKIIRDYGKQMAGDDCVASRQDEDFNLPPVVAKEIVASCDKCQLKGEAIHGQVDCSPGMWQLDCTHLEGKIILVAVHVASGYAEIQKQGQGQWTYQIYQEPYKNLKTGKYALPGRWKPKMIGGIGGFIKVRQYDQIPIEICGHKAIGTVLIGPTPVNIIGRNLLTQIGCTLNFPISPIETVPVKLKPGMDGPKVKQWPLTEEKIKALVEICTEMEKEGKISKIGPENPYNTPVFAIKKKDSTRWRKLVDFRELNKRTQDFWEVQLGIPHP…
Chadox1tHIVconsv62_SIXTYTWO	+	4488		4920	1	mRNA#1013_1_copies:polyA_is_-1	-1	-1	pIX_TSS Splice acceptor/donors END	Possible 3' truncation of pIX		MSGSGSFEGGVFSPYLTGRLPSWAGVRQNVMGSTVDGRPVQPANSSTLTYATLSSSSVDAAAAAAAASAASAVRGMAMGAGYYGTLVANSSSTNNPASLNEEKLLLLMAQLEALTQRLGELTQQVAQLQEQTRAAVATV	TGTGTGTTGCAGCATCATGAGCGGAAGCGGCTCCTTTGAGGGAGGGGTATTCAGCCCTTATCTGACGGGGCGTCTCCCCTCCTGGGCGGGAGTGCGTCAGAATGTGATGGGATCCACGGTGGACGGCCGGCCCGTGCAGCCCGCGAACTCTTCAACCCTGACCTATGCAACCCTGAGCTCTTCGTCGGTGGACGCAGCTGCCGCCGCAGCTGCTGCATCCGCCGCCAGCGCCGTGCGCGGAATGGCCATGGGCGCCGGCTACTACGGCACTCTGGTGGCCAACTCGAGTTCCACCAATAATCCCGCCAGCCTGAACGAGGAGAAGCTGCTGCTGCTGATGGCCCAGCTTGAGGCCTTGACCCAGCGCCTGGGCGAGCTGACCCAGCAGGTGGCTCAGCT…
Chadox1tHIVconsv62_SIXTYTWO	+	4523		4971	1	mRNA#1150_1_copies:polyA_is_-1	-1	-1	pIX_TSS Splice acceptor/donors END	none from list		M	TTGAGGGAGGGGTATTCAGCCCTTATCTGACGGGGCGTCTCCCCTCCTGGGCGGGAGTGCGTCAGAATGTGATGGGATCCACGGTGGACGGCCGGCCCGTGCAGCCCGCGAACTCTTCAACCCTGACCTATGCAACCCTGAGCTCTTCGTCGGTGGACGCAGCTGCCGCCGCAGCTGCTGCATCCGCCGCCAGCGCCGTGCGCGGAATGGCCATGGGCGCCGGCTACTACGGCACTCTGGTGGCCAACTCGAGTTCCACCAATAATCCCGCCAGCCTGAACGAGGAGAAGCTGCTGCTGCTGATGGCCCAGCTTGAGGCCTTGACCCAGCGCCTGGGCGAGCTGACCCAGCAGGTGGCTCAGCTGCAGGAGCAGACGCGGGCCGCGGTTGCCACGGTGA…
Chadox1tHIVconsv62_SIXTYTWO	+	26526		28124	1	mRNA#614_1_copies:polyA_is_-1	-1	-1	L4_TSS,22K(L4) Splice acceptor/donors END	22K(L4)		MPRGNKKLKVELPPVEDLEEDWENSSQAEEMEEDWDSTQAEEDSLQDSLEEDEEEAEEEVEEAAAARPSSSAGEKASSTDTISAPGRGPARPHSRWDETGRFPNPTTQTGKKERQGYKSWRGHKNAIVSCLQACGGNISFTRRYLLFHRGVNFPRNILHYYRHLHSPYYFQEEAAAAEKDQKTS
Chadox1tHIVconsv62_SIXTYTWO	-	27348	24412 24594 24737 25075 25151 27283	22798	1	mRNA#1029_1_copies:polyA_is_-1	-1	-1	DBP(E2A),E2_early_TSS Splice acceptor/donors GT_AG:GT_AG:GT_AG: END	none from list		MLEPSLTLLVLCFLLWLFFIFLA	GTATGTTTAAAATATCTTTTAATAAACAGCACTTTAATGTTACACATGCATCTGAGATGATTTTATTTTAGAAATCGAAAGGGTTCTGCCGGGTCTCGGCATGGCCCGCGGGCAGGGACACGTTGCGGAACTGGTACTTGGCCAGCCACTTGAACTCGGGGATCAGCAGTTTGGGCAGCGGGGTGTCGGGGAAGGAGTCGGTCCACAGCTTCCGCGTCAGCTGCAGGGCGCCCAGCAGGTCGGGCGCGGAGATCTTGAAATCGCAGTTGGGACCCGCGTTCTGCGCGCGAGAGTTGCGGTACACGGGGTTGCAGCACTGGAACACCATCAGGGCCGGGTGCTTCACGCTCGCCAGCACCGCCGCGTCGGTGATGCTCTCCACGTCGAGGTCCTCGGCGT…
Chadox1tHIVconsv62_SIXTYTWO	+	1219		4920	1	mRNA#539_1_copies:polyA_is_-1	-1	-1	HIV_gag_pol__TSS,HIV_gag_pol Splice acceptor/donors END	HIV_gag_pol		MQEFGIPYNPQSQGVVESMNNELKKIIGQVRDQAEHLKTAVQMAVLIHNFKRRGGIGGYSAGERIVDIIATDIQTRELQKQIIKIQNFRVYYRDSRDPLWKGPAKLLWRGEGAVVIQDNSEIKVVPRRKAKIIRDYGKQMAGDDCVASRQDEDFNLPPVVAKEIVASCDKCQLKGEAIHGQVDCSPGMWQLDCTHLEGKIILVAVHVASGYAEIQKQGQGQWTYQIYQEPYKNLKTGKYALPGRWKPKMIGGIGGFIKVRQYDQIPIEICGHKAIGTVLIGPTPVNIIGRNLLTQIGCTLNFPISPIETVPVKLKPGMDGPKVKQWPLTEEKIKALVEICTEMEKEGKISKIGPENPYNTPVFAIKKKDSTRWRKLVDFRELNKRTQDFWEVQLGIPHP…
Chadox1tHIVconsv62_SIXTYTWO	+	6949	6986 8008 8079 8849 9277 10535 10621 18479	22839	1	mRNA#1126_1_copies:polyA_is_-1	-1	-1	Major_late_TSS,tpl_1,tpl_2,i_leader,tpl_3,preVI(L3),hexon(L3),23K_protease(L3) Splice acceptor/donors :GT_AG:GT_AG:GT_AG:GT_AG END	none from list		MRADGEELDLLPPIGGMAVDVMEVEMPTARRTLVLVFIQAATVLATLHGMHVLHELYLSSFDEEFQWEVESWRLHLVLYYVVVVGLALFCLDGGHADEPAREAGPDLGASGSESEDEGAQAGAVQGPETLRSQVRTPRKDLSVSRSTGSENR	GTCTTCCGGATCGCTGTCCAGGAGCGCCAGCTGTTGGGCTCGCGGTTGAGAAGGAACTCTTCGCGGTCCTTCCAGTACTCTTCGAGGGGGAACCCGTCCTGATCTGCACGGTGAGGAAGAGCCTTTCGGTGCGAGGATGCGAGCCGATGGGGAAGAACTGGATCTCCTGCCACCAATTGGAGGAATGGCTGTTGATGTGATGGAAGTAGAAATGCCGACGGCGCGCCGAACACTCGTGCTTGTGTTTATACAAGCGGCCACAGTGCTCGCAACGCTGCACGGGATGCACGTGCTGCACGAGCTGTACCTGAGTTCCTTTGACGAGGAATTTCAGTGGGAAGTGGAGTCGTGGCGCCTGCATCTCGTGCTGTACTACGTCGTGGTGGTCGGCCTGGCCCT…
Chadox1tHIVconsv62_SIXTYTWO	+	1236		4198	1	mRNA#723_1_copies:polyA_is_-1	-1	-1	HIV_gag_pol__TSS,HIV_gag_pol Splice acceptor/donors END	HIV_gag_pol		MQEFGIPYNPQSQGVVESMNNELKKIIGQVRDQAEHLKTAVQMAVLIHNFKRRGGIGGYSAGERIVDIIATDIQTRELQKQIIKIQNFRVYYRDSRDPLWKGPAKLLWRGEGAVVIQDNSEIKVVPRRKAKIIRDYGKQMAGDDCVASRQDEDFNLPPVVAKEIVASCDKCQLKGEAIHGQVDCSPGMWQLDCTHLEGKIILVAVHVASGYAEIQKQGQGQWTYQIYQEPYKNLKTGKYALPGRWKPKMIGGIGGFIKVRQYDQIPIEICGHKAIGTVLIGPTPVNIIGRNLLTQIGCTLNFPISPIETVPVKLKPGMDGPKVKQWPLTEEKIKALVEICTEMEKEGKISKIGPENPYNTPVFAIKKKDSTRWRKLVDFRELNKRTQDFWEVQLGIPHP…
Chadox1tHIVconsv62_SIXTYTWO	+	1201		2868	1	mRNA#774_1_copies:polyA_is_-1	-1	-1	HIV_gag_pol__TSS Splice acceptor/donors END	Possible 3' truncation of HIV_gag_pol		MQEFGIPYNPQSQGVVESMNNELKKIIGQVRDQAEHLKTAVQMAVLIHNFKRRGGIGGYSAGERIVDIIATDIQTRELQKQIIKIQNFRVYYRDSRDPLWKGPAKLLWRGEGAVVIQDNSEIKVVPRRKAKIIRDYGKQMAGDDCVASRQDEDFNLPPVVAKEIVASCDKCQLKGEAIHGQVDCSPGMWQLDCTHLEGKIILVAVHVASGYAEIQKQGQGQWTYQIYQEPYKNLKTGKYALPGRWKPKMIGGIGGFIKVRQYDQIPIEICGHKAIGTVLIGPTPVNIIGRNLLTQIGCTLNFPISPIETVPVKLKPGMDGPKVKQWPLTEEKIKALVEICTEMEKEGKISKIGPENPYNTPVFAIKKKDSTRWRKLVDFRELNKRTQDFWEVQLGIPHP…	AGATCTCCCTATCAGTGATAGAGATCGTCGACGAGCTCGTTTAGTGAACCGTCAGATCGCCTGGAGACGCCATCCACGCTGTTTTGACCTCCATAGAAGACACCGGGACCGATCCAGCCTCCGGTTAAGCTTGGTACCTTATCCACCATGCAGGAGTTCGGCATCCCCTACAACCCTCAGAGCCAGGGCGTGGTGGAGAGCATGAACAACGAGCTGAAGAAGATCATCGGCCAGGTGCGCGACCAGGCCGAGCACCTGAAGACCGCCGTGCAGATGGCCGTGCTGATCCACAACTTCAAGCGCCGCGGCGGCATCGGCGGCTACAGCGCCGGCGAGCGCATCGTGGACATCATCGCCACCGACATCCAGACCCGCGAGCTGCAGAAGCAGATCATCAAG…
Chadox1tHIVconsv62_SIXTYTWO	+	1201	1505 1522	4198	1	mRNA#695_1_copies:polyA_is_-1	-1	-1	HIV_gag_pol__TSS Splice acceptor/donors :CG_GC END	none from list		MQEFGIPYNPQSQGVVESMNNELKKIIGQVRDQAEHLKTAVQMAVLIHNFKRRTAPASASWTSSPPTSRPASCRSRSSRSRTSACTTATAATHCGRAPPSCCGAARAPW	AGATCTCCCTATCAGTGATAGAGATCGTCGACGAGCTCGTTTAGTGAACCGTCAGATCGCCTGGAGACGCCATCCACGCTGTTTTGACCTCCATAGAAGACACCGGGACCGATCCAGCCTCCGGTTAAGCTTGGTACCTTATCCACCATGCAGGAGTTCGGCATCCCCTACAACCCTCAGAGCCAGGGCGTGGTGGAGAGCATGAACAACGAGCTGAAGAAGATCATCGGCCAGGTGCGCGACCAGGCCGAGCACCTGAAGACCGCCGTGCAGATGGCCGTGCTGATCCACAACTTCAAGCGCCGTACAGCGCCGGCGAGCGCATCGTGGACATCATCGCCACCGACATCCAGACCCGCGAGCTGCAGAAGCAGATCATCAAGATCCAGAACTTCCGCG…
Chadox1tHIVconsv62_SIXTYTWO	+	1201	3997 12620	12636	1	mRNA#720_1_copies:polyA_is_-1	-1	-1	HIV_gag_pol__TSS Splice acceptor/donors :AC_AG END	none from list		MQEFGIPYNPQSQGVVESMNNELKKIIGQVRDQAEHLKTAVQMAVLIHNFKRRGGIGGYSAGERIVDIIATDIQTRELQKQIIKIQNFRVYYRDSRDPLWKGPAKLLWRGEGAVVIQDNSEIKVVPRRKAKIIRDYGKQMAGDDCVASRQDEDFNLPPVVAKEIVASCDKCQLKGEAIHGQVDCSPGMWQLDCTHLEGKIILVAVHVASGYAEIQKQGQGQWTYQIYQEPYKNLKTGKYALPGRWKPKMIGGIGGFIKVRQYDQIPIEICGHKAIGTVLIGPTPVNIIGRNLLTQIGCTLNFPISPIETVPVKLKPGMDGPKVKQWPLTEEKIKALVEICTEMEKEGKISKIGPENPYNTPVFAIKKKDSTRWRKLVDFRELNKRTQDFWEVQLGIPHP…	AGATCTCCCTATCAGTGATAGAGATCGTCGACGAGCTCGTTTAGTGAACCGTCAGATCGCCTGGAGACGCCATCCACGCTGTTTTGACCTCCATAGAAGACACCGGGACCGATCCAGCCTCCGGTTAAGCTTGGTACCTTATCCACCATGCAGGAGTTCGGCATCCCCTACAACCCTCAGAGCCAGGGCGTGGTGGAGAGCATGAACAACGAGCTGAAGAAGATCATCGGCCAGGTGCGCGACCAGGCCGAGCACCTGAAGACCGCCGTGCAGATGGCCGTGCTGATCCACAACTTCAAGCGCCGCGGCGGCATCGGCGGCTACAGCGCCGGCGAGCGCATCGTGGACATCATCGCCACCGACATCCAGACCCGCGAGCTGCAGAAGCAGATCATCAAG…
Chadox1tHIVconsv62_SIXTYTWO	+	1201	1953 2167	4036	1	mRNA#1057_1_copies:polyA_is_-1	-1	-1	HIV_gag_pol__TSS Splice acceptor/donors :GT_AG END	none from list		MQEFGIPYNPQSQGVVESMNNELKKIIGQVRDQAEHLKTAVQMAVLIHNFKRRGGIGGYSAGERIVDIIATDIQTRELQKQIIKIQNFRVYYRDSRDPLWKGPAKLLWRGEGAVVIQDNSEIKVVPRRKAKIIRDYGKQMAGDDCVASRQDEDFNLPPVVAKEIVASCDKCQLKGEAIHGQVDCSPGMWQLDCTHLEGKIILAIGTVLIGPTPVNIIGRNLLTQIGCTLNFPISPIETVPVKLKPGMDGPKVKQWPLTEEKIKALVEICTEMEKEGKISKIGPENPYNTPVFAIKKKDSTRWRKLVDFRELNKRTQDFWEVQLGIPHPSGLKKKRSVTVLDVGDAYFSVPLDKDFRKYTAFTIPSTNNETPGVRYQYNVLPMGWKGSPAIFQCSMTKIL…	AGATCTCCCTATCAGTGATAGAGATCGTCGACGAGCTCGTTTAGTGAACCGTCAGATCGCCTGGAGACGCCATCCACGCTGTTTTGACCTCCATAGAAGACACCGGGACCGATCCAGCCTCCGGTTAAGCTTGGTACCTTATCCACCATGCAGGAGTTCGGCATCCCCTACAACCCTCAGAGCCAGGGCGTGGTGGAGAGCATGAACAACGAGCTGAAGAAGATCATCGGCCAGGTGCGCGACCAGGCCGAGCACCTGAAGACCGCCGTGCAGATGGCCGTGCTGATCCACAACTTCAAGCGCCGCGGCGGCATCGGCGGCTACAGCGCCGGCGAGCGCATCGTGGACATCATCGCCACCGACATCCAGACCCGCGAGCTGCAGAAGCAGATCATCAAG…
Chadox1tHIVconsv62_SIXTYTWO	+	1201	3262 3281	4013	1	mRNA#973_1_copies:polyA_is_-1	-1	-1	HIV_gag_pol__TSS Splice acceptor/donors :GC_CG END	none from list		MQEFGIPYNPQSQGVVESMNNELKKIIGQVRDQAEHLKTAVQMAVLIHNFKRRGGIGGYSAGERIVDIIATDIQTRELQKQIIKIQNFRVYYRDSRDPLWKGPAKLLWRGEGAVVIQDNSEIKVVPRRKAKIIRDYGKQMAGDDCVASRQDEDFNLPPVVAKEIVASCDKCQLKGEAIHGQVDCSPGMWQLDCTHLEGKIILVAVHVASGYAEIQKQGQGQWTYQIYQEPYKNLKTGKYALPGRWKPKMIGGIGGFIKVRQYDQIPIEICGHKAIGTVLIGPTPVNIIGRNLLTQIGCTLNFPISPIETVPVKLKPGMDGPKVKQWPLTEEKIKALVEICTEMEKEGKISKIGPENPYNTPVFAIKKKDSTRWRKLVDFRELNKRTQDFWEVQLGIPHP…	AGATCTCCCTATCAGTGATAGAGATCGTCGACGAGCTCGTTTAGTGAACCGTCAGATCGCCTGGAGACGCCATCCACGCTGTTTTGACCTCCATAGAAGACACCGGGACCGATCCAGCCTCCGGTTAAGCTTGGTACCTTATCCACCATGCAGGAGTTCGGCATCCCCTACAACCCTCAGAGCCAGGGCGTGGTGGAGAGCATGAACAACGAGCTGAAGAAGATCATCGGCCAGGTGCGCGACCAGGCCGAGCACCTGAAGACCGCCGTGCAGATGGCCGTGCTGATCCACAACTTCAAGCGCCGCGGCGGCATCGGCGGCTACAGCGCCGGCGAGCGCATCGTGGACATCATCGCCACCGACATCCAGACCCGCGAGCTGCAGAAGCAGATCATCAAG…
Chadox1tHIVconsv62_SIXTYTWO	+	6949	6986 8008 8079 8849	9085	1	mRNA#911_1_copies:polyA_is_-1	-1	-1	Major_late_TSS,tpl_1,tpl_2 Splice acceptor/donors :GT_AG:GT_AG END	Possible 3' truncation of i_leader_protein		MRADGEELDLLPPIGGMAVDVMEVEMPTARRTLVLVFIQAATVLATLHGMHVLHELYLSSFDEEFQWEVE	GTCTTCCGGATCGCTGTCCAGGAGCGCCAGCTGTTGGGCTCGCGGTTGAGAAGGAACTCTTCGCGGTCCTTCCAGTACTCTTCGAGGGGGAACCCGTCCTGATCTGCACGGTGAGGAAGAGCCTTTCGGTGCGAGGATGCGAGCCGATGGGGAAGAACTGGATCTCCTGCCACCAATTGGAGGAATGGCTGTTGATGTGATGGAAGTAGAAATGCCGACGGCGCGCCGAACACTCGTGCTTGTGTTTATACAAGCGGCCACAGTGCTCGCAACGCTGCACGGGATGCACGTGCTGCACGAGCTGTACCTGAGTTCCTTTGACGAGGAATTTCAGTGGGAAGTGGAGT
Chadox1tHIVconsv62_SIXTYTWO	+	1201		2362	1	mRNA#945_1_copies:polyA_is_-1	-1	-1	HIV_gag_pol__TSS Splice acceptor/donors END	Possible 3' truncation of HIV_gag_pol		MQEFGIPYNPQSQGVVESMNNELKKIIGQVRDQAEHLKTAVQMAVLIHNFKRRGGIGGYSAGERIVDIIATDIQTRELQKQIIKIQNFRVYYRDSRDPLWKGPAKLLWRGEGAVVIQDNSEIKVVPRRKAKIIRDYGKQMAGDDCVASRQDEDFNLPPVVAKEIVASCDKCQLKGEAIHGQVDCSPGMWQLDCTHLEGKIILVAVHVASGYAEIQKQGQGQWTYQIYQEPYKNLKTGKYALPGRWKPKMIGGIGGFIKVRQYDQIPIEICGHKAIGTVLIGPTPVNIIGRNLLTQIGCTLNFPISPIETVPVKLKPGMDGPKVKQWPLTEEKIKALVE	AGATCTCCCTATCAGTGATAGAGATCGTCGACGAGCTCGTTTAGTGAACCGTCAGATCGCCTGGAGACGCCATCCACGCTGTTTTGACCTCCATAGAAGACACCGGGACCGATCCAGCCTCCGGTTAAGCTTGGTACCTTATCCACCATGCAGGAGTTCGGCATCCCCTACAACCCTCAGAGCCAGGGCGTGGTGGAGAGCATGAACAACGAGCTGAAGAAGATCATCGGCCAGGTGCGCGACCAGGCCGAGCACCTGAAGACCGCCGTGCAGATGGCCGTGCTGATCCACAACTTCAAGCGCCGCGGCGGCATCGGCGGCTACAGCGCCGGCGAGCGCATCGTGGACATCATCGCCACCGACATCCAGACCCGCGAGCTGCAGAAGCAGATCATCAAG…
Chadox1tHIVconsv62_SIXTYTWO	+	6949	6986 8008 8079 8849 9273 10535 10621 11840	14761	1	mRNA#1063_1_copies:polyA_is_-1	-1	-1	Major_late_TSS,tpl_1,tpl_2,i_leader,i_leader_protein,tpl_3,VA_I,VA_II,52/55K(L1) Splice acceptor/donors :GT_AG:GT_AG:GT_AG:GT_AG END	i_leader_protein		MRADGEELDLLPPIGGMAVDVMEVEMPTARRTLVLVFIQAATVLATLHGMHVLHELYLSSFDEEFQWEVESWRLHLVLYYVVVVGLALFCLDGGHADEPAREAGPDLGASGSESEDEGAQAGAVQGPETLRSQGLRART
Chadox1tHIVconsv62_SIXTYTWO	-	27348	11405 14851 15033 25075 25151 27283	5583	1	mRNA#894_1_copies:polyA_is_-1	-1	-1	E2_early_TSS,preTP(E2B) Splice acceptor/donors GT_AG:GT_AG:GT_AG: END	preTP(E2B)		MALSIHDCARLTGQTVPTMNYFLPLRNIWNRVREFPRASTTAAGITWMSRYIYGYHRTMLEDLAPGAPATERWPLYRQPPPHFLIGYQYLVRTCNDYIFDTRAYSRLKYHELVRPGHQTVNWSVMANCSYTINTGAYHRFVDFDDFQTTLTQIQQAILAERVVADLALVQPQRGFGLTRMHGRAGEEEVPVERLMQDYYKDLARCQDHAWGMADRLRIQQAGPKDLVLLATIRRLRTAYFNFITSSIARPAPQHDPAEETVLSLPCDCDWLEAFVQRFSDPVDLETLRSLRGVPTGQLIRCIVSALSLPNGDPPGHLEMRGGVFTLRPREDGRAVTETMRRRRGETIERFIDRLPVRRRRRRPPPPPPPPPEEEVEEMLVEEEEEEEVEELPGAFEREV…
Chadox1tHIVconsv62_SIXTYTWO	+	1201	1804 1818	4198	1	mRNA#1043_1_copies:polyA_is_-1	-1	-1	HIV_gag_pol__TSS Splice acceptor/donors :AC_CC END	none from list		MQEFGIPYNPQSQGVVESMNNELKKIIGQVRDQAEHLKTAVQMAVLIHNFKRRGGIGGYSAGERIVDIIATDIQTRELQKQIIKIQNFRVYYRDSRDPLWKGPAKLLWRGEGAVVIQDNSEIKVVPRRKAKIIRDYGKQMAGDDCVASRQDEVPWWPRRSWPAATSAS	AGATCTCCCTATCAGTGATAGAGATCGTCGACGAGCTCGTTTAGTGAACCGTCAGATCGCCTGGAGACGCCATCCACGCTGTTTTGACCTCCATAGAAGACACCGGGACCGATCCAGCCTCCGGTTAAGCTTGGTACCTTATCCACCATGCAGGAGTTCGGCATCCCCTACAACCCTCAGAGCCAGGGCGTGGTGGAGAGCATGAACAACGAGCTGAAGAAGATCATCGGCCAGGTGCGCGACCAGGCCGAGCACCTGAAGACCGCCGTGCAGATGGCCGTGCTGATCCACAACTTCAAGCGCCGCGGCGGCATCGGCGGCTACAGCGCCGGCGAGCGCATCGTGGACATCATCGCCACCGACATCCAGACCCGCGAGCTGCAGAAGCAGATCATCAAG…
Chadox1tHIVconsv62_SIXTYTWO	+	6949	6986 8008 8079 10535 10621 16529 17938 17951	18402	1	mRNA#927_1_copies:polyA_is_-1	-1	-1	Major_late_TSS,tpl_1,tpl_2,tpl_3 Splice acceptor/donors :GT_AG:GT_AG:GT_AG:CT_CC END	Possible 5' truncation of preVII(L2)		MYGGARQRSTQHPVRVRGHFRAPWGALKGRVRSRTTVDDVIDQVVADARNYTPAAAPVSTVDAVIDSVVADARRYARAKSRRRRIARRHRSTPAMRAARALLRRARRTGRRAMLRAARRAASGASAGRTRRRAATAAAAAIASMSRPRRGNVYWVRDAATGVRVPVRTRPPRT	GTCTTCCGGATCGCTGTCCAGGAGCGCCAGCTGTTGGGCTCGCGGTTGAGAAGGAACTCTTCGCGGTCCTTCCAGTACTCTTCGAGGGGGAACCCGTCCTGATCTGCACGGGACTCCGCGCAAGGACCTGAGCGTCTCGAGATCCACGGGATCTGAAAACCGTTGAACGAAGGCTTCGAGCCAGTCGCAGTCGCAAGTAATAACACCGGTTGGGGCCTGCGCGCGCCCAGCAAGATGTACGGAGGCGCTCGCCAACGCTCCACGCAACACCCCGTGCGCGTGCGCGGGCACTTCCGCGCTCCCTGGGGCGCCCTCAAGGGCCGCGTGCGGTCGCGCACCACCGTCGACGACGTGATCGACCAGGTGGTGGCCGACGCGCGCAACTACACCCCCGCCGCC…
Chadox1tHIVconsv62_SIXTYTWO	+	1201	2060 2262	4198	1	mRNA#1067_1_copies:polyA_is_-1	-1	-1	HIV_gag_pol__TSS Splice acceptor/donors :GT_AG END	none from list		MQEFGIPYNPQSQGVVESMNNELKKIIGQVRDQAEHLKTAVQMAVLIHNFKRRGGIGGYSAGERIVDIIATDIQTRELQKQIIKIQNFRVYYRDSRDPLWKGPAKLLWRGEGAVVIQDNSEIKVVPRRKAKIIRDYGKQMAGDDCVASRQDEDFNLPPVVAKEIVASCDKCQLKGEAIHGQVDCSPGMWQLDCTHLEGKIILVAVHVASGYAEIQKQGQGQWTYQIYQEPYKNLKTGNPIETVPVKLKPGMDGPKVKQWPLTEEKIKALVEICTEMEKEGKISKIGPENPYNTPVFAIKKKDSTRWRKLVDFRELNKRTQDFWEVQLGIPHPSGLKKKRSVTVLDVGDAYFSVPLDKDFRKYTAFTIPSTNNETPGVRYQYNVLPMGWKGSPAIFQCSM…	AGATCTCCCTATCAGTGATAGAGATCGTCGACGAGCTCGTTTAGTGAACCGTCAGATCGCCTGGAGACGCCATCCACGCTGTTTTGACCTCCATAGAAGACACCGGGACCGATCCAGCCTCCGGTTAAGCTTGGTACCTTATCCACCATGCAGGAGTTCGGCATCCCCTACAACCCTCAGAGCCAGGGCGTGGTGGAGAGCATGAACAACGAGCTGAAGAAGATCATCGGCCAGGTGCGCGACCAGGCCGAGCACCTGAAGACCGCCGTGCAGATGGCCGTGCTGATCCACAACTTCAAGCGCCGCGGCGGCATCGGCGGCTACAGCGCCGGCGAGCGCATCGTGGACATCATCGCCACCGACATCCAGACCCGCGAGCTGCAGAAGCAGATCATCAAG…
Chadox1tHIVconsv62_SIXTYTWO	+	1201	3275 3288	4167	1	mRNA#794_1_copies:polyA_is_-1	-1	-1	HIV_gag_pol__TSS Splice acceptor/donors :CG_AC END	none from list		MQEFGIPYNPQSQGVVESMNNELKKIIGQVRDQAEHLKTAVQMAVLIHNFKRRGGIGGYSAGERIVDIIATDIQTRELQKQIIKIQNFRVYYRDSRDPLWKGPAKLLWRGEGAVVIQDNSEIKVVPRRKAKIIRDYGKQMAGDDCVASRQDEDFNLPPVVAKEIVASCDKCQLKGEAIHGQVDCSPGMWQLDCTHLEGKIILVAVHVASGYAEIQKQGQGQWTYQIYQEPYKNLKTGKYALPGRWKPKMIGGIGGFIKVRQYDQIPIEICGHKAIGTVLIGPTPVNIIGRNLLTQIGCTLNFPISPIETVPVKLKPGMDGPKVKQWPLTEEKIKALVEICTEMEKEGKISKIGPENPYNTPVFAIKKKDSTRWRKLVDFRELNKRTQDFWEVQLGIPHP…	AGATCTCCCTATCAGTGATAGAGATCGTCGACGAGCTCGTTTAGTGAACCGTCAGATCGCCTGGAGACGCCATCCACGCTGTTTTGACCTCCATAGAAGACACCGGGACCGATCCAGCCTCCGGTTAAGCTTGGTACCTTATCCACCATGCAGGAGTTCGGCATCCCCTACAACCCTCAGAGCCAGGGCGTGGTGGAGAGCATGAACAACGAGCTGAAGAAGATCATCGGCCAGGTGCGCGACCAGGCCGAGCACCTGAAGACCGCCGTGCAGATGGCCGTGCTGATCCACAACTTCAAGCGCCGCGGCGGCATCGGCGGCTACAGCGCCGGCGAGCGCATCGTGGACATCATCGCCACCGACATCCAGACCCGCGAGCTGCAGAAGCAGATCATCAAG…
Chadox1tHIVconsv62_SIXTYTWO	+	1201	2320 2397	4198	1	mRNA#756_1_copies:polyA_is_-1	-1	-1	HIV_gag_pol__TSS Splice acceptor/donors :AG_AG END	none from list		MQEFGIPYNPQSQGVVESMNNELKKIIGQVRDQAEHLKTAVQMAVLIHNFKRRGGIGGYSAGERIVDIIATDIQTRELQKQIIKIQNFRVYYRDSRDPLWKGPAKLLWRGEGAVVIQDNSEIKVVPRRKAKIIRDYGKQMAGDDCVASRQDEDFNLPPVVAKEIVASCDKCQLKGEAIHGQVDCSPGMWQLDCTHLEGKIILVAVHVASGYAEIQKQGQGQWTYQIYQEPYKNLKTGKYALPGRWKPKMIGGIGGFIKVRQYDQIPIEICGHKAIGTVLIGPTPVNIIGRNLLTQIGCTLNFPISPIETVPVKLKPGMDGPKVKPRSAPRTPTTPQCSPSRRRTAPAGASWWTSAS	AGATCTCCCTATCAGTGATAGAGATCGTCGACGAGCTCGTTTAGTGAACCGTCAGATCGCCTGGAGACGCCATCCACGCTGTTTTGACCTCCATAGAAGACACCGGGACCGATCCAGCCTCCGGTTAAGCTTGGTACCTTATCCACCATGCAGGAGTTCGGCATCCCCTACAACCCTCAGAGCCAGGGCGTGGTGGAGAGCATGAACAACGAGCTGAAGAAGATCATCGGCCAGGTGCGCGACCAGGCCGAGCACCTGAAGACCGCCGTGCAGATGGCCGTGCTGATCCACAACTTCAAGCGCCGCGGCGGCATCGGCGGCTACAGCGCCGGCGAGCGCATCGTGGACATCATCGCCACCGACATCCAGACCCGCGAGCTGCAGAAGCAGATCATCAAG…
Chadox1tHIVconsv62_SIXTYTWO	+	1201	2842 2855	4013	1	mRNA#589_1_copies:polyA_is_-1	-1	-1	HIV_gag_pol__TSS Splice acceptor/donors :AG_CA END	none from list		MQEFGIPYNPQSQGVVESMNNELKKIIGQVRDQAEHLKTAVQMAVLIHNFKRRGGIGGYSAGERIVDIIATDIQTRELQKQIIKIQNFRVYYRDSRDPLWKGPAKLLWRGEGAVVIQDNSEIKVVPRRKAKIIRDYGKQMAGDDCVASRQDEDFNLPPVVAKEIVASCDKCQLKGEAIHGQVDCSPGMWQLDCTHLEGKIILVAVHVASGYAEIQKQGQGQWTYQIYQEPYKNLKTGKYALPGRWKPKMIGGIGGFIKVRQYDQIPIEICGHKAIGTVLIGPTPVNIIGRNLLTQIGCTLNFPISPIETVPVKLKPGMDGPKVKQWPLTEEKIKALVEICTEMEKEGKISKIGPENPYNTPVFAIKKKDSTRWRKLVDFRELNKRTQDFWEVQLGIPHP…	AGATCTCCCTATCAGTGATAGAGATCGTCGACGAGCTCGTTTAGTGAACCGTCAGATCGCCTGGAGACGCCATCCACGCTGTTTTGACCTCCATAGAAGACACCGGGACCGATCCAGCCTCCGGTTAAGCTTGGTACCTTATCCACCATGCAGGAGTTCGGCATCCCCTACAACCCTCAGAGCCAGGGCGTGGTGGAGAGCATGAACAACGAGCTGAAGAAGATCATCGGCCAGGTGCGCGACCAGGCCGAGCACCTGAAGACCGCCGTGCAGATGGCCGTGCTGATCCACAACTTCAAGCGCCGCGGCGGCATCGGCGGCTACAGCGCCGGCGAGCGCATCGTGGACATCATCGCCACCGACATCCAGACCCGCGAGCTGCAGAAGCAGATCATCAAG…
Chadox1tHIVconsv62_SIXTYTWO	+	1201	3579 3596	4066	1	mRNA#951_1_copies:polyA_is_-1	-1	-1	HIV_gag_pol__TSS Splice acceptor/donors :GG_CC END	none from list		MQEFGIPYNPQSQGVVESMNNELKKIIGQVRDQAEHLKTAVQMAVLIHNFKRRGGIGGYSAGERIVDIIATDIQTRELQKQIIKIQNFRVYYRDSRDPLWKGPAKLLWRGEGAVVIQDNSEIKVVPRRKAKIIRDYGKQMAGDDCVASRQDEDFNLPPVVAKEIVASCDKCQLKGEAIHGQVDCSPGMWQLDCTHLEGKIILVAVHVASGYAEIQKQGQGQWTYQIYQEPYKNLKTGKYALPGRWKPKMIGGIGGFIKVRQYDQIPIEICGHKAIGTVLIGPTPVNIIGRNLLTQIGCTLNFPISPIETVPVKLKPGMDGPKVKQWPLTEEKIKALVEICTEMEKEGKISKIGPENPYNTPVFAIKKKDSTRWRKLVDFRELNKRTQDFWEVQLGIPHP…	AGATCTCCCTATCAGTGATAGAGATCGTCGACGAGCTCGTTTAGTGAACCGTCAGATCGCCTGGAGACGCCATCCACGCTGTTTTGACCTCCATAGAAGACACCGGGACCGATCCAGCCTCCGGTTAAGCTTGGTACCTTATCCACCATGCAGGAGTTCGGCATCCCCTACAACCCTCAGAGCCAGGGCGTGGTGGAGAGCATGAACAACGAGCTGAAGAAGATCATCGGCCAGGTGCGCGACCAGGCCGAGCACCTGAAGACCGCCGTGCAGATGGCCGTGCTGATCCACAACTTCAAGCGCCGCGGCGGCATCGGCGGCTACAGCGCCGGCGAGCGCATCGTGGACATCATCGCCACCGACATCCAGACCCGCGAGCTGCAGAAGCAGATCATCAAG…
Chadox1tHIVconsv62_SIXTYTWO	+	1201	3816 3831	4167	1	mRNA#1091_1_copies:polyA_is_-1	-1	-1	HIV_gag_pol__TSS Splice acceptor/donors :AT_AT END	none from list		MQEFGIPYNPQSQGVVESMNNELKKIIGQVRDQAEHLKTAVQMAVLIHNFKRRGGIGGYSAGERIVDIIATDIQTRELQKQIIKIQNFRVYYRDSRDPLWKGPAKLLWRGEGAVVIQDNSEIKVVPRRKAKIIRDYGKQMAGDDCVASRQDEDFNLPPVVAKEIVASCDKCQLKGEAIHGQVDCSPGMWQLDCTHLEGKIILVAVHVASGYAEIQKQGQGQWTYQIYQEPYKNLKTGKYALPGRWKPKMIGGIGGFIKVRQYDQIPIEICGHKAIGTVLIGPTPVNIIGRNLLTQIGCTLNFPISPIETVPVKLKPGMDGPKVKQWPLTEEKIKALVEICTEMEKEGKISKIGPENPYNTPVFAIKKKDSTRWRKLVDFRELNKRTQDFWEVQLGIPHP…	AGATCTCCCTATCAGTGATAGAGATCGTCGACGAGCTCGTTTAGTGAACCGTCAGATCGCCTGGAGACGCCATCCACGCTGTTTTGACCTCCATAGAAGACACCGGGACCGATCCAGCCTCCGGTTAAGCTTGGTACCTTATCCACCATGCAGGAGTTCGGCATCCCCTACAACCCTCAGAGCCAGGGCGTGGTGGAGAGCATGAACAACGAGCTGAAGAAGATCATCGGCCAGGTGCGCGACCAGGCCGAGCACCTGAAGACCGCCGTGCAGATGGCCGTGCTGATCCACAACTTCAAGCGCCGCGGCGGCATCGGCGGCTACAGCGCCGGCGAGCGCATCGTGGACATCATCGCCACCGACATCCAGACCCGCGAGCTGCAGAAGCAGATCATCAAG…
Chadox1tHIVconsv62_SIXTYTWO	+	6949	6986 8008 8079 8849 9273 10535 10621 19279	22839	1	mRNA#1243_1_copies:polyA_is_-1	-1	-1	Major_late_TSS,tpl_1,tpl_2,i_leader,i_leader_protein,tpl_3,hexon(L3),23K_protease(L3) Splice acceptor/donors :GT_AG:GT_AG:GT_AG:GT_AG END	i_leader_protein		MRADGEELDLLPPIGGMAVDVMEVEMPTARRTLVLVFIQAATVLATLHGMHVLHELYLSSFDEEFQWEVESWRLHLVLYYVVVVGLALFCLDGGHADEPAREAGPDLGASGSESEDEGAQAGAVQGPETLRSQGLRART
Chadox1tHIVconsv62_SIXTYTWO	+	6949	6986 8008 8079 8849 9277 10535 10621 18174	18402	1	mRNA#627_1_copies:polyA_is_-1	-1	-1	Major_late_TSS,tpl_1,tpl_2,i_leader,tpl_3 Splice acceptor/donors :GT_AG:GT_AG:GT_AG:GT_AG END	none from list		MRADGEELDLLPPIGGMAVDVMEVEMPTARRTLVLVFIQAATVLATLHGMHVLHELYLSSFDEEFQWEVESWRLHLVLYYVVVVGLALFCLDGGHADEPAREAGPDLGASGSESEDEGAQAGAVQGPETLRSQVRTPRKDLSVSRSTGSENR	GTCTTCCGGATCGCTGTCCAGGAGCGCCAGCTGTTGGGCTCGCGGTTGAGAAGGAACTCTTCGCGGTCCTTCCAGTACTCTTCGAGGGGGAACCCGTCCTGATCTGCACGGTGAGGAAGAGCCTTTCGGTGCGAGGATGCGAGCCGATGGGGAAGAACTGGATCTCCTGCCACCAATTGGAGGAATGGCTGTTGATGTGATGGAAGTAGAAATGCCGACGGCGCGCCGAACACTCGTGCTTGTGTTTATACAAGCGGCCACAGTGCTCGCAACGCTGCACGGGATGCACGTGCTGCACGAGCTGTACCTGAGTTCCTTTGACGAGGAATTTCAGTGGGAAGTGGAGTCGTGGCGCCTGCATCTCGTGCTGTACTACGTCGTGGTGGTCGGCCTGGCCCT…
Chadox1tHIVconsv62_SIXTYTWO	+	1201	3444 3458	3978	1	mRNA#1038_1_copies:polyA_is_-1	-1	-1	HIV_gag_pol__TSS Splice acceptor/donors :TT_CG END	none from list		MQEFGIPYNPQSQGVVESMNNELKKIIGQVRDQAEHLKTAVQMAVLIHNFKRRGGIGGYSAGERIVDIIATDIQTRELQKQIIKIQNFRVYYRDSRDPLWKGPAKLLWRGEGAVVIQDNSEIKVVPRRKAKIIRDYGKQMAGDDCVASRQDEDFNLPPVVAKEIVASCDKCQLKGEAIHGQVDCSPGMWQLDCTHLEGKIILVAVHVASGYAEIQKQGQGQWTYQIYQEPYKNLKTGKYALPGRWKPKMIGGIGGFIKVRQYDQIPIEICGHKAIGTVLIGPTPVNIIGRNLLTQIGCTLNFPISPIETVPVKLKPGMDGPKVKQWPLTEEKIKALVEICTEMEKEGKISKIGPENPYNTPVFAIKKKDSTRWRKLVDFRELNKRTQDFWEVQLGIPHP…	AGATCTCCCTATCAGTGATAGAGATCGTCGACGAGCTCGTTTAGTGAACCGTCAGATCGCCTGGAGACGCCATCCACGCTGTTTTGACCTCCATAGAAGACACCGGGACCGATCCAGCCTCCGGTTAAGCTTGGTACCTTATCCACCATGCAGGAGTTCGGCATCCCCTACAACCCTCAGAGCCAGGGCGTGGTGGAGAGCATGAACAACGAGCTGAAGAAGATCATCGGCCAGGTGCGCGACCAGGCCGAGCACCTGAAGACCGCCGTGCAGATGGCCGTGCTGATCCACAACTTCAAGCGCCGCGGCGGCATCGGCGGCTACAGCGCCGGCGAGCGCATCGTGGACATCATCGCCACCGACATCCAGACCCGCGAGCTGCAGAAGCAGATCATCAAG…
Chadox1tHIVconsv62_SIXTYTWO	+	1180	1205 1225	4142	1	mRNA#586_1_copies:polyA_is_-1	-1	-1	HIV_gag_pol__TSS,HIV_gag_pol Splice acceptor/donors :TC_GA END	HIV_gag_pol		MQEFGIPYNPQSQGVVESMNNELKKIIGQVRDQAEHLKTAVQMAVLIHNFKRRGGIGGYSAGERIVDIIATDIQTRELQKQIIKIQNFRVYYRDSRDPLWKGPAKLLWRGEGAVVIQDNSEIKVVPRRKAKIIRDYGKQMAGDDCVASRQDEDFNLPPVVAKEIVASCDKCQLKGEAIHGQVDCSPGMWQLDCTHLEGKIILVAVHVASGYAEIQKQGQGQWTYQIYQEPYKNLKTGKYALPGRWKPKMIGGIGGFIKVRQYDQIPIEICGHKAIGTVLIGPTPVNIIGRNLLTQIGCTLNFPISPIETVPVKLKPGMDGPKVKQWPLTEEKIKALVEICTEMEKEGKISKIGPENPYNTPVFAIKKKDSTRWRKLVDFRELNKRTQDFWEVQLGIPHP…
Chadox1tHIVconsv62_SIXTYTWO	+	26585		28143	1	mRNA#632_1_copies:polyA_is_-1	-1	-1	L4_TSS Splice acceptor/donors END	Possible 5' truncation of 22K(L4)		MEEDWDSTQAEEDSLQDSLEEDEEEAEEEVEEAAAARPSSSAGEKASSTDTISAPGRGPARPHSRWDETGRFPNPTTQTGKKERQGYKSWRGHKNAIVSCLQACGGNISFTRRYLLFHRGVNFPRNILHYYRHLHSPYYFQEEAAAAEKDQKTS	TGGAGCTGCCGCCCGTGGAGGATTTGGAGGAAGACTGGGAGAACAGCAGTCAGGCAGAGGAGATGGAGGAAGACTGGGACAGCACTCAGGCAGAGGAGGACAGCCTGCAAGACAGTCTGGAGGAAGACGAGGAGGAGGCAGAGGAGGAGGTGGAAGAAGCAGCCGCCGCCAGACCGTCGTCCTCGGCGGGGGAGAAAGCAAGCAGCACGGATACCATCTCCGCTCCGGGTCGGGGTCCCGCTCGGCCCCACAGTAGATGGGACGAGACCGGGCGATTCCCGAACCCCACCACCCAGACCGGTAAGAAGGAGCGGCAGGGATACAAGTCCTGGCGGGGGCACAAAAACGCCATCGTCTCCTGCTTGCAGGCCTGCGGGGGCAACATCTCCTTCACCCGGC…
Chadox1tHIVconsv62_SIXTYTWO	+	1201		2316	1	mRNA#1040_1_copies:polyA_is_-1	-1	-1	HIV_gag_pol__TSS Splice acceptor/donors END	Possible 3' truncation of HIV_gag_pol		MQEFGIPYNPQSQGVVESMNNELKKIIGQVRDQAEHLKTAVQMAVLIHNFKRRGGIGGYSAGERIVDIIATDIQTRELQKQIIKIQNFRVYYRDSRDPLWKGPAKLLWRGEGAVVIQDNSEIKVVPRRKAKIIRDYGKQMAGDDCVASRQDEDFNLPPVVAKEIVASCDKCQLKGEAIHGQVDCSPGMWQLDCTHLEGKIILVAVHVASGYAEIQKQGQGQWTYQIYQEPYKNLKTGKYALPGRWKPKMIGGIGGFIKVRQYDQIPIEICGHKAIGTVLIGPTPVNIIGRNLLTQIGCTLNFPISPIETVPVKLKPGMDGPKV	AGATCTCCCTATCAGTGATAGAGATCGTCGACGAGCTCGTTTAGTGAACCGTCAGATCGCCTGGAGACGCCATCCACGCTGTTTTGACCTCCATAGAAGACACCGGGACCGATCCAGCCTCCGGTTAAGCTTGGTACCTTATCCACCATGCAGGAGTTCGGCATCCCCTACAACCCTCAGAGCCAGGGCGTGGTGGAGAGCATGAACAACGAGCTGAAGAAGATCATCGGCCAGGTGCGCGACCAGGCCGAGCACCTGAAGACCGCCGTGCAGATGGCCGTGCTGATCCACAACTTCAAGCGCCGCGGCGGCATCGGCGGCTACAGCGCCGGCGAGCGCATCGTGGACATCATCGCCACCGACATCCAGACCCGCGAGCTGCAGAAGCAGATCATCAAG…
Chadox1tHIVconsv62_SIXTYTWO	+	6949	6986 8008 8079 10535 10621 13054	14781	1	mRNA#818_1_copies:polyA_is_-1	-1	-1	Major_late_TSS,tpl_1,tpl_2,tpl_3,VA_I,VA_II Splice acceptor/donors :GT_AG:GT_AG:GT_AG END	Possible 3' truncation of preIIIa(L1)		MQQQPPPDPAMRAALQSQPSGINSSDDWTQAMQRIMALTTRNPEAFRQQPQANRLSAILEAVVPSRSNPTHEKVLAIVNALVENKAIRGDEAGLVYNALLERVARYNSTNVQTNLDRMVTDVREAVAQRERFHRESNLGSMVALNAFLSTQPANVPRGQEDYTNFISALRLMVTEVPQSEVYQSGPDYFFQTSRQGLQTVNLSQAFKNLQGLWGVQAPVGDRATVSSLLTPNSRLLLLLVAPFTDSGSINRNSYLGYLINLYREAIGQAHVDEQTYQEITHVSRALGQDDPGNLEATLNFLLTNRSQKIPPQYTLSAEEERILRYVQQSVGLFLMQEGATPSAALDMTARNMEPSMYASNRPFINKLMDYLHRAAAMNSDYFTNAILNPHWLPPPGFYT…	GTCTTCCGGATCGCTGTCCAGGAGCGCCAGCTGTTGGGCTCGCGGTTGAGAAGGAACTCTTCGCGGTCCTTCCAGTACTCTTCGAGGGGGAACCCGTCCTGATCTGCACGGGACTCCGCGCAAGGACCTGAGCGTCTCGAGATCCACGGGATCTGAAAACCGTTGAACGAAGGCTTCGAGCCAGTCGCAGTCGCAAGATGCAACAACAGCCACCTCCTGATCCCGCGATGCGGGCGGCGCTGCAGAGCCAGCCGTCCGGCATTAACTCCTCGGACGATTGGACCCAGGCCATGCAACGCATCATGGCGCTGACGACCCGCAACCCCGAAGCCTTTAGACAGCAGCCCCAGGCCAACCGGCTCTCGGCCATCCTGGAGGCCGTGGTGCCCTCGCGCTCCA…
Chadox1tHIVconsv62_SIXTYTWO	+	1201	1571 1584	4198	1	mRNA#476_1_copies:polyA_is_-1	-1	-1	HIV_gag_pol__TSS Splice acceptor/donors :CC_CA END	none from list		MQEFGIPYNPQSQGVVESMNNELKKIIGQVRDQAEHLKTAVQMAVLIHNFKRRGGIGGYSAGERIVDIIATDIQTKQIIKIQNFRVYYRDSRDPLWKGPAKLLWRGEGAVVIQDNSEIKVVPRRKAKIIRDYGKQMAGDDCVASRQDEDFNLPPVVAKEIVASCDKCQLKGEAIHGQVDCSPGMWQLDCTHLEGKIILVAVHVASGYAEIQKQGQGQWTYQIYQEPYKNLKTGKYALPGRWKPKMIGGIGGFIKVRQYDQIPIEICGHKAIGTVLIGPTPVNIIGRNLLTQIGCTLNFPISPIETVPVKLKPGMDGPKVKQWPLTEEKIKALVEICTEMEKEGKISKIGPENPYNTPVFAIKKKDSTRWRKLVDFRELNKRTQDFWEVQLGIPHPSGLK…	AGATCTCCCTATCAGTGATAGAGATCGTCGACGAGCTCGTTTAGTGAACCGTCAGATCGCCTGGAGACGCCATCCACGCTGTTTTGACCTCCATAGAAGACACCGGGACCGATCCAGCCTCCGGTTAAGCTTGGTACCTTATCCACCATGCAGGAGTTCGGCATCCCCTACAACCCTCAGAGCCAGGGCGTGGTGGAGAGCATGAACAACGAGCTGAAGAAGATCATCGGCCAGGTGCGCGACCAGGCCGAGCACCTGAAGACCGCCGTGCAGATGGCCGTGCTGATCCACAACTTCAAGCGCCGCGGCGGCATCGGCGGCTACAGCGCCGGCGAGCGCATCGTGGACATCATCGCCACCGACATCCAGACGAAGCAGATCATCAAGATCCAGAACTTC…
Chadox1tHIVconsv62_SIXTYTWO	+	6949	6986 8008 8079 10535 10621 16529	18419	1	mRNA#984_1_copies:polyA_is_-1	-1	-1	Major_late_TSS,tpl_1,tpl_2,tpl_3,pV(L2),preX(L2) Splice acceptor/donors :GT_AG:GT_AG:GT_AG END	Possible 5' truncation of preVII(L2)		MYGGARQRSTQHPVRVRGHFRAPWGALKGRVRSRTTVDDVIDQVVADARNYTPAAAPVSTVDAVIDSVVADARRYARAKSRRRRIARRHRSTPAMRAARALLRRARRTGRRAMLRAARRAASGASAGRTRRRAATAAAAAIASMSRPRRGNVYWVRDAATGVRVPVRTRPPRT	GTCTTCCGGATCGCTGTCCAGGAGCGCCAGCTGTTGGGCTCGCGGTTGAGAAGGAACTCTTCGCGGTCCTTCCAGTACTCTTCGAGGGGGAACCCGTCCTGATCTGCACGGGACTCCGCGCAAGGACCTGAGCGTCTCGAGATCCACGGGATCTGAAAACCGTTGAACGAAGGCTTCGAGCCAGTCGCAGTCGCAAGTAATAACACCGGTTGGGGCCTGCGCGCGCCCAGCAAGATGTACGGAGGCGCTCGCCAACGCTCCACGCAACACCCCGTGCGCGTGCGCGGGCACTTCCGCGCTCCCTGGGGCGCCCTCAAGGGCCGCGTGCGGTCGCGCACCACCGTCGACGACGTGATCGACCAGGTGGTGGCCGACGCGCGCAACTACACCCCCGCCGCC…
Chadox1tHIVconsv62_SIXTYTWO	+	1201	3142 3154	4036	1	mRNA#1162_1_copies:polyA_is_-1	-1	-1	HIV_gag_pol__TSS Splice acceptor/donors :GC_AG END	none from list		MQEFGIPYNPQSQGVVESMNNELKKIIGQVRDQAEHLKTAVQMAVLIHNFKRRGGIGGYSAGERIVDIIATDIQTRELQKQIIKIQNFRVYYRDSRDPLWKGPAKLLWRGEGAVVIQDNSEIKVVPRRKAKIIRDYGKQMAGDDCVASRQDEDFNLPPVVAKEIVASCDKCQLKGEAIHGQVDCSPGMWQLDCTHLEGKIILVAVHVASGYAEIQKQGQGQWTYQIYQEPYKNLKTGKYALPGRWKPKMIGGIGGFIKVRQYDQIPIEICGHKAIGTVLIGPTPVNIIGRNLLTQIGCTLNFPISPIETVPVKLKPGMDGPKVKQWPLTEEKIKALVEICTEMEKEGKISKIGPENPYNTPVFAIKKKDSTRWRKLVDFRELNKRTQDFWEVQLGIPHP…	AGATCTCCCTATCAGTGATAGAGATCGTCGACGAGCTCGTTTAGTGAACCGTCAGATCGCCTGGAGACGCCATCCACGCTGTTTTGACCTCCATAGAAGACACCGGGACCGATCCAGCCTCCGGTTAAGCTTGGTACCTTATCCACCATGCAGGAGTTCGGCATCCCCTACAACCCTCAGAGCCAGGGCGTGGTGGAGAGCATGAACAACGAGCTGAAGAAGATCATCGGCCAGGTGCGCGACCAGGCCGAGCACCTGAAGACCGCCGTGCAGATGGCCGTGCTGATCCACAACTTCAAGCGCCGCGGCGGCATCGGCGGCTACAGCGCCGGCGAGCGCATCGTGGACATCATCGCCACCGACATCCAGACCCGCGAGCTGCAGAAGCAGATCATCAAG…
Chadox1tHIVconsv62_SIXTYTWO	+	1201		2830	1	mRNA#1170_1_copies:polyA_is_-1	-1	-1	HIV_gag_pol__TSS Splice acceptor/donors END	Possible 3' truncation of HIV_gag_pol		MQEFGIPYNPQSQGVVESMNNELKKIIGQVRDQAEHLKTAVQMAVLIHNFKRRGGIGGYSAGERIVDIIATDIQTRELQKQIIKIQNFRVYYRDSRDPLWKGPAKLLWRGEGAVVIQDNSEIKVVPRRKAKIIRDYGKQMAGDDCVASRQDEDFNLPPVVAKEIVASCDKCQLKGEAIHGQVDCSPGMWQLDCTHLEGKIILVAVHVASGYAEIQKQGQGQWTYQIYQEPYKNLKTGKYALPGRWKPKMIGGIGGFIKVRQYDQIPIEICGHKAIGTVLIGPTPVNIIGRNLLTQIGCTLNFPISPIETVPVKLKPGMDGPKVKQWPLTEEKIKALVEICTEMEKEGKISKIGPENPYNTPVFAIKKKDSTRWRKLVDFRELNKRTQDFWEVQLGIPHP…	AGATCTCCCTATCAGTGATAGAGATCGTCGACGAGCTCGTTTAGTGAACCGTCAGATCGCCTGGAGACGCCATCCACGCTGTTTTGACCTCCATAGAAGACACCGGGACCGATCCAGCCTCCGGTTAAGCTTGGTACCTTATCCACCATGCAGGAGTTCGGCATCCCCTACAACCCTCAGAGCCAGGGCGTGGTGGAGAGCATGAACAACGAGCTGAAGAAGATCATCGGCCAGGTGCGCGACCAGGCCGAGCACCTGAAGACCGCCGTGCAGATGGCCGTGCTGATCCACAACTTCAAGCGCCGCGGCGGCATCGGCGGCTACAGCGCCGGCGAGCGCATCGTGGACATCATCGCCACCGACATCCAGACCCGCGAGCTGCAGAAGCAGATCATCAAG…
Chadox1tHIVconsv62_SIXTYTWO	+	1201		1763	1	mRNA#1214_1_copies:polyA_is_-1	-1	-1	HIV_gag_pol__TSS Splice acceptor/donors END	Possible 3' truncation of HIV_gag_pol		MQEFGIPYNPQSQGVVESMNNELKKIIGQVRDQAEHLKTAVQMAVLIHNFKRRGGIGGYSAGERIVDIIATDIQTRELQKQIIKIQNFRVYYRDSRDPLWKGPAKLLWRGEGAVVIQDNSEIKVVPRRKAKIIRDYGK	AGATCTCCCTATCAGTGATAGAGATCGTCGACGAGCTCGTTTAGTGAACCGTCAGATCGCCTGGAGACGCCATCCACGCTGTTTTGACCTCCATAGAAGACACCGGGACCGATCCAGCCTCCGGTTAAGCTTGGTACCTTATCCACCATGCAGGAGTTCGGCATCCCCTACAACCCTCAGAGCCAGGGCGTGGTGGAGAGCATGAACAACGAGCTGAAGAAGATCATCGGCCAGGTGCGCGACCAGGCCGAGCACCTGAAGACCGCCGTGCAGATGGCCGTGCTGATCCACAACTTCAAGCGCCGCGGCGGCATCGGCGGCTACAGCGCCGGCGAGCGCATCGTGGACATCATCGCCACCGACATCCAGACCCGCGAGCTGCAGAAGCAGATCATCAAG…
Chadox1tHIVconsv62_SIXTYTWO	+	6949	6986 8008 8079 10535 10621 16360	18443	1	mRNA#1101_1_copies:polyA_is_-1	-1	-1	Major_late_TSS,tpl_1,tpl_2,tpl_3,preVII(L2),pV(L2),preX(L2) Splice acceptor/donors :GT_AG:GT_AG:GT_AG END	preVII(L2)		MSILISPSNNTGWGLRAPSKMYGGARQRSTQHPVRVRGHFRAPWGALKGRVRSRTTVDDVIDQVVADARNYTPAAAPVSTVDAVIDSVVADARRYARAKSRRRRIARRHRSTPAMRAARALLRRARRTGRRAMLRAARRAASGASAGRTRRRAATAAAAAIASMSRPRRGNVYWVRDAATGVRVPVRTRPPRT
Chadox1tHIVconsv62_SIXTYTWO	+	1201	4133 4834	4855	1	mRNA#883_1_copies:polyA_is_-1	-1	-1	HIV_gag_pol__TSS,HIV_gag_pol Splice acceptor/donors :TC_AG END	HIV_gag_pol		MQEFGIPYNPQSQGVVESMNNELKKIIGQVRDQAEHLKTAVQMAVLIHNFKRRGGIGGYSAGERIVDIIATDIQTRELQKQIIKIQNFRVYYRDSRDPLWKGPAKLLWRGEGAVVIQDNSEIKVVPRRKAKIIRDYGKQMAGDDCVASRQDEDFNLPPVVAKEIVASCDKCQLKGEAIHGQVDCSPGMWQLDCTHLEGKIILVAVHVASGYAEIQKQGQGQWTYQIYQEPYKNLKTGKYALPGRWKPKMIGGIGGFIKVRQYDQIPIEICGHKAIGTVLIGPTPVNIIGRNLLTQIGCTLNFPISPIETVPVKLKPGMDGPKVKQWPLTEEKIKALVEICTEMEKEGKISKIGPENPYNTPVFAIKKKDSTRWRKLVDFRELNKRTQDFWEVQLGIPHP…
Chadox1tHIVconsv62_SIXTYTWO	+	1180		4126	1	mRNA#1203_1_copies:polyA_is_-1	-1	-1	HIV_gag_pol__TSS,HIV_gag_pol Splice acceptor/donors END	HIV_gag_pol		MQEFGIPYNPQSQGVVESMNNELKKIIGQVRDQAEHLKTAVQMAVLIHNFKRRGGIGGYSAGERIVDIIATDIQTRELQKQIIKIQNFRVYYRDSRDPLWKGPAKLLWRGEGAVVIQDNSEIKVVPRRKAKIIRDYGKQMAGDDCVASRQDEDFNLPPVVAKEIVASCDKCQLKGEAIHGQVDCSPGMWQLDCTHLEGKIILVAVHVASGYAEIQKQGQGQWTYQIYQEPYKNLKTGKYALPGRWKPKMIGGIGGFIKVRQYDQIPIEICGHKAIGTVLIGPTPVNIIGRNLLTQIGCTLNFPISPIETVPVKLKPGMDGPKVKQWPLTEEKIKALVEICTEMEKEGKISKIGPENPYNTPVFAIKKKDSTRWRKLVDFRELNKRTQDFWEVQLGIPHP…
Chadox1tHIVconsv62_SIXTYTWO	+	1180		4036	1	mRNA#999_1_copies:polyA_is_-1	-1	-1	HIV_gag_pol__TSS,HIV_gag_pol Splice acceptor/donors END	HIV_gag_pol		MQEFGIPYNPQSQGVVESMNNELKKIIGQVRDQAEHLKTAVQMAVLIHNFKRRGGIGGYSAGERIVDIIATDIQTRELQKQIIKIQNFRVYYRDSRDPLWKGPAKLLWRGEGAVVIQDNSEIKVVPRRKAKIIRDYGKQMAGDDCVASRQDEDFNLPPVVAKEIVASCDKCQLKGEAIHGQVDCSPGMWQLDCTHLEGKIILVAVHVASGYAEIQKQGQGQWTYQIYQEPYKNLKTGKYALPGRWKPKMIGGIGGFIKVRQYDQIPIEICGHKAIGTVLIGPTPVNIIGRNLLTQIGCTLNFPISPIETVPVKLKPGMDGPKVKQWPLTEEKIKALVEICTEMEKEGKISKIGPENPYNTPVFAIKKKDSTRWRKLVDFRELNKRTQDFWEVQLGIPHP…
Chadox1tHIVconsv62_SIXTYTWO	+	6949	6986 8008 8079 10535 10621 28409	29530	1	mRNA#639_1_copies:polyA_is_-1	-1	-1	Major_late_TSS,tpl_1,tpl_2,tpl_3 Splice acceptor/donors :GT_AG:GT_AG:GT_AG END	Possible 3' truncation of fibre(L5)		MSKKRARVDDGFDPVYPYDADNAPTVPFINPPFVSSDGFQEKPLGVLSLRLADPVTTKNGAVTLKLGEGVDLDDSGKLISKNATKATAPLSISNGTISLNMAAPFYNNNGTLSLNVSTPLAVFPTFNTLGISLGNGLQTSNKLLTVQLTHPLTFSSNSITVKTDKGLYINSSGNRGLEANISLKRGLIFDGNAIATYLGSGLDYGSYDSDGKTRPIITKIGAGLNFDANNAMAVKLGTGLSFDSAGALTAGNKEDDKLTLWTTPDPSPNCQLLSDRDAKFTLCLTKCGSQILGTVAVAAVTVGSALNPINDTVKSAIVFLRFDSDGVLMSNSSMVGDYWNFREGQTTQSVAYTNAVGFMPNLGAYPKTQSKTPK	GTCTTCCGGATCGCTGTCCAGGAGCGCCAGCTGTTGGGCTCGCGGTTGAGAAGGAACTCTTCGCGGTCCTTCCAGTACTCTTCGAGGGGGAACCCGTCCTGATCTGCACGGGACTCCGCGCAAGGACCTGAGCGTCTCGAGATCCACGGGATCTGAAAACCGTTGAACGAAGGCTTCGAGCCAGTCGCAGTCGCAAGATGTCCAAAAAGCGCGCGCGGGTGGATGATGGCTTCGACCCCGTGTACCCCTACGATGCAGACAACGCACCGACTGTGCCCTTCATCAACCCTCCCTTCGTCTCTTCAGATGGATTCCAAGAAAAGCCCCTGGGGGTGTTGTCCCTGCGACTGGCCGACCCCGTCACCACCAAGAATGGGGCTGTCACCCTCAAGCTGGGGG…
Chadox1tHIVconsv62_SIXTYTWO	+	6949	6986 8788 9277 10535 10621 11840	14814	1	mRNA#776_1_copies:polyA_is_-1	-1	-1	Major_late_TSS,tpl_1,i_leader,tpl_3,VA_I,VA_II,52/55K(L1) Splice acceptor/donors :GT_AG:GT_AG:GT_AG END	none from list		MKGTSCLPKDPIQV	GTCTTCCGGATCGCTGTCCAGGAGCGCCAGCTGTTGGGCATGAAGGGGACGAGCTGCTTGCCGAAGGACCCCATCCAGGTGTAGGTTTCCACATCGTAGGTGAGGAAGAGCCTTTCGGTGCGAGGATGCGAGCCGATGGGGAAGAACTGGATCTCCTGCCACCAATTGGAGGAATGGCTGTTGATGTGATGGAAGTAGAAATGCCGACGGCGCGCCGAACACTCGTGCTTGTGTTTATACAAGCGGCCACAGTGCTCGCAACGCTGCACGGGATGCACGTGCTGCACGAGCTGTACCTGAGTTCCTTTGACGAGGAATTTCAGTGGGAAGTGGAGTCGTGGCGCCTGCATCTCGTGCTGTACTACGTCGTGGTGGTCGGCCTGGCCCTCTTCTGCCTCG…
Chadox1tHIVconsv62_SIXTYTWO	+	1201	3316 3331 3579 3596	4142	1	mRNA#712_1_copies:polyA_is_-1	-1	-1	HIV_gag_pol__TSS Splice acceptor/donors :TG_CT:GG_CC END	none from list		MQEFGIPYNPQSQGVVESMNNELKKIIGQVRDQAEHLKTAVQMAVLIHNFKRRGGIGGYSAGERIVDIIATDIQTRELQKQIIKIQNFRVYYRDSRDPLWKGPAKLLWRGEGAVVIQDNSEIKVVPRRKAKIIRDYGKQMAGDDCVASRQDEDFNLPPVVAKEIVASCDKCQLKGEAIHGQVDCSPGMWQLDCTHLEGKIILVAVHVASGYAEIQKQGQGQWTYQIYQEPYKNLKTGKYALPGRWKPKMIGGIGGFIKVRQYDQIPIEICGHKAIGTVLIGPTPVNIIGRNLLTQIGCTLNFPISPIETVPVKLKPGMDGPKVKQWPLTEEKIKALVEICTEMEKEGKISKIGPENPYNTPVFAIKKKDSTRWRKLVDFRELNKRTQDFWEVQLGIPHP…	AGATCTCCCTATCAGTGATAGAGATCGTCGACGAGCTCGTTTAGTGAACCGTCAGATCGCCTGGAGACGCCATCCACGCTGTTTTGACCTCCATAGAAGACACCGGGACCGATCCAGCCTCCGGTTAAGCTTGGTACCTTATCCACCATGCAGGAGTTCGGCATCCCCTACAACCCTCAGAGCCAGGGCGTGGTGGAGAGCATGAACAACGAGCTGAAGAAGATCATCGGCCAGGTGCGCGACCAGGCCGAGCACCTGAAGACCGCCGTGCAGATGGCCGTGCTGATCCACAACTTCAAGCGCCGCGGCGGCATCGGCGGCTACAGCGCCGGCGAGCGCATCGTGGACATCATCGCCACCGACATCCAGACCCGCGAGCTGCAGAAGCAGATCATCAAG…
Chadox1tHIVconsv62_SIXTYTWO	+	1201	1474 1488	4013	1	mRNA#1238_1_copies:polyA_is_-1	-1	-1	HIV_gag_pol__TSS Splice acceptor/donors :TG_AT END	none from list		MQEFGIPYNPQSQGVVESMNNELKKIIGQVRDQAEHLKTAVQTTTSSAAAASAATAPASASWTSSPPTSRPASCRSRSSRSRTSACTTATAATHCGRAPPSCCGAARAPW	AGATCTCCCTATCAGTGATAGAGATCGTCGACGAGCTCGTTTAGTGAACCGTCAGATCGCCTGGAGACGCCATCCACGCTGTTTTGACCTCCATAGAAGACACCGGGACCGATCCAGCCTCCGGTTAAGCTTGGTACCTTATCCACCATGCAGGAGTTCGGCATCCCCTACAACCCTCAGAGCCAGGGCGTGGTGGAGAGCATGAACAACGAGCTGAAGAAGATCATCGGCCAGGTGCGCGACCAGGCCGAGCACCTGAAGACCGCCGTGCAGACCACAACTTCAAGCGCCGCGGCGGCATCGGCGGCTACAGCGCCGGCGAGCGCATCGTGGACATCATCGCCACCGACATCCAGACCCGCGAGCTGCAGAAGCAGATCATCAAGATCCAGAACTTCC…
Chadox1tHIVconsv62_SIXTYTWO	+	1201	3978 11939	11977	1	mRNA#992_1_copies:polyA_is_-1	-1	-1	HIV_gag_pol__TSS Splice acceptor/donors :AA_AG END	none from list		MQEFGIPYNPQSQGVVESMNNELKKIIGQVRDQAEHLKTAVQMAVLIHNFKRRGGIGGYSAGERIVDIIATDIQTRELQKQIIKIQNFRVYYRDSRDPLWKGPAKLLWRGEGAVVIQDNSEIKVVPRRKAKIIRDYGKQMAGDDCVASRQDEDFNLPPVVAKEIVASCDKCQLKGEAIHGQVDCSPGMWQLDCTHLEGKIILVAVHVASGYAEIQKQGQGQWTYQIYQEPYKNLKTGKYALPGRWKPKMIGGIGGFIKVRQYDQIPIEICGHKAIGTVLIGPTPVNIIGRNLLTQIGCTLNFPISPIETVPVKLKPGMDGPKVKQWPLTEEKIKALVEICTEMEKEGKISKIGPENPYNTPVFAIKKKDSTRWRKLVDFRELNKRTQDFWEVQLGIPHP…	AGATCTCCCTATCAGTGATAGAGATCGTCGACGAGCTCGTTTAGTGAACCGTCAGATCGCCTGGAGACGCCATCCACGCTGTTTTGACCTCCATAGAAGACACCGGGACCGATCCAGCCTCCGGTTAAGCTTGGTACCTTATCCACCATGCAGGAGTTCGGCATCCCCTACAACCCTCAGAGCCAGGGCGTGGTGGAGAGCATGAACAACGAGCTGAAGAAGATCATCGGCCAGGTGCGCGACCAGGCCGAGCACCTGAAGACCGCCGTGCAGATGGCCGTGCTGATCCACAACTTCAAGCGCCGCGGCGGCATCGGCGGCTACAGCGCCGGCGAGCGCATCGTGGACATCATCGCCACCGACATCCAGACCCGCGAGCTGCAGAAGCAGATCATCAAG…
Chadox1tHIVconsv62_SIXTYTWO	-	27374	24412 25075 25151 27283	22870	1	mRNA#991_1_copies:polyA_is_-1	-1	-1	E2_early_TSS Splice acceptor/donors GT_AG:GT_AG: END	Possible 3' truncation of DBP(E2A)		MAGRGGSQSERRRERTPERGRGSASHPPSRGGESPSPPPLPPKRHTYRRVASDQEEEEIVVVSENSRSPSPQASPPPLPPKKKPRKTKHVVMQDVSQDSEDERQAEEELAAVGFSYPPVRITEKDGKRSFETLDESDPLAAAASAKMMVKNPMSLPIVSAWEKGMEIMTMLMDRYRVETDLKANFQLMPEQGEVYRRICHLYINEEHRGIPLTFTSNKTLTTMMGRFLQGFVHAHSQIAHKNWECTGCALWLHGCTEAEGKLRCLHGTTMIQKEHMIEMDVASENGQRALKENPDRAKITQNRWGRSVVQLANNDARCCVHDAGCATNQFSSKSCGVFFTEGAKAQQAFRQLEAFMKAMYPGMNADQAQMMLIPLHCDCNHKPGCVPTMGRQTCKMTPF…	AATCGAAAGGGTTCTGCCGGGTCTCGGCATGGCCCGCGGGCAGGGACACGTTGCGGAACTGGTACTTGGCCAGCCACTTGAACTCGGGGATCAGCAGTTTGGGCAGCGGGGTGTCGGGGAAGGAGTCGGTCCACAGCTTCCGCGTCAGCTGCAGGGCGCCCAGCAGGTCGGGCGCGGAGATCTTGAAATCGCAGTTGGGACCCGCGTTCTGCGCGCGAGAGTTGCGGTACACGGGGTTGCAGCACTGGAACACCATCAGGGCCGGGTGCTTCACGCTCGCCAGCACCGCCGCGTCGGTGATGCTCTCCACGTCGAGGTCCTCGGCGTTGGCCATCCCGAAGGGGGTCATCTTGCAGGTCTGCCTTCCCATGGTGGGCACGCACCCGGGCTTGTGGTTGC…
Chadox1tHIVconsv62_SIXTYTWO	+	1201	2338 3670	4013	1	mRNA#855_1_copies:polyA_is_-1	-1	-1	HIV_gag_pol__TSS Splice acceptor/donors :AG_AG END	none from list		MQEFGIPYNPQSQGVVESMNNELKKIIGQVRDQAEHLKTAVQMAVLIHNFKRRGGIGGYSAGERIVDIIATDIQTRELQKQIIKIQNFRVYYRDSRDPLWKGPAKLLWRGEGAVVIQDNSEIKVVPRRKAKIIRDYGKQMAGDDCVASRQDEDFNLPPVVAKEIVASCDKCQLKGEAIHGQVDCSPGMWQLDCTHLEGKIILVAVHVASGYAEIQKQGQGQWTYQIYQEPYKNLKTGKYALPGRWKPKMIGGIGGFIKVRQYDQIPIEICGHKAIGTVLIGPTPVNIIGRNLLTQIGCTLNFPISPIETVPVKLKPGMDGPKVKQWPLTEERPGPDGAPGPEPSHPERLGEGGGGEGLQPRGDPHVQRPERGRHPSGPEHDAEHRGRPPGRHADAEGDH…	AGATCTCCCTATCAGTGATAGAGATCGTCGACGAGCTCGTTTAGTGAACCGTCAGATCGCCTGGAGACGCCATCCACGCTGTTTTGACCTCCATAGAAGACACCGGGACCGATCCAGCCTCCGGTTAAGCTTGGTACCTTATCCACCATGCAGGAGTTCGGCATCCCCTACAACCCTCAGAGCCAGGGCGTGGTGGAGAGCATGAACAACGAGCTGAAGAAGATCATCGGCCAGGTGCGCGACCAGGCCGAGCACCTGAAGACCGCCGTGCAGATGGCCGTGCTGATCCACAACTTCAAGCGCCGCGGCGGCATCGGCGGCTACAGCGCCGGCGAGCGCATCGTGGACATCATCGCCACCGACATCCAGACCCGCGAGCTGCAGAAGCAGATCATCAAG…
Chadox1tHIVconsv62_SIXTYTWO	+	6949	6986 8008 8079 10535 10621 11840	11918	1	mRNA#700_1_copies:polyA_is_-1	-1	-1	Major_late_TSS,tpl_1,tpl_2,tpl_3 Splice acceptor/donors :GT_AG:GT_AG:GT_AG END	Possible 3' truncation of 52/55K(L1)		MHPVLRQMRPHHPPPQQQPPPPQPAL	GTCTTCCGGATCGCTGTCCAGGAGCGCCAGCTGTTGGGCTCGCGGTTGAGAAGGAACTCTTCGCGGTCCTTCCAGTACTCTTCGAGGGGGAACCCGTCCTGATCTGCACGGGACTCCGCGCAAGGACCTGAGCGTCTCGAGATCCACGGGATCTGAAAACCGTTGAACGAAGGCTTCGAGCCAGTCGCAGTCGCAAGATGCATCCCGTACTGCGGCAGATGCGCCCCCACCACCCTCCACCGCAACAACAGCCCCCTCCTCCACAGCCGGCGCTTC
Chadox1tHIVconsv62_SIXTYTWO	+	1180	1205 1225	4013	1	mRNA#1154_1_copies:polyA_is_-1	-1	-1	HIV_gag_pol__TSS,HIV_gag_pol Splice acceptor/donors :TC_GA END	HIV_gag_pol		MQEFGIPYNPQSQGVVESMNNELKKIIGQVRDQAEHLKTAVQMAVLIHNFKRRGGIGGYSAGERIVDIIATDIQTRELQKQIIKIQNFRVYYRDSRDPLWKGPAKLLWRGEGAVVIQDNSEIKVVPRRKAKIIRDYGKQMAGDDCVASRQDEDFNLPPVVAKEIVASCDKCQLKGEAIHGQVDCSPGMWQLDCTHLEGKIILVAVHVASGYAEIQKQGQGQWTYQIYQEPYKNLKTGKYALPGRWKPKMIGGIGGFIKVRQYDQIPIEICGHKAIGTVLIGPTPVNIIGRNLLTQIGCTLNFPISPIETVPVKLKPGMDGPKVKQWPLTEEKIKALVEICTEMEKEGKISKIGPENPYNTPVFAIKKKDSTRWRKLVDFRELNKRTQDFWEVQLGIPHP…
Chadox1tHIVconsv62_SIXTYTWO	-	27348	24412 25075 25151 27283	22899	1	mRNA#506_1_copies:polyA_is_-1	-1	-1	E2_early_TSS Splice acceptor/donors GT_AG:GT_AG: END	Possible 3' truncation of DBP(E2A)		MAGRGGSQSERRRERTPERGRGSASHPPSRGGESPSPPPLPPKRHTYRRVASDQEEEEIVVVSENSRSPSPQASPPPLPPKKKPRKTKHVVMQDVSQDSEDERQAEEELAAVGFSYPPVRITEKDGKRSFETLDESDPLAAAASAKMMVKNPMSLPIVSAWEKGMEIMTMLMDRYRVETDLKANFQLMPEQGEVYRRICHLYINEEHRGIPLTFTSNKTLTTMMGRFLQGFVHAHSQIAHKNWECTGCALWLHGCTEAEGKLRCLHGTTMIQKEHMIEMDVASENGQRALKENPDRAKITQNRWGRSVVQLANNDARCCVHDAGCATNQFSSKSCGVFFTEGAKAQQAFRQLEAFMKAMYPGMNADQAQMMLIPLHCDCNHKPGCVPTMGRQTCKMTPF…	TGGCCCGCGGGCAGGGACACGTTGCGGAACTGGTACTTGGCCAGCCACTTGAACTCGGGGATCAGCAGTTTGGGCAGCGGGGTGTCGGGGAAGGAGTCGGTCCACAGCTTCCGCGTCAGCTGCAGGGCGCCCAGCAGGTCGGGCGCGGAGATCTTGAAATCGCAGTTGGGACCCGCGTTCTGCGCGCGAGAGTTGCGGTACACGGGGTTGCAGCACTGGAACACCATCAGGGCCGGGTGCTTCACGCTCGCCAGCACCGCCGCGTCGGTGATGCTCTCCACGTCGAGGTCCTCGGCGTTGGCCATCCCGAAGGGGGTCATCTTGCAGGTCTGCCTTCCCATGGTGGGCACGCACCCGGGCTTGTGGTTGCAATCGCAGTGCAGGGGGATCAGCATCATC…
Chadox1tHIVconsv62_SIXTYTWO	+	1201	2308 2320	4167	1	mRNA#1056_1_copies:polyA_is_-1	-1	-1	HIV_gag_pol__TSS Splice acceptor/donors :CC_AG END	none from list		MQEFGIPYNPQSQGVVESMNNELKKIIGQVRDQAEHLKTAVQMAVLIHNFKRRGGIGGYSAGERIVDIIATDIQTRELQKQIIKIQNFRVYYRDSRDPLWKGPAKLLWRGEGAVVIQDNSEIKVVPRRKAKIIRDYGKQMAGDDCVASRQDEDFNLPPVVAKEIVASCDKCQLKGEAIHGQVDCSPGMWQLDCTHLEGKIILVAVHVASGYAEIQKQGQGQWTYQIYQEPYKNLKTGKYALPGRWKPKMIGGIGGFIKVRQYDQIPIEICGHKAIGTVLIGPTPVNIIGRNLLTQIGCTLNFPISPIETVPVKLKPGMDGPVAPDRGEDQGPGGDLHRDGEGGQDQQDRPREPLQHPSVRHQEEGQHPLAQAGGLPRAEQAHPGLLGGAAGHPSPQRPE…	AGATCTCCCTATCAGTGATAGAGATCGTCGACGAGCTCGTTTAGTGAACCGTCAGATCGCCTGGAGACGCCATCCACGCTGTTTTGACCTCCATAGAAGACACCGGGACCGATCCAGCCTCCGGTTAAGCTTGGTACCTTATCCACCATGCAGGAGTTCGGCATCCCCTACAACCCTCAGAGCCAGGGCGTGGTGGAGAGCATGAACAACGAGCTGAAGAAGATCATCGGCCAGGTGCGCGACCAGGCCGAGCACCTGAAGACCGCCGTGCAGATGGCCGTGCTGATCCACAACTTCAAGCGCCGCGGCGGCATCGGCGGCTACAGCGCCGGCGAGCGCATCGTGGACATCATCGCCACCGACATCCAGACCCGCGAGCTGCAGAAGCAGATCATCAAG…
Chadox1tHIVconsv62_SIXTYTWO	+	1201	3262 3275	4198	1	mRNA#856_1_copies:polyA_is_-1	-1	-1	HIV_gag_pol__TSS Splice acceptor/donors :GC_CA END	none from list		MQEFGIPYNPQSQGVVESMNNELKKIIGQVRDQAEHLKTAVQMAVLIHNFKRRGGIGGYSAGERIVDIIATDIQTRELQKQIIKIQNFRVYYRDSRDPLWKGPAKLLWRGEGAVVIQDNSEIKVVPRRKAKIIRDYGKQMAGDDCVASRQDEDFNLPPVVAKEIVASCDKCQLKGEAIHGQVDCSPGMWQLDCTHLEGKIILVAVHVASGYAEIQKQGQGQWTYQIYQEPYKNLKTGKYALPGRWKPKMIGGIGGFIKVRQYDQIPIEICGHKAIGTVLIGPTPVNIIGRNLLTQIGCTLNFPISPIETVPVKLKPGMDGPKVKQWPLTEEKIKALVEICTEMEKEGKISKIGPENPYNTPVFAIKKKDSTRWRKLVDFRELNKRTQDFWEVQLGIPHP…	AGATCTCCCTATCAGTGATAGAGATCGTCGACGAGCTCGTTTAGTGAACCGTCAGATCGCCTGGAGACGCCATCCACGCTGTTTTGACCTCCATAGAAGACACCGGGACCGATCCAGCCTCCGGTTAAGCTTGGTACCTTATCCACCATGCAGGAGTTCGGCATCCCCTACAACCCTCAGAGCCAGGGCGTGGTGGAGAGCATGAACAACGAGCTGAAGAAGATCATCGGCCAGGTGCGCGACCAGGCCGAGCACCTGAAGACCGCCGTGCAGATGGCCGTGCTGATCCACAACTTCAAGCGCCGCGGCGGCATCGGCGGCTACAGCGCCGGCGAGCGCATCGTGGACATCATCGCCACCGACATCCAGACCCGCGAGCTGCAGAAGCAGATCATCAAG…
Chadox1tHIVconsv62_SIXTYTWO	+	1201	2816 2830	3978	1	mRNA#1028_1_copies:polyA_is_-1	-1	-1	HIV_gag_pol__TSS Splice acceptor/donors :CA_AC END	none from list		MQEFGIPYNPQSQGVVESMNNELKKIIGQVRDQAEHLKTAVQMAVLIHNFKRRGGIGGYSAGERIVDIIATDIQTRELQKQIIKIQNFRVYYRDSRDPLWKGPAKLLWRGEGAVVIQDNSEIKVVPRRKAKIIRDYGKQMAGDDCVASRQDEDFNLPPVVAKEIVASCDKCQLKGEAIHGQVDCSPGMWQLDCTHLEGKIILVAVHVASGYAEIQKQGQGQWTYQIYQEPYKNLKTGKYALPGRWKPKMIGGIGGFIKVRQYDQIPIEICGHKAIGTVLIGPTPVNIIGRNLLTQIGCTLNFPISPIETVPVKLKPGMDGPKVKQWPLTEEKIKALVEICTEMEKEGKISKIGPENPYNTPVFAIKKKDSTRWRKLVDFRELNKRTQDFWEVQLGIPHP…	AGATCTCCCTATCAGTGATAGAGATCGTCGACGAGCTCGTTTAGTGAACCGTCAGATCGCCTGGAGACGCCATCCACGCTGTTTTGACCTCCATAGAAGACACCGGGACCGATCCAGCCTCCGGTTAAGCTTGGTACCTTATCCACCATGCAGGAGTTCGGCATCCCCTACAACCCTCAGAGCCAGGGCGTGGTGGAGAGCATGAACAACGAGCTGAAGAAGATCATCGGCCAGGTGCGCGACCAGGCCGAGCACCTGAAGACCGCCGTGCAGATGGCCGTGCTGATCCACAACTTCAAGCGCCGCGGCGGCATCGGCGGCTACAGCGCCGGCGAGCGCATCGTGGACATCATCGCCACCGACATCCAGACCCGCGAGCTGCAGAAGCAGATCATCAAG…
Chadox1tHIVconsv62_SIXTYTWO	+	1201	4127 26003	26026	1	mRNA#503_1_copies:polyA_is_-1	-1	-1	HIV_gag_pol__TSS,HIV_gag_pol Splice acceptor/donors :GT_CC END	HIV_gag_pol		MQEFGIPYNPQSQGVVESMNNELKKIIGQVRDQAEHLKTAVQMAVLIHNFKRRGGIGGYSAGERIVDIIATDIQTRELQKQIIKIQNFRVYYRDSRDPLWKGPAKLLWRGEGAVVIQDNSEIKVVPRRKAKIIRDYGKQMAGDDCVASRQDEDFNLPPVVAKEIVASCDKCQLKGEAIHGQVDCSPGMWQLDCTHLEGKIILVAVHVASGYAEIQKQGQGQWTYQIYQEPYKNLKTGKYALPGRWKPKMIGGIGGFIKVRQYDQIPIEICGHKAIGTVLIGPTPVNIIGRNLLTQIGCTLNFPISPIETVPVKLKPGMDGPKVKQWPLTEEKIKALVEICTEMEKEGKISKIGPENPYNTPVFAIKKKDSTRWRKLVDFRELNKRTQDFWEVQLGIPHP…
Chadox1tHIVconsv62_SIXTYTWO	+	1201		2582	1	mRNA#645_1_copies:polyA_is_-1	-1	-1	HIV_gag_pol__TSS Splice acceptor/donors END	Possible 3' truncation of HIV_gag_pol		MQEFGIPYNPQSQGVVESMNNELKKIIGQVRDQAEHLKTAVQMAVLIHNFKRRGGIGGYSAGERIVDIIATDIQTRELQKQIIKIQNFRVYYRDSRDPLWKGPAKLLWRGEGAVVIQDNSEIKVVPRRKAKIIRDYGKQMAGDDCVASRQDEDFNLPPVVAKEIVASCDKCQLKGEAIHGQVDCSPGMWQLDCTHLEGKIILVAVHVASGYAEIQKQGQGQWTYQIYQEPYKNLKTGKYALPGRWKPKMIGGIGGFIKVRQYDQIPIEICGHKAIGTVLIGPTPVNIIGRNLLTQIGCTLNFPISPIETVPVKLKPGMDGPKVKQWPLTEEKIKALVEICTEMEKEGKISKIGPENPYNTPVFAIKKKDSTRWRKLVDFRELNKRTQDFWEVQLGIPHP…	AGATCTCCCTATCAGTGATAGAGATCGTCGACGAGCTCGTTTAGTGAACCGTCAGATCGCCTGGAGACGCCATCCACGCTGTTTTGACCTCCATAGAAGACACCGGGACCGATCCAGCCTCCGGTTAAGCTTGGTACCTTATCCACCATGCAGGAGTTCGGCATCCCCTACAACCCTCAGAGCCAGGGCGTGGTGGAGAGCATGAACAACGAGCTGAAGAAGATCATCGGCCAGGTGCGCGACCAGGCCGAGCACCTGAAGACCGCCGTGCAGATGGCCGTGCTGATCCACAACTTCAAGCGCCGCGGCGGCATCGGCGGCTACAGCGCCGGCGAGCGCATCGTGGACATCATCGCCACCGACATCCAGACCCGCGAGCTGCAGAAGCAGATCATCAAG…
Chadox1tHIVconsv62_SIXTYTWO	+	1201	4149 29841	29872	1	mRNA#785_1_copies:polyA_is_-1	-1	-1	HIV_gag_pol__TSS,HIV_gag_pol Splice acceptor/donors :GT_AG END	HIV_gag_pol		MQEFGIPYNPQSQGVVESMNNELKKIIGQVRDQAEHLKTAVQMAVLIHNFKRRGGIGGYSAGERIVDIIATDIQTRELQKQIIKIQNFRVYYRDSRDPLWKGPAKLLWRGEGAVVIQDNSEIKVVPRRKAKIIRDYGKQMAGDDCVASRQDEDFNLPPVVAKEIVASCDKCQLKGEAIHGQVDCSPGMWQLDCTHLEGKIILVAVHVASGYAEIQKQGQGQWTYQIYQEPYKNLKTGKYALPGRWKPKMIGGIGGFIKVRQYDQIPIEICGHKAIGTVLIGPTPVNIIGRNLLTQIGCTLNFPISPIETVPVKLKPGMDGPKVKQWPLTEEKIKALVEICTEMEKEGKISKIGPENPYNTPVFAIKKKDSTRWRKLVDFRELNKRTQDFWEVQLGIPHP…
Chadox1tHIVconsv62_SIXTYTWO	+	6949	6986 8008 8079 8849 9277 10535 10621 28409	29826	1	mRNA#1167_1_copies:polyA_is_-1	-1	-1	Major_late_TSS,tpl_1,tpl_2,i_leader,tpl_3,fibre(L5) Splice acceptor/donors :GT_AG:GT_AG:GT_AG:GT_AG END	none from list		MRADGEELDLLPPIGGMAVDVMEVEMPTARRTLVLVFIQAATVLATLHGMHVLHELYLSSFDEEFQWEVESWRLHLVLYYVVVVGLALFCLDGGHADEPAREAGPDLGASGSESEDEGAQAGAVQGPETLRSQVRTPRKDLSVSRSTGSENR	GTCTTCCGGATCGCTGTCCAGGAGCGCCAGCTGTTGGGCTCGCGGTTGAGAAGGAACTCTTCGCGGTCCTTCCAGTACTCTTCGAGGGGGAACCCGTCCTGATCTGCACGGTGAGGAAGAGCCTTTCGGTGCGAGGATGCGAGCCGATGGGGAAGAACTGGATCTCCTGCCACCAATTGGAGGAATGGCTGTTGATGTGATGGAAGTAGAAATGCCGACGGCGCGCCGAACACTCGTGCTTGTGTTTATACAAGCGGCCACAGTGCTCGCAACGCTGCACGGGATGCACGTGCTGCACGAGCTGTACCTGAGTTCCTTTGACGAGGAATTTCAGTGGGAAGTGGAGTCGTGGCGCCTGCATCTCGTGCTGTACTACGTCGTGGTGGTCGGCCTGGCCCT…
Chadox1tHIVconsv62_SIXTYTWO	-	27348	24412 25075 25151 27283	23537	1	mRNA#571_1_copies:polyA_is_-1	-1	-1	E2_early_TSS Splice acceptor/donors GT_AG:GT_AG: END	Possible 3' truncation of DBP(E2A)		MAGRGGSQSERRRERTPERGRGSASHPPSRGGESPSPPPLPPKRHTYRRVASDQEEEEIVVVSENSRSPSPQASPPPLPPKKKPRKTKHVVMQDVSQDSEDERQAEEELAAVGFSYPPVRITEKDGKRSFETLDESDPLAAAASAKMMVKNPMSLPIVSAWEKGMEIMTMLMDRYRVETDLKANFQLMPEQGEVYRRICHLYINEEHRGIPLTFTSNKTLTTMMGRFLQGFVHAHSQIAHKNWECTGCALWLHGCTEAEGKLRCLHGTTMIQKEHMIEMDVASENGQRA	CGCGCGCTGCCCGTTCTCGCTCGCCACATCCATCTCGATCATGTGCTCCTTCTGGATCATGGTGGTCCCGTGCAGGCACCGCAGTTTGCCCTCGGCCTCGGTGCACCCGTGCAGCCACAGCGCGCACCCGGTGCACTCCCAGTTCTTGTGGGCGATCTGGGAATGCGCGTGCACGAACCCTTGCAGGAAGCGGCCCATCATGGTCGTCAGGGTCTTGTTGCTAGTGAAGGTCAACGGGATGCCGCGGTGCTCCTCGTTGATGTACAGGTGGCAGATGCGGCGGTACACCTCGCCCTGCTCGGGCATCAGTTGGAAGTTGGCTTTCAGGTCGGTCTCCACGCGGTAGCGGTCCATCAGCATAGTCATGATTTCCATGCCCTTCTCCCAGGCCGAGACGAT…
Chadox1tHIVconsv62_SIXTYTWO	+	1201	3612 3626	3997	1	mRNA#564_1_copies:polyA_is_-1	-1	-1	HIV_gag_pol__TSS Splice acceptor/donors :GC_CG END	none from list		MQEFGIPYNPQSQGVVESMNNELKKIIGQVRDQAEHLKTAVQMAVLIHNFKRRGGIGGYSAGERIVDIIATDIQTRELQKQIIKIQNFRVYYRDSRDPLWKGPAKLLWRGEGAVVIQDNSEIKVVPRRKAKIIRDYGKQMAGDDCVASRQDEDFNLPPVVAKEIVASCDKCQLKGEAIHGQVDCSPGMWQLDCTHLEGKIILVAVHVASGYAEIQKQGQGQWTYQIYQEPYKNLKTGKYALPGRWKPKMIGGIGGFIKVRQYDQIPIEICGHKAIGTVLIGPTPVNIIGRNLLTQIGCTLNFPISPIETVPVKLKPGMDGPKVKQWPLTEEKIKALVEICTEMEKEGKISKIGPENPYNTPVFAIKKKDSTRWRKLVDFRELNKRTQDFWEVQLGIPHP…	AGATCTCCCTATCAGTGATAGAGATCGTCGACGAGCTCGTTTAGTGAACCGTCAGATCGCCTGGAGACGCCATCCACGCTGTTTTGACCTCCATAGAAGACACCGGGACCGATCCAGCCTCCGGTTAAGCTTGGTACCTTATCCACCATGCAGGAGTTCGGCATCCCCTACAACCCTCAGAGCCAGGGCGTGGTGGAGAGCATGAACAACGAGCTGAAGAAGATCATCGGCCAGGTGCGCGACCAGGCCGAGCACCTGAAGACCGCCGTGCAGATGGCCGTGCTGATCCACAACTTCAAGCGCCGCGGCGGCATCGGCGGCTACAGCGCCGGCGAGCGCATCGTGGACATCATCGCCACCGACATCCAGACCCGCGAGCTGCAGAAGCAGATCATCAAG…
Chadox1tHIVconsv62_SIXTYTWO	+	1201	3816 3831	4198	1	mRNA#560_1_copies:polyA_is_-1	-1	-1	HIV_gag_pol__TSS Splice acceptor/donors :AT_AT END	none from list		MQEFGIPYNPQSQGVVESMNNELKKIIGQVRDQAEHLKTAVQMAVLIHNFKRRGGIGGYSAGERIVDIIATDIQTRELQKQIIKIQNFRVYYRDSRDPLWKGPAKLLWRGEGAVVIQDNSEIKVVPRRKAKIIRDYGKQMAGDDCVASRQDEDFNLPPVVAKEIVASCDKCQLKGEAIHGQVDCSPGMWQLDCTHLEGKIILVAVHVASGYAEIQKQGQGQWTYQIYQEPYKNLKTGKYALPGRWKPKMIGGIGGFIKVRQYDQIPIEICGHKAIGTVLIGPTPVNIIGRNLLTQIGCTLNFPISPIETVPVKLKPGMDGPKVKQWPLTEEKIKALVEICTEMEKEGKISKIGPENPYNTPVFAIKKKDSTRWRKLVDFRELNKRTQDFWEVQLGIPHP…	AGATCTCCCTATCAGTGATAGAGATCGTCGACGAGCTCGTTTAGTGAACCGTCAGATCGCCTGGAGACGCCATCCACGCTGTTTTGACCTCCATAGAAGACACCGGGACCGATCCAGCCTCCGGTTAAGCTTGGTACCTTATCCACCATGCAGGAGTTCGGCATCCCCTACAACCCTCAGAGCCAGGGCGTGGTGGAGAGCATGAACAACGAGCTGAAGAAGATCATCGGCCAGGTGCGCGACCAGGCCGAGCACCTGAAGACCGCCGTGCAGATGGCCGTGCTGATCCACAACTTCAAGCGCCGCGGCGGCATCGGCGGCTACAGCGCCGGCGAGCGCATCGTGGACATCATCGCCACCGACATCCAGACCCGCGAGCTGCAGAAGCAGATCATCAAG…
Chadox1tHIVconsv62_SIXTYTWO	+	6949	6986 8008 8079 10535 10621 28409	29369	1	mRNA#1109_1_copies:polyA_is_-1	-1	-1	Major_late_TSS,tpl_1,tpl_2,tpl_3 Splice acceptor/donors :GT_AG:GT_AG:GT_AG END	Possible 3' truncation of fibre(L5)		MSKKRARVDDGFDPVYPYDADNAPTVPFINPPFVSSDGFQEKPLGVLSLRLADPVTTKNGAVTLKLGEGVDLDDSGKLISKNATKATAPLSISNGTISLNMAAPFYNNNGTLSLNVSTPLAVFPTFNTLGISLGNGLQTSNKLLTVQLTHPLTFSSNSITVKTDKGLYINSSGNRGLEANISLKRGLIFDGNAIATYLGSGLDYGSYDSDGKTRPIITKIGAGLNFDANNAMAVKLGTGLSFDSAGALTAGNKEDDKLTLWTTPDPSPNCQLLSDRDAKFTLCLTKCGSQILGTVAVAAVTVGSALNPINDTVKSAIVFL	GTCTTCCGGATCGCTGTCCAGGAGCGCCAGCTGTTGGGCTCGCGGTTGAGAAGGAACTCTTCGCGGTCCTTCCAGTACTCTTCGAGGGGGAACCCGTCCTGATCTGCACGGGACTCCGCGCAAGGACCTGAGCGTCTCGAGATCCACGGGATCTGAAAACCGTTGAACGAAGGCTTCGAGCCAGTCGCAGTCGCAAGATGTCCAAAAAGCGCGCGCGGGTGGATGATGGCTTCGACCCCGTGTACCCCTACGATGCAGACAACGCACCGACTGTGCCCTTCATCAACCCTCCCTTCGTCTCTTCAGATGGATTCCAAGAAAAGCCCCTGGGGGTGTTGTCCCTGCGACTGGCCGACCCCGTCACCACCAAGAATGGGGCTGTCACCCTCAAGCTGGGGG…
Chadox1tHIVconsv62_SIXTYTWO	-	27310	24412 25075 25151 27283	23644	1	mRNA#1026_1_copies:polyA_is_-1	-1	-1	E2_early_TSS Splice acceptor/donors GT_AG:GT_AG: END	Possible 3' truncation of DBP(E2A)		MAGRGGSQSERRRERTPERGRGSASHPPSRGGESPSPPPLPPKRHTYRRVASDQEEEEIVVVSENSRSPSPQASPPPLPPKKKPRKTKHVVMQDVSQDSEDERQAEEELAAVGFSYPPVRITEKDGKRSFETLDESDPLAAAASAKMMVKNPMSLPIVSAWEKGMEIMTMLMDRYRVETDLKANFQLMPEQGEVYRRICHLYINEEHRGIPLTFTSNKTLTTMMGRFLQGFVHAHSQIAHKNWECTGCALWLH	CGTGCAGCCACAGCGCGCACCCGGTGCACTCCCAGTTCTTGTGGGCGATCTGGGAATGCGCGTGCACGAACCCTTGCAGGAAGCGGCCCATCATGGTCGTCAGGGTCTTGTTGCTAGTGAAGGTCAACGGGATGCCGCGGTGCTCCTCGTTGATGTACAGGTGGCAGATGCGGCGGTACACCTCGCCCTGCTCGGGCATCAGTTGGAAGTTGGCTTTCAGGTCGGTCTCCACGCGGTAGCGGTCCATCAGCATAGTCATGATTTCCATGCCCTTCTCCCAGGCCGAGACGATGGGCAGGCTCATAGGGTTCTTCACCATCATCTTAGCACTAGCAGCCGCGGCCAGGGGGTCGCTCTCATCCAGGGTCTCAAAGCTCCGCTTGCCGTCCTTCTCGGTGA…
Chadox1tHIVconsv62_SIXTYTWO	+	1201	2511 2523	3997	1	mRNA#1044_1_copies:polyA_is_-1	-1	-1	HIV_gag_pol__TSS Splice acceptor/donors :TT_GT END	none from list		MQEFGIPYNPQSQGVVESMNNELKKIIGQVRDQAEHLKTAVQMAVLIHNFKRRGGIGGYSAGERIVDIIATDIQTRELQKQIIKIQNFRVYYRDSRDPLWKGPAKLLWRGEGAVVIQDNSEIKVVPRRKAKIIRDYGKQMAGDDCVASRQDEDFNLPPVVAKEIVASCDKCQLKGEAIHGQVDCSPGMWQLDCTHLEGKIILVAVHVASGYAEIQKQGQGQWTYQIYQEPYKNLKTGKYALPGRWKPKMIGGIGGFIKVRQYDQIPIEICGHKAIGTVLIGPTPVNIIGRNLLTQIGCTLNFPISPIETVPVKLKPGMDGPKVKQWPLTEEKIKALVEICTEMEKEGKISKIGPENPYNTPVFAIKKKDSTRWRKLVDFRELNKRTQDAAGHPSPQRPE…	AGATCTCCCTATCAGTGATAGAGATCGTCGACGAGCTCGTTTAGTGAACCGTCAGATCGCCTGGAGACGCCATCCACGCTGTTTTGACCTCCATAGAAGACACCGGGACCGATCCAGCCTCCGGTTAAGCTTGGTACCTTATCCACCATGCAGGAGTTCGGCATCCCCTACAACCCTCAGAGCCAGGGCGTGGTGGAGAGCATGAACAACGAGCTGAAGAAGATCATCGGCCAGGTGCGCGACCAGGCCGAGCACCTGAAGACCGCCGTGCAGATGGCCGTGCTGATCCACAACTTCAAGCGCCGCGGCGGCATCGGCGGCTACAGCGCCGGCGAGCGCATCGTGGACATCATCGCCACCGACATCCAGACCCGCGAGCTGCAGAAGCAGATCATCAAG…
Chadox1tHIVconsv62_SIXTYTWO	+	1201	4002 14168	14184	1	mRNA#1021_1_copies:polyA_is_-1	-1	-1	HIV_gag_pol__TSS Splice acceptor/donors :TA_GC END	HIV_gag_pol		MQEFGIPYNPQSQGVVESMNNELKKIIGQVRDQAEHLKTAVQMAVLIHNFKRRGGIGGYSAGERIVDIIATDIQTRELQKQIIKIQNFRVYYRDSRDPLWKGPAKLLWRGEGAVVIQDNSEIKVVPRRKAKIIRDYGKQMAGDDCVASRQDEDFNLPPVVAKEIVASCDKCQLKGEAIHGQVDCSPGMWQLDCTHLEGKIILVAVHVASGYAEIQKQGQGQWTYQIYQEPYKNLKTGKYALPGRWKPKMIGGIGGFIKVRQYDQIPIEICGHKAIGTVLIGPTPVNIIGRNLLTQIGCTLNFPISPIETVPVKLKPGMDGPKVKQWPLTEEKIKALVEICTEMEKEGKISKIGPENPYNTPVFAIKKKDSTRWRKLVDFRELNKRTQDFWEVQLGIPHP…
Chadox1tHIVconsv62_SIXTYTWO	+	1201		1332	1	mRNA#704_1_copies:polyA_is_-1	-1	-1	HIV_gag_pol__TSS Splice acceptor/donors END	none from list			AGATCTCCCTATCAGTGATAGAGATCGTCGACGAGCTCGTTTAGTGAACCGTCAGATCGCCTGGAGACGCCATCCACGCTGTTTTGACCTCCATAGAAGACACCGGGACCGATCCAGCCTCCGGTTAAGCTT
Chadox1tHIVconsv62_SIXTYTWO	+	6949	6986 8008 8079 10535 10621 11840 12813 12859	14858	1	mRNA#671_1_copies:polyA_is_-1	-1	-1	Major_late_TSS,tpl_1,tpl_2,tpl_3,VA_I,VA_II,preIIIa(L1) Splice acceptor/donors :GT_AG:GT_AG:GT_AG:CG_AG END	none from list		MHPVLRQMRPHHPPPQQQPPPPQPALLPPPQQQQQLPATTAAAAVSGAGQTSQYDHLALEEGEGLARLGASSPERHPRVQMKRDAREAYVPKQNLFRDRSGEEPEEMRAARFHAGRELRRGLDRKRVLRDEDFEADELTGISPARAHVAAANLVTAYEQTVKEESNFQKSFNNHVRTLIAREEVTLGLMHLWDLLEAIVQNPTSKPLTAQLFLVVQHSRDNEAFREALLNITEPEGRWLLDLVNILQSIVVQERGLPLSEKLAAINFSVLSLGKYYARKIYKTPYVPIDKEVKIDGFYMRMTLKVLTLSDDLGVYRNDRMHRAVSLQRALTGAGTEGESYFDMGADLHWQPSRRALEAAGGPPYIEEVDDEVDEEGEYLED	GTCTTCCGGATCGCTGTCCAGGAGCGCCAGCTGTTGGGCTCGCGGTTGAGAAGGAACTCTTCGCGGTCCTTCCAGTACTCTTCGAGGGGGAACCCGTCCTGATCTGCACGGGACTCCGCGCAAGGACCTGAGCGTCTCGAGATCCACGGGATCTGAAAACCGTTGAACGAAGGCTTCGAGCCAGTCGCAGTCGCAAGATGCATCCCGTACTGCGGCAGATGCGCCCCCACCACCCTCCACCGCAACAACAGCCCCCTCCTCCACAGCCGGCGCTTCTGCCCCCGCCCCAGCAGCAGCAGCAACTTCCAGCCACGACCGCCGCGGCCGCCGTGAGCGGGGCTGGACAGACTTCTCAGTATGATCACCTGGCCTTGGAAGAGGGCGAGGGGCTGGCGCGCC…
Chadox1tHIVconsv62_SIXTYTWO	+	1201	2184 2196	4013	1	mRNA#529_1_copies:polyA_is_-1	-1	-1	HIV_gag_pol__TSS Splice acceptor/donors :AT_AC END	none from list		MQEFGIPYNPQSQGVVESMNNELKKIIGQVRDQAEHLKTAVQMAVLIHNFKRRGGIGGYSAGERIVDIIATDIQTRELQKQIIKIQNFRVYYRDSRDPLWKGPAKLLWRGEGAVVIQDNSEIKVVPRRKAKIIRDYGKQMAGDDCVASRQDEDFNLPPVVAKEIVASCDKCQLKGEAIHGQVDCSPGMWQLDCTHLEGKIILVAVHVASGYAEIQKQGQGQWTYQIYQEPYKNLKTGKYALPGRWKPKMIGGIGGFIKVRQYDQIPIEICGHKAIGTVLPCEHHRPQPADPDRLHPELPHQPHRDRAREAEARHGRPQGEAVAPDRGEDQGPGGDLHRDGEGGQDQQDRPREPLQHPSVRHQEEGQHPLAQAGGLPRAEQAHPGLLGGAAGHPSPQRPE…	AGATCTCCCTATCAGTGATAGAGATCGTCGACGAGCTCGTTTAGTGAACCGTCAGATCGCCTGGAGACGCCATCCACGCTGTTTTGACCTCCATAGAAGACACCGGGACCGATCCAGCCTCCGGTTAAGCTTGGTACCTTATCCACCATGCAGGAGTTCGGCATCCCCTACAACCCTCAGAGCCAGGGCGTGGTGGAGAGCATGAACAACGAGCTGAAGAAGATCATCGGCCAGGTGCGCGACCAGGCCGAGCACCTGAAGACCGCCGTGCAGATGGCCGTGCTGATCCACAACTTCAAGCGCCGCGGCGGCATCGGCGGCTACAGCGCCGGCGAGCGCATCGTGGACATCATCGCCACCGACATCCAGACCCGCGAGCTGCAGAAGCAGATCATCAAG…
[truncated: 83 more rows]
