# Supplementary material for: Adenovirus Transcriptome in Human Cells Infected with ChAdOx1-Vectored Candidate HIV-1 Vaccine Is Dominated by High Levels of Correctly Spliced HIVconsv1&62 Transgene RNA
Source: Vaccines (Basel). 2023 Jul 1;11(7):1187. doi: 10.3390/vaccines11071187 (PMC10384973; doi:10.3390/vaccines11071187)
Supplement: Supplementary file 1 [file vaccines-11-01187-s001.zip › Table S3 Characterised C1 and C62 transcripts in MRC-5 cells.xlsx]

## Sheet: Legend
Table S3. Characterised C1 and C62 transcripts in MRC-5 cells.
This table provides data on the C1 and C62 transcripts in vaccine-infected MRC-5 cells.It shows the structure of all identified transcript groups and lists the transcripts belonging to each group. In addition, it also describes the features present in each transcript group, the 5' most ORF and the use of splice acceptor/donor sites.

## Sheet: TSS_Chadox_hiv_C1_MRC5_48hpi_ss
Contig	Strand	Start (including 10 nt location correction)	Exons	PolyA site End	Count	Transcript name	Average poly_A length	Std deviation	Features found	First ORF found	Second ORF	Primary ORF	Transcript (if ORF is not known)
Chadox1tHIVconsv1_fromgbk	+	1201		4246	1325	mRNA#1_1325_copies:polyA_is_-1	-1	-1	HIV_gag_pol__TSS,HIV_gag_pol Splice acceptor/donors END	HIV_gag_pol		MDAMKRGLCCVLLLCGAVFVSARPIVQNLQGQMVHQAISPRTLNAWVKVIEEKAFSPEVIPMFTALSEGATPQDLNTMLNTVGGHQAAMQMLKDTINEEAAEWDRVHPVHAGPIAPGQMREPRGSDIAGTTSNLQEQIGWMTSNPPIPVGDIYKRWIILGLNKIVRMYSPVSILDIRQGPKEPFRDYVDRFFKTLRAEQATQEVKNWMTDTLLVQNANPDCKTILRALGPGATLEEMMTACQGVGGPGHKARVLKCFNCGKEGHIAKNCRAPRKRGCWKCGREGHQMKDCNERQANFLGKIWPSHKGRPGNFLQSRPEPTAPPLPGKWKPKMIGGIGGFIKVKQYDQILIEICGKKAIGTVLVGPTPVNIIGRNMLTQLGCTLNFPISPIDTVPVTLKP…
Chadox1tHIVconsv1_fromgbk	+	1201		4219	1005	mRNA#2_1005_copies:polyA_is_-1	-1	-1	HIV_gag_pol__TSS,HIV_gag_pol Splice acceptor/donors END	HIV_gag_pol		MDAMKRGLCCVLLLCGAVFVSARPIVQNLQGQMVHQAISPRTLNAWVKVIEEKAFSPEVIPMFTALSEGATPQDLNTMLNTVGGHQAAMQMLKDTINEEAAEWDRVHPVHAGPIAPGQMREPRGSDIAGTTSNLQEQIGWMTSNPPIPVGDIYKRWIILGLNKIVRMYSPVSILDIRQGPKEPFRDYVDRFFKTLRAEQATQEVKNWMTDTLLVQNANPDCKTILRALGPGATLEEMMTACQGVGGPGHKARVLKCFNCGKEGHIAKNCRAPRKRGCWKCGREGHQMKDCNERQANFLGKIWPSHKGRPGNFLQSRPEPTAPPLPGKWKPKMIGGIGGFIKVKQYDQILIEICGKKAIGTVLVGPTPVNIIGRNMLTQLGCTLNFPISPIDTVPVTLKP…
Chadox1tHIVconsv1_fromgbk	+	1201		4065	635	mRNA#3_635_copies:polyA_is_-1	-1	-1	HIV_gag_pol__TSS,HIV_gag_pol Splice acceptor/donors END	HIV_gag_pol		MDAMKRGLCCVLLLCGAVFVSARPIVQNLQGQMVHQAISPRTLNAWVKVIEEKAFSPEVIPMFTALSEGATPQDLNTMLNTVGGHQAAMQMLKDTINEEAAEWDRVHPVHAGPIAPGQMREPRGSDIAGTTSNLQEQIGWMTSNPPIPVGDIYKRWIILGLNKIVRMYSPVSILDIRQGPKEPFRDYVDRFFKTLRAEQATQEVKNWMTDTLLVQNANPDCKTILRALGPGATLEEMMTACQGVGGPGHKARVLKCFNCGKEGHIAKNCRAPRKRGCWKCGREGHQMKDCNERQANFLGKIWPSHKGRPGNFLQSRPEPTAPPLPGKWKPKMIGGIGGFIKVKQYDQILIEICGKKAIGTVLVGPTPVNIIGRNMLTQLGCTLNFPISPIDTVPVTLKP…
Chadox1tHIVconsv1_fromgbk	+	1201		4189	388	mRNA#4_388_copies:polyA_is_-1	-1	-1	HIV_gag_pol__TSS,HIV_gag_pol Splice acceptor/donors END	HIV_gag_pol		MDAMKRGLCCVLLLCGAVFVSARPIVQNLQGQMVHQAISPRTLNAWVKVIEEKAFSPEVIPMFTALSEGATPQDLNTMLNTVGGHQAAMQMLKDTINEEAAEWDRVHPVHAGPIAPGQMREPRGSDIAGTTSNLQEQIGWMTSNPPIPVGDIYKRWIILGLNKIVRMYSPVSILDIRQGPKEPFRDYVDRFFKTLRAEQATQEVKNWMTDTLLVQNANPDCKTILRALGPGATLEEMMTACQGVGGPGHKARVLKCFNCGKEGHIAKNCRAPRKRGCWKCGREGHQMKDCNERQANFLGKIWPSHKGRPGNFLQSRPEPTAPPLPGKWKPKMIGGIGGFIKVKQYDQILIEICGKKAIGTVLVGPTPVNIIGRNMLTQLGCTLNFPISPIDTVPVTLKP…
Chadox1tHIVconsv1_fromgbk	+	1201		4049	327	mRNA#5_327_copies:polyA_is_-1	-1	-1	HIV_gag_pol__TSS Splice acceptor/donors END	Possible 3' truncation of HIV_gag_pol		MDAMKRGLCCVLLLCGAVFVSARPIVQNLQGQMVHQAISPRTLNAWVKVIEEKAFSPEVIPMFTALSEGATPQDLNTMLNTVGGHQAAMQMLKDTINEEAAEWDRVHPVHAGPIAPGQMREPRGSDIAGTTSNLQEQIGWMTSNPPIPVGDIYKRWIILGLNKIVRMYSPVSILDIRQGPKEPFRDYVDRFFKTLRAEQATQEVKNWMTDTLLVQNANPDCKTILRALGPGATLEEMMTACQGVGGPGHKARVLKCFNCGKEGHIAKNCRAPRKRGCWKCGREGHQMKDCNERQANFLGKIWPSHKGRPGNFLQSRPEPTAPPLPGKWKPKMIGGIGGFIKVKQYDQILIEICGKKAIGTVLVGPTPVNIIGRNMLTQLGCTLNFPISPIDTVPVTLKP…	AGATCTCCCTATCAGTGATAGAGATCGTCGACGAGCTCGTTTAGTGAACCGTCAGATCGCCTGGAGACGCCATCCACGCTGTTTTGACCTCCATAGAAGACACCGGGACCGATCCAGCCTCCGGTTAAGCTTGGTACCGAGCTCGGATCCAGCTTCCCGGGCCACCATGGACGCCATGAAGCGCGGCCTGTGCTGCGTGCTGCTGCTGTGCGGCGCCGTGTTCGTGAGCGCCCGCCCCATCGTGCAGAACCTGCAGGGCCAGATGGTGCACCAGGCCATCAGCCCCCGCACCCTGAACGCCTGGGTGAAGGTGATCGAGGAGAAGGCCTTCAGCCCCGAGGTGATCCCCATGTTCACCGCCCTGAGCGAGGGCGCCACCCCCCAGGACCTGAACACCAT…
Chadox1tHIVconsv1_fromgbk	+	1201		4088	229	mRNA#6_229_copies:polyA_is_-1	-1	-1	HIV_gag_pol__TSS,HIV_gag_pol Splice acceptor/donors END	HIV_gag_pol		MDAMKRGLCCVLLLCGAVFVSARPIVQNLQGQMVHQAISPRTLNAWVKVIEEKAFSPEVIPMFTALSEGATPQDLNTMLNTVGGHQAAMQMLKDTINEEAAEWDRVHPVHAGPIAPGQMREPRGSDIAGTTSNLQEQIGWMTSNPPIPVGDIYKRWIILGLNKIVRMYSPVSILDIRQGPKEPFRDYVDRFFKTLRAEQATQEVKNWMTDTLLVQNANPDCKTILRALGPGATLEEMMTACQGVGGPGHKARVLKCFNCGKEGHIAKNCRAPRKRGCWKCGREGHQMKDCNERQANFLGKIWPSHKGRPGNFLQSRPEPTAPPLPGKWKPKMIGGIGGFIKVKQYDQILIEICGKKAIGTVLVGPTPVNIIGRNMLTQLGCTLNFPISPIDTVPVTLKP…
Chadox1tHIVconsv1_fromgbk	+	1201		4131	112	mRNA#7_112_copies:polyA_is_-1	-1	-1	HIV_gag_pol__TSS,HIV_gag_pol Splice acceptor/donors END	HIV_gag_pol		MDAMKRGLCCVLLLCGAVFVSARPIVQNLQGQMVHQAISPRTLNAWVKVIEEKAFSPEVIPMFTALSEGATPQDLNTMLNTVGGHQAAMQMLKDTINEEAAEWDRVHPVHAGPIAPGQMREPRGSDIAGTTSNLQEQIGWMTSNPPIPVGDIYKRWIILGLNKIVRMYSPVSILDIRQGPKEPFRDYVDRFFKTLRAEQATQEVKNWMTDTLLVQNANPDCKTILRALGPGATLEEMMTACQGVGGPGHKARVLKCFNCGKEGHIAKNCRAPRKRGCWKCGREGHQMKDCNERQANFLGKIWPSHKGRPGNFLQSRPEPTAPPLPGKWKPKMIGGIGGFIKVKQYDQILIEICGKKAIGTVLVGPTPVNIIGRNMLTQLGCTLNFPISPIDTVPVTLKP…
Chadox1tHIVconsv1_fromgbk	+	1201		4166	63	mRNA#8_63_copies:polyA_is_-1	-1	-1	HIV_gag_pol__TSS,HIV_gag_pol Splice acceptor/donors END	HIV_gag_pol		MDAMKRGLCCVLLLCGAVFVSARPIVQNLQGQMVHQAISPRTLNAWVKVIEEKAFSPEVIPMFTALSEGATPQDLNTMLNTVGGHQAAMQMLKDTINEEAAEWDRVHPVHAGPIAPGQMREPRGSDIAGTTSNLQEQIGWMTSNPPIPVGDIYKRWIILGLNKIVRMYSPVSILDIRQGPKEPFRDYVDRFFKTLRAEQATQEVKNWMTDTLLVQNANPDCKTILRALGPGATLEEMMTACQGVGGPGHKARVLKCFNCGKEGHIAKNCRAPRKRGCWKCGREGHQMKDCNERQANFLGKIWPSHKGRPGNFLQSRPEPTAPPLPGKWKPKMIGGIGGFIKVKQYDQILIEICGKKAIGTVLVGPTPVNIIGRNMLTQLGCTLNFPISPIDTVPVTLKP…
Chadox1tHIVconsv1_fromgbk	+	1201		4109	42	mRNA#9_42_copies:polyA_is_-1	-1	-1	HIV_gag_pol__TSS,HIV_gag_pol Splice acceptor/donors END	HIV_gag_pol		MDAMKRGLCCVLLLCGAVFVSARPIVQNLQGQMVHQAISPRTLNAWVKVIEEKAFSPEVIPMFTALSEGATPQDLNTMLNTVGGHQAAMQMLKDTINEEAAEWDRVHPVHAGPIAPGQMREPRGSDIAGTTSNLQEQIGWMTSNPPIPVGDIYKRWIILGLNKIVRMYSPVSILDIRQGPKEPFRDYVDRFFKTLRAEQATQEVKNWMTDTLLVQNANPDCKTILRALGPGATLEEMMTACQGVGGPGHKARVLKCFNCGKEGHIAKNCRAPRKRGCWKCGREGHQMKDCNERQANFLGKIWPSHKGRPGNFLQSRPEPTAPPLPGKWKPKMIGGIGGFIKVKQYDQILIEICGKKAIGTVLVGPTPVNIIGRNMLTQLGCTLNFPISPIDTVPVTLKP…
Chadox1tHIVconsv1_fromgbk	+	1201		4033	33	mRNA#10_33_copies:polyA_is_-1	-1	-1	HIV_gag_pol__TSS Splice acceptor/donors END	Possible 3' truncation of HIV_gag_pol		MDAMKRGLCCVLLLCGAVFVSARPIVQNLQGQMVHQAISPRTLNAWVKVIEEKAFSPEVIPMFTALSEGATPQDLNTMLNTVGGHQAAMQMLKDTINEEAAEWDRVHPVHAGPIAPGQMREPRGSDIAGTTSNLQEQIGWMTSNPPIPVGDIYKRWIILGLNKIVRMYSPVSILDIRQGPKEPFRDYVDRFFKTLRAEQATQEVKNWMTDTLLVQNANPDCKTILRALGPGATLEEMMTACQGVGGPGHKARVLKCFNCGKEGHIAKNCRAPRKRGCWKCGREGHQMKDCNERQANFLGKIWPSHKGRPGNFLQSRPEPTAPPLPGKWKPKMIGGIGGFIKVKQYDQILIEICGKKAIGTVLVGPTPVNIIGRNMLTQLGCTLNFPISPIDTVPVTLKP…	AGATCTCCCTATCAGTGATAGAGATCGTCGACGAGCTCGTTTAGTGAACCGTCAGATCGCCTGGAGACGCCATCCACGCTGTTTTGACCTCCATAGAAGACACCGGGACCGATCCAGCCTCCGGTTAAGCTTGGTACCGAGCTCGGATCCAGCTTCCCGGGCCACCATGGACGCCATGAAGCGCGGCCTGTGCTGCGTGCTGCTGCTGTGCGGCGCCGTGTTCGTGAGCGCCCGCCCCATCGTGCAGAACCTGCAGGGCCAGATGGTGCACCAGGCCATCAGCCCCCGCACCCTGAACGCCTGGGTGAAGGTGATCGAGGAGAAGGCCTTCAGCCCCGAGGTGATCCCCATGTTCACCGCCCTGAGCGAGGGCGCCACCCCCCAGGACCTGAACACCAT…
Chadox1tHIVconsv1_fromgbk	+	1201	4258 4552	5023	30	mRNA#11_30_copies:polyA_is_-1	-1	-1	HIV_gag_pol__TSS,HIV_gag_pol,pIX Splice acceptor/donors :GT_AG END	HIV_gag_pol		MDAMKRGLCCVLLLCGAVFVSARPIVQNLQGQMVHQAISPRTLNAWVKVIEEKAFSPEVIPMFTALSEGATPQDLNTMLNTVGGHQAAMQMLKDTINEEAAEWDRVHPVHAGPIAPGQMREPRGSDIAGTTSNLQEQIGWMTSNPPIPVGDIYKRWIILGLNKIVRMYSPVSILDIRQGPKEPFRDYVDRFFKTLRAEQATQEVKNWMTDTLLVQNANPDCKTILRALGPGATLEEMMTACQGVGGPGHKARVLKCFNCGKEGHIAKNCRAPRKRGCWKCGREGHQMKDCNERQANFLGKIWPSHKGRPGNFLQSRPEPTAPPLPGKWKPKMIGGIGGFIKVKQYDQILIEICGKKAIGTVLVGPTPVNIIGRNMLTQLGCTLNFPISPIDTVPVTLKP…
Chadox1tHIVconsv1_fromgbk	+	1219		4219	20	mRNA#12_20_copies:polyA_is_-1	-1	-1	HIV_gag_pol__TSS,HIV_gag_pol Splice acceptor/donors END	HIV_gag_pol		MDAMKRGLCCVLLLCGAVFVSARPIVQNLQGQMVHQAISPRTLNAWVKVIEEKAFSPEVIPMFTALSEGATPQDLNTMLNTVGGHQAAMQMLKDTINEEAAEWDRVHPVHAGPIAPGQMREPRGSDIAGTTSNLQEQIGWMTSNPPIPVGDIYKRWIILGLNKIVRMYSPVSILDIRQGPKEPFRDYVDRFFKTLRAEQATQEVKNWMTDTLLVQNANPDCKTILRALGPGATLEEMMTACQGVGGPGHKARVLKCFNCGKEGHIAKNCRAPRKRGCWKCGREGHQMKDCNERQANFLGKIWPSHKGRPGNFLQSRPEPTAPPLPGKWKPKMIGGIGGFIKVKQYDQILIEICGKKAIGTVLVGPTPVNIIGRNMLTQLGCTLNFPISPIDTVPVTLKP…
Chadox1tHIVconsv1_fromgbk	+	1201	4258 4552	4972	19	mRNA#13_19_copies:polyA_is_-1	-1	-1	HIV_gag_pol__TSS,HIV_gag_pol Splice acceptor/donors :GT_AG END	HIV_gag_pol		MDAMKRGLCCVLLLCGAVFVSARPIVQNLQGQMVHQAISPRTLNAWVKVIEEKAFSPEVIPMFTALSEGATPQDLNTMLNTVGGHQAAMQMLKDTINEEAAEWDRVHPVHAGPIAPGQMREPRGSDIAGTTSNLQEQIGWMTSNPPIPVGDIYKRWIILGLNKIVRMYSPVSILDIRQGPKEPFRDYVDRFFKTLRAEQATQEVKNWMTDTLLVQNANPDCKTILRALGPGATLEEMMTACQGVGGPGHKARVLKCFNCGKEGHIAKNCRAPRKRGCWKCGREGHQMKDCNERQANFLGKIWPSHKGRPGNFLQSRPEPTAPPLPGKWKPKMIGGIGGFIKVKQYDQILIEICGKKAIGTVLVGPTPVNIIGRNMLTQLGCTLNFPISPIDTVPVTLKP…
Chadox1tHIVconsv1_fromgbk	+	1219		4246	14	mRNA#14_14_copies:polyA_is_-1	-1	-1	HIV_gag_pol__TSS,HIV_gag_pol Splice acceptor/donors END	HIV_gag_pol		MDAMKRGLCCVLLLCGAVFVSARPIVQNLQGQMVHQAISPRTLNAWVKVIEEKAFSPEVIPMFTALSEGATPQDLNTMLNTVGGHQAAMQMLKDTINEEAAEWDRVHPVHAGPIAPGQMREPRGSDIAGTTSNLQEQIGWMTSNPPIPVGDIYKRWIILGLNKIVRMYSPVSILDIRQGPKEPFRDYVDRFFKTLRAEQATQEVKNWMTDTLLVQNANPDCKTILRALGPGATLEEMMTACQGVGGPGHKARVLKCFNCGKEGHIAKNCRAPRKRGCWKCGREGHQMKDCNERQANFLGKIWPSHKGRPGNFLQSRPEPTAPPLPGKWKPKMIGGIGGFIKVKQYDQILIEICGKKAIGTVLVGPTPVNIIGRNMLTQLGCTLNFPISPIDTVPVTLKP…
Chadox1tHIVconsv1_fromgbk	+	1201		2458	12	mRNA#15_12_copies:polyA_is_-1	-1	-1	HIV_gag_pol__TSS Splice acceptor/donors END	Possible 3' truncation of HIV_gag_pol		MDAMKRGLCCVLLLCGAVFVSARPIVQNLQGQMVHQAISPRTLNAWVKVIEEKAFSPEVIPMFTALSEGATPQDLNTMLNTVGGHQAAMQMLKDTINEEAAEWDRVHPVHAGPIAPGQMREPRGSDIAGTTSNLQEQIGWMTSNPPIPVGDIYKRWIILGLNKIVRMYSPVSILDIRQGPKEPFRDYVDRFFKTLRAEQATQEVKNWMTDTLLVQNANPDCKTILRALGPGATLEEMMTACQGVGGPGHKARVLKCFNCGKEGHIAKNCRAPRKRGCWKCGREGHQMKDCNERQANFLGKIWPSHKGRPGNFLQSRPEPTAPPLPGKWKPKMIGGIGGFIKVKQYDQILIEICGKKAIGTVLVG	AGATCTCCCTATCAGTGATAGAGATCGTCGACGAGCTCGTTTAGTGAACCGTCAGATCGCCTGGAGACGCCATCCACGCTGTTTTGACCTCCATAGAAGACACCGGGACCGATCCAGCCTCCGGTTAAGCTTGGTACCGAGCTCGGATCCAGCTTCCCGGGCCACCATGGACGCCATGAAGCGCGGCCTGTGCTGCGTGCTGCTGCTGTGCGGCGCCGTGTTCGTGAGCGCCCGCCCCATCGTGCAGAACCTGCAGGGCCAGATGGTGCACCAGGCCATCAGCCCCCGCACCCTGAACGCCTGGGTGAAGGTGATCGAGGAGAAGGCCTTCAGCCCCGAGGTGATCCCCATGTTCACCGCCCTGAGCGAGGGCGCCACCCCCCAGGACCTGAACACCAT…
Chadox1tHIVconsv1_fromgbk	+	1219		4065	11	mRNA#17_11_copies:polyA_is_-1	-1	-1	HIV_gag_pol__TSS,HIV_gag_pol Splice acceptor/donors END	HIV_gag_pol		MDAMKRGLCCVLLLCGAVFVSARPIVQNLQGQMVHQAISPRTLNAWVKVIEEKAFSPEVIPMFTALSEGATPQDLNTMLNTVGGHQAAMQMLKDTINEEAAEWDRVHPVHAGPIAPGQMREPRGSDIAGTTSNLQEQIGWMTSNPPIPVGDIYKRWIILGLNKIVRMYSPVSILDIRQGPKEPFRDYVDRFFKTLRAEQATQEVKNWMTDTLLVQNANPDCKTILRALGPGATLEEMMTACQGVGGPGHKARVLKCFNCGKEGHIAKNCRAPRKRGCWKCGREGHQMKDCNERQANFLGKIWPSHKGRPGNFLQSRPEPTAPPLPGKWKPKMIGGIGGFIKVKQYDQILIEICGKKAIGTVLVGPTPVNIIGRNMLTQLGCTLNFPISPIDTVPVTLKP…
Chadox1tHIVconsv1_fromgbk	+	1219		4189	11	mRNA#16_11_copies:polyA_is_-1	-1	-1	HIV_gag_pol__TSS,HIV_gag_pol Splice acceptor/donors END	HIV_gag_pol		MDAMKRGLCCVLLLCGAVFVSARPIVQNLQGQMVHQAISPRTLNAWVKVIEEKAFSPEVIPMFTALSEGATPQDLNTMLNTVGGHQAAMQMLKDTINEEAAEWDRVHPVHAGPIAPGQMREPRGSDIAGTTSNLQEQIGWMTSNPPIPVGDIYKRWIILGLNKIVRMYSPVSILDIRQGPKEPFRDYVDRFFKTLRAEQATQEVKNWMTDTLLVQNANPDCKTILRALGPGATLEEMMTACQGVGGPGHKARVLKCFNCGKEGHIAKNCRAPRKRGCWKCGREGHQMKDCNERQANFLGKIWPSHKGRPGNFLQSRPEPTAPPLPGKWKPKMIGGIGGFIKVKQYDQILIEICGKKAIGTVLVGPTPVNIIGRNMLTQLGCTLNFPISPIDTVPVTLKP…
Chadox1tHIVconsv1_fromgbk	+	1201		3986	10	mRNA#20_10_copies:polyA_is_-1	-1	-1	HIV_gag_pol__TSS Splice acceptor/donors END	Possible 3' truncation of HIV_gag_pol		MDAMKRGLCCVLLLCGAVFVSARPIVQNLQGQMVHQAISPRTLNAWVKVIEEKAFSPEVIPMFTALSEGATPQDLNTMLNTVGGHQAAMQMLKDTINEEAAEWDRVHPVHAGPIAPGQMREPRGSDIAGTTSNLQEQIGWMTSNPPIPVGDIYKRWIILGLNKIVRMYSPVSILDIRQGPKEPFRDYVDRFFKTLRAEQATQEVKNWMTDTLLVQNANPDCKTILRALGPGATLEEMMTACQGVGGPGHKARVLKCFNCGKEGHIAKNCRAPRKRGCWKCGREGHQMKDCNERQANFLGKIWPSHKGRPGNFLQSRPEPTAPPLPGKWKPKMIGGIGGFIKVKQYDQILIEICGKKAIGTVLVGPTPVNIIGRNMLTQLGCTLNFPISPIDTVPVTLKP…	AGATCTCCCTATCAGTGATAGAGATCGTCGACGAGCTCGTTTAGTGAACCGTCAGATCGCCTGGAGACGCCATCCACGCTGTTTTGACCTCCATAGAAGACACCGGGACCGATCCAGCCTCCGGTTAAGCTTGGTACCGAGCTCGGATCCAGCTTCCCGGGCCACCATGGACGCCATGAAGCGCGGCCTGTGCTGCGTGCTGCTGCTGTGCGGCGCCGTGTTCGTGAGCGCCCGCCCCATCGTGCAGAACCTGCAGGGCCAGATGGTGCACCAGGCCATCAGCCCCCGCACCCTGAACGCCTGGGTGAAGGTGATCGAGGAGAAGGCCTTCAGCCCCGAGGTGATCCCCATGTTCACCGCCCTGAGCGAGGGCGCCACCCCCCAGGACCTGAACACCAT…
Chadox1tHIVconsv1_fromgbk	+	1201		3194	10	mRNA#18_10_copies:polyA_is_-1	-1	-1	HIV_gag_pol__TSS Splice acceptor/donors END	Possible 3' truncation of HIV_gag_pol		MDAMKRGLCCVLLLCGAVFVSARPIVQNLQGQMVHQAISPRTLNAWVKVIEEKAFSPEVIPMFTALSEGATPQDLNTMLNTVGGHQAAMQMLKDTINEEAAEWDRVHPVHAGPIAPGQMREPRGSDIAGTTSNLQEQIGWMTSNPPIPVGDIYKRWIILGLNKIVRMYSPVSILDIRQGPKEPFRDYVDRFFKTLRAEQATQEVKNWMTDTLLVQNANPDCKTILRALGPGATLEEMMTACQGVGGPGHKARVLKCFNCGKEGHIAKNCRAPRKRGCWKCGREGHQMKDCNERQANFLGKIWPSHKGRPGNFLQSRPEPTAPPLPGKWKPKMIGGIGGFIKVKQYDQILIEICGKKAIGTVLVGPTPVNIIGRNMLTQLGCTLNFPISPIDTVPVTLKP…	AGATCTCCCTATCAGTGATAGAGATCGTCGACGAGCTCGTTTAGTGAACCGTCAGATCGCCTGGAGACGCCATCCACGCTGTTTTGACCTCCATAGAAGACACCGGGACCGATCCAGCCTCCGGTTAAGCTTGGTACCGAGCTCGGATCCAGCTTCCCGGGCCACCATGGACGCCATGAAGCGCGGCCTGTGCTGCGTGCTGCTGCTGTGCGGCGCCGTGTTCGTGAGCGCCCGCCCCATCGTGCAGAACCTGCAGGGCCAGATGGTGCACCAGGCCATCAGCCCCCGCACCCTGAACGCCTGGGTGAAGGTGATCGAGGAGAAGGCCTTCAGCCCCGAGGTGATCCCCATGTTCACCGCCCTGAGCGAGGGCGCCACCCCCCAGGACCTGAACACCAT…
Chadox1tHIVconsv1_fromgbk	+	1219		4049	9	mRNA#28_9_copies:polyA_is_-1	-1	-1	HIV_gag_pol__TSS Splice acceptor/donors END	Possible 3' truncation of HIV_gag_pol		MDAMKRGLCCVLLLCGAVFVSARPIVQNLQGQMVHQAISPRTLNAWVKVIEEKAFSPEVIPMFTALSEGATPQDLNTMLNTVGGHQAAMQMLKDTINEEAAEWDRVHPVHAGPIAPGQMREPRGSDIAGTTSNLQEQIGWMTSNPPIPVGDIYKRWIILGLNKIVRMYSPVSILDIRQGPKEPFRDYVDRFFKTLRAEQATQEVKNWMTDTLLVQNANPDCKTILRALGPGATLEEMMTACQGVGGPGHKARVLKCFNCGKEGHIAKNCRAPRKRGCWKCGREGHQMKDCNERQANFLGKIWPSHKGRPGNFLQSRPEPTAPPLPGKWKPKMIGGIGGFIKVKQYDQILIEICGKKAIGTVLVGPTPVNIIGRNMLTQLGCTLNFPISPIDTVPVTLKP…	TAGAGATCGTCGACGAGCTCGTTTAGTGAACCGTCAGATCGCCTGGAGACGCCATCCACGCTGTTTTGACCTCCATAGAAGACACCGGGACCGATCCAGCCTCCGGTTAAGCTTGGTACCGAGCTCGGATCCAGCTTCCCGGGCCACCATGGACGCCATGAAGCGCGGCCTGTGCTGCGTGCTGCTGCTGTGCGGCGCCGTGTTCGTGAGCGCCCGCCCCATCGTGCAGAACCTGCAGGGCCAGATGGTGCACCAGGCCATCAGCCCCCGCACCCTGAACGCCTGGGTGAAGGTGATCGAGGAGAAGGCCTTCAGCCCCGAGGTGATCCCCATGTTCACCGCCCTGAGCGAGGGCGCCACCCCCCAGGACCTGAACACCATGCTGAACACCGTGGGCGG…
Chadox1tHIVconsv1_fromgbk	+	1201		2074	9	mRNA#26_9_copies:polyA_is_-1	-1	-1	HIV_gag_pol__TSS Splice acceptor/donors END	Possible 3' truncation of HIV_gag_pol		MDAMKRGLCCVLLLCGAVFVSARPIVQNLQGQMVHQAISPRTLNAWVKVIEEKAFSPEVIPMFTALSEGATPQDLNTMLNTVGGHQAAMQMLKDTINEEAAEWDRVHPVHAGPIAPGQMREPRGSDIAGTTSNLQEQIGWMTSNPPIPVGDIYKRWIILGLNKIVRMYSPVSILDIRQGPKEPFRDYVDRFFKTLRAEQATQEVKNWMTDTLLVQNANPDCKTILRALGPGATLEE	AGATCTCCCTATCAGTGATAGAGATCGTCGACGAGCTCGTTTAGTGAACCGTCAGATCGCCTGGAGACGCCATCCACGCTGTTTTGACCTCCATAGAAGACACCGGGACCGATCCAGCCTCCGGTTAAGCTTGGTACCGAGCTCGGATCCAGCTTCCCGGGCCACCATGGACGCCATGAAGCGCGGCCTGTGCTGCGTGCTGCTGCTGTGCGGCGCCGTGTTCGTGAGCGCCCGCCCCATCGTGCAGAACCTGCAGGGCCAGATGGTGCACCAGGCCATCAGCCCCCGCACCCTGAACGCCTGGGTGAAGGTGATCGAGGAGAAGGCCTTCAGCCCCGAGGTGATCCCCATGTTCACCGCCCTGAGCGAGGGCGCCACCCCCCAGGACCTGAACACCAT…
Chadox1tHIVconsv1_fromgbk	+	1201		1663	9	mRNA#21_9_copies:polyA_is_-1	-1	-1	HIV_gag_pol__TSS Splice acceptor/donors END	Possible 3' truncation of HIV_gag_pol		MDAMKRGLCCVLLLCGAVFVSARPIVQNLQGQMVHQAISPRTLNAWVKVIEEKAFSPEVIPMFTALSEGATPQDLNTMLNTVGGHQAAMQMLKDTINEE	AGATCTCCCTATCAGTGATAGAGATCGTCGACGAGCTCGTTTAGTGAACCGTCAGATCGCCTGGAGACGCCATCCACGCTGTTTTGACCTCCATAGAAGACACCGGGACCGATCCAGCCTCCGGTTAAGCTTGGTACCGAGCTCGGATCCAGCTTCCCGGGCCACCATGGACGCCATGAAGCGCGGCCTGTGCTGCGTGCTGCTGCTGTGCGGCGCCGTGTTCGTGAGCGCCCGCCCCATCGTGCAGAACCTGCAGGGCCAGATGGTGCACCAGGCCATCAGCCCCCGCACCCTGAACGCCTGGGTGAAGGTGATCGAGGAGAAGGCCTTCAGCCCCGAGGTGATCCCCATGTTCACCGCCCTGAGCGAGGGCGCCACCCCCCAGGACCTGAACACCAT…
Chadox1tHIVconsv1_fromgbk	+	1243		4219	9	mRNA#24_9_copies:polyA_is_-1	-1	-1	HIV_gag_pol__TSS,HIV_gag_pol Splice acceptor/donors END	HIV_gag_pol		MDAMKRGLCCVLLLCGAVFVSARPIVQNLQGQMVHQAISPRTLNAWVKVIEEKAFSPEVIPMFTALSEGATPQDLNTMLNTVGGHQAAMQMLKDTINEEAAEWDRVHPVHAGPIAPGQMREPRGSDIAGTTSNLQEQIGWMTSNPPIPVGDIYKRWIILGLNKIVRMYSPVSILDIRQGPKEPFRDYVDRFFKTLRAEQATQEVKNWMTDTLLVQNANPDCKTILRALGPGATLEEMMTACQGVGGPGHKARVLKCFNCGKEGHIAKNCRAPRKRGCWKCGREGHQMKDCNERQANFLGKIWPSHKGRPGNFLQSRPEPTAPPLPGKWKPKMIGGIGGFIKVKQYDQILIEICGKKAIGTVLVGPTPVNIIGRNMLTQLGCTLNFPISPIDTVPVTLKP…
Chadox1tHIVconsv1_fromgbk	+	1243		4246	9	mRNA#23_9_copies:polyA_is_-1	-1	-1	HIV_gag_pol__TSS,HIV_gag_pol Splice acceptor/donors END	HIV_gag_pol		MDAMKRGLCCVLLLCGAVFVSARPIVQNLQGQMVHQAISPRTLNAWVKVIEEKAFSPEVIPMFTALSEGATPQDLNTMLNTVGGHQAAMQMLKDTINEEAAEWDRVHPVHAGPIAPGQMREPRGSDIAGTTSNLQEQIGWMTSNPPIPVGDIYKRWIILGLNKIVRMYSPVSILDIRQGPKEPFRDYVDRFFKTLRAEQATQEVKNWMTDTLLVQNANPDCKTILRALGPGATLEEMMTACQGVGGPGHKARVLKCFNCGKEGHIAKNCRAPRKRGCWKCGREGHQMKDCNERQANFLGKIWPSHKGRPGNFLQSRPEPTAPPLPGKWKPKMIGGIGGFIKVKQYDQILIEICGKKAIGTVLVGPTPVNIIGRNMLTQLGCTLNFPISPIDTVPVTLKP…
Chadox1tHIVconsv1_fromgbk	+	1201		5023	8	mRNA#29_8_copies:polyA_is_-1	-1	-1	HIV_gag_pol__TSS,HIV_gag_pol,pIX Splice acceptor/donors END	HIV_gag_pol		MDAMKRGLCCVLLLCGAVFVSARPIVQNLQGQMVHQAISPRTLNAWVKVIEEKAFSPEVIPMFTALSEGATPQDLNTMLNTVGGHQAAMQMLKDTINEEAAEWDRVHPVHAGPIAPGQMREPRGSDIAGTTSNLQEQIGWMTSNPPIPVGDIYKRWIILGLNKIVRMYSPVSILDIRQGPKEPFRDYVDRFFKTLRAEQATQEVKNWMTDTLLVQNANPDCKTILRALGPGATLEEMMTACQGVGGPGHKARVLKCFNCGKEGHIAKNCRAPRKRGCWKCGREGHQMKDCNERQANFLGKIWPSHKGRPGNFLQSRPEPTAPPLPGKWKPKMIGGIGGFIKVKQYDQILIEICGKKAIGTVLVGPTPVNIIGRNMLTQLGCTLNFPISPIDTVPVTLKP…
Chadox1tHIVconsv1_fromgbk	+	1201	3979 4552	4972	7	mRNA#44_7_copies:polyA_is_-1	-1	-1	HIV_gag_pol__TSS Splice acceptor/donors :GT_AG END	none from list		MDAMKRGLCCVLLLCGAVFVSARPIVQNLQGQMVHQAISPRTLNAWVKVIEEKAFSPEVIPMFTALSEGATPQDLNTMLNTVGGHQAAMQMLKDTINEEAAEWDRVHPVHAGPIAPGQMREPRGSDIAGTTSNLQEQIGWMTSNPPIPVGDIYKRWIILGLNKIVRMYSPVSILDIRQGPKEPFRDYVDRFFKTLRAEQATQEVKNWMTDTLLVQNANPDCKTILRALGPGATLEEMMTACQGVGGPGHKARVLKCFNCGKEGHIAKNCRAPRKRGCWKCGREGHQMKDCNERQANFLGKIWPSHKGRPGNFLQSRPEPTAPPLPGKWKPKMIGGIGGFIKVKQYDQILIEICGKKAIGTVLVGPTPVNIIGRNMLTQLGCTLNFPISPIDTVPVTLKP…	AGATCTCCCTATCAGTGATAGAGATCGTCGACGAGCTCGTTTAGTGAACCGTCAGATCGCCTGGAGACGCCATCCACGCTGTTTTGACCTCCATAGAAGACACCGGGACCGATCCAGCCTCCGGTTAAGCTTGGTACCGAGCTCGGATCCAGCTTCCCGGGCCACCATGGACGCCATGAAGCGCGGCCTGTGCTGCGTGCTGCTGCTGTGCGGCGCCGTGTTCGTGAGCGCCCGCCCCATCGTGCAGAACCTGCAGGGCCAGATGGTGCACCAGGCCATCAGCCCCCGCACCCTGAACGCCTGGGTGAAGGTGATCGAGGAGAAGGCCTTCAGCCCCGAGGTGATCCCCATGTTCACCGCCCTGAGCGAGGGCGCCACCCCCCAGGACCTGAACACCAT…
Chadox1tHIVconsv1_fromgbk	+	1201		1913	7	mRNA#45_7_copies:polyA_is_-1	-1	-1	HIV_gag_pol__TSS Splice acceptor/donors END	Possible 3' truncation of HIV_gag_pol		MDAMKRGLCCVLLLCGAVFVSARPIVQNLQGQMVHQAISPRTLNAWVKVIEEKAFSPEVIPMFTALSEGATPQDLNTMLNTVGGHQAAMQMLKDTINEEAAEWDRVHPVHAGPIAPGQMREPRGSDIAGTTSNLQEQIGWMTSNPPIPVGDIYKRWIILGLNKIVRMYSPVSILDIRQGPKE	AGATCTCCCTATCAGTGATAGAGATCGTCGACGAGCTCGTTTAGTGAACCGTCAGATCGCCTGGAGACGCCATCCACGCTGTTTTGACCTCCATAGAAGACACCGGGACCGATCCAGCCTCCGGTTAAGCTTGGTACCGAGCTCGGATCCAGCTTCCCGGGCCACCATGGACGCCATGAAGCGCGGCCTGTGCTGCGTGCTGCTGCTGTGCGGCGCCGTGTTCGTGAGCGCCCGCCCCATCGTGCAGAACCTGCAGGGCCAGATGGTGCACCAGGCCATCAGCCCCCGCACCCTGAACGCCTGGGTGAAGGTGATCGAGGAGAAGGCCTTCAGCCCCGAGGTGATCCCCATGTTCACCGCCCTGAGCGAGGGCGCCACCCCCCAGGACCTGAACACCAT…
Chadox1tHIVconsv1_fromgbk	+	1201		4015	7	mRNA#47_7_copies:polyA_is_-1	-1	-1	HIV_gag_pol__TSS Splice acceptor/donors END	Possible 3' truncation of HIV_gag_pol		MDAMKRGLCCVLLLCGAVFVSARPIVQNLQGQMVHQAISPRTLNAWVKVIEEKAFSPEVIPMFTALSEGATPQDLNTMLNTVGGHQAAMQMLKDTINEEAAEWDRVHPVHAGPIAPGQMREPRGSDIAGTTSNLQEQIGWMTSNPPIPVGDIYKRWIILGLNKIVRMYSPVSILDIRQGPKEPFRDYVDRFFKTLRAEQATQEVKNWMTDTLLVQNANPDCKTILRALGPGATLEEMMTACQGVGGPGHKARVLKCFNCGKEGHIAKNCRAPRKRGCWKCGREGHQMKDCNERQANFLGKIWPSHKGRPGNFLQSRPEPTAPPLPGKWKPKMIGGIGGFIKVKQYDQILIEICGKKAIGTVLVGPTPVNIIGRNMLTQLGCTLNFPISPIDTVPVTLKP…	AGATCTCCCTATCAGTGATAGAGATCGTCGACGAGCTCGTTTAGTGAACCGTCAGATCGCCTGGAGACGCCATCCACGCTGTTTTGACCTCCATAGAAGACACCGGGACCGATCCAGCCTCCGGTTAAGCTTGGTACCGAGCTCGGATCCAGCTTCCCGGGCCACCATGGACGCCATGAAGCGCGGCCTGTGCTGCGTGCTGCTGCTGTGCGGCGCCGTGTTCGTGAGCGCCCGCCCCATCGTGCAGAACCTGCAGGGCCAGATGGTGCACCAGGCCATCAGCCCCCGCACCCTGAACGCCTGGGTGAAGGTGATCGAGGAGAAGGCCTTCAGCCCCGAGGTGATCCCCATGTTCACCGCCCTGAGCGAGGGCGCCACCCCCCAGGACCTGAACACCAT…
Chadox1tHIVconsv1_fromgbk	+	1201		2660	6	mRNA#55_6_copies:polyA_is_-1	-1	-1	HIV_gag_pol__TSS Splice acceptor/donors END	Possible 3' truncation of HIV_gag_pol		MDAMKRGLCCVLLLCGAVFVSARPIVQNLQGQMVHQAISPRTLNAWVKVIEEKAFSPEVIPMFTALSEGATPQDLNTMLNTVGGHQAAMQMLKDTINEEAAEWDRVHPVHAGPIAPGQMREPRGSDIAGTTSNLQEQIGWMTSNPPIPVGDIYKRWIILGLNKIVRMYSPVSILDIRQGPKEPFRDYVDRFFKTLRAEQATQEVKNWMTDTLLVQNANPDCKTILRALGPGATLEEMMTACQGVGGPGHKARVLKCFNCGKEGHIAKNCRAPRKRGCWKCGREGHQMKDCNERQANFLGKIWPSHKGRPGNFLQSRPEPTAPPLPGKWKPKMIGGIGGFIKVKQYDQILIEICGKKAIGTVLVGPTPVNIIGRNMLTQLGCTLNFPISPIDTVPVTLKP…	AGATCTCCCTATCAGTGATAGAGATCGTCGACGAGCTCGTTTAGTGAACCGTCAGATCGCCTGGAGACGCCATCCACGCTGTTTTGACCTCCATAGAAGACACCGGGACCGATCCAGCCTCCGGTTAAGCTTGGTACCGAGCTCGGATCCAGCTTCCCGGGCCACCATGGACGCCATGAAGCGCGGCCTGTGCTGCGTGCTGCTGCTGTGCGGCGCCGTGTTCGTGAGCGCCCGCCCCATCGTGCAGAACCTGCAGGGCCAGATGGTGCACCAGGCCATCAGCCCCCGCACCCTGAACGCCTGGGTGAAGGTGATCGAGGAGAAGGCCTTCAGCCCCGAGGTGATCCCCATGTTCACCGCCCTGAGCGAGGGCGCCACCCCCCAGGACCTGAACACCAT…
Chadox1tHIVconsv1_fromgbk	+	1201	3979 4552	5023	6	mRNA#60_6_copies:polyA_is_-1	-1	-1	HIV_gag_pol__TSS,pIX Splice acceptor/donors :GT_AG END	none from list		MDAMKRGLCCVLLLCGAVFVSARPIVQNLQGQMVHQAISPRTLNAWVKVIEEKAFSPEVIPMFTALSEGATPQDLNTMLNTVGGHQAAMQMLKDTINEEAAEWDRVHPVHAGPIAPGQMREPRGSDIAGTTSNLQEQIGWMTSNPPIPVGDIYKRWIILGLNKIVRMYSPVSILDIRQGPKEPFRDYVDRFFKTLRAEQATQEVKNWMTDTLLVQNANPDCKTILRALGPGATLEEMMTACQGVGGPGHKARVLKCFNCGKEGHIAKNCRAPRKRGCWKCGREGHQMKDCNERQANFLGKIWPSHKGRPGNFLQSRPEPTAPPLPGKWKPKMIGGIGGFIKVKQYDQILIEICGKKAIGTVLVGPTPVNIIGRNMLTQLGCTLNFPISPIDTVPVTLKP…	AGATCTCCCTATCAGTGATAGAGATCGTCGACGAGCTCGTTTAGTGAACCGTCAGATCGCCTGGAGACGCCATCCACGCTGTTTTGACCTCCATAGAAGACACCGGGACCGATCCAGCCTCCGGTTAAGCTTGGTACCGAGCTCGGATCCAGCTTCCCGGGCCACCATGGACGCCATGAAGCGCGGCCTGTGCTGCGTGCTGCTGCTGTGCGGCGCCGTGTTCGTGAGCGCCCGCCCCATCGTGCAGAACCTGCAGGGCCAGATGGTGCACCAGGCCATCAGCCCCCGCACCCTGAACGCCTGGGTGAAGGTGATCGAGGAGAAGGCCTTCAGCCCCGAGGTGATCCCCATGTTCACCGCCCTGAGCGAGGGCGCCACCCCCCAGGACCTGAACACCAT…
Chadox1tHIVconsv1_fromgbk	+	1201		2399	5	mRNA#77_5_copies:polyA_is_-1	-1	-1	HIV_gag_pol__TSS Splice acceptor/donors END	Possible 3' truncation of HIV_gag_pol		MDAMKRGLCCVLLLCGAVFVSARPIVQNLQGQMVHQAISPRTLNAWVKVIEEKAFSPEVIPMFTALSEGATPQDLNTMLNTVGGHQAAMQMLKDTINEEAAEWDRVHPVHAGPIAPGQMREPRGSDIAGTTSNLQEQIGWMTSNPPIPVGDIYKRWIILGLNKIVRMYSPVSILDIRQGPKEPFRDYVDRFFKTLRAEQATQEVKNWMTDTLLVQNANPDCKTILRALGPGATLEEMMTACQGVGGPGHKARVLKCFNCGKEGHIAKNCRAPRKRGCWKCGREGHQMKDCNERQANFLGKIWPSHKGRPGNFLQSRPEPTAPPLPGKWKPKMIGGIGGFIKVKQ	AGATCTCCCTATCAGTGATAGAGATCGTCGACGAGCTCGTTTAGTGAACCGTCAGATCGCCTGGAGACGCCATCCACGCTGTTTTGACCTCCATAGAAGACACCGGGACCGATCCAGCCTCCGGTTAAGCTTGGTACCGAGCTCGGATCCAGCTTCCCGGGCCACCATGGACGCCATGAAGCGCGGCCTGTGCTGCGTGCTGCTGCTGTGCGGCGCCGTGTTCGTGAGCGCCCGCCCCATCGTGCAGAACCTGCAGGGCCAGATGGTGCACCAGGCCATCAGCCCCCGCACCCTGAACGCCTGGGTGAAGGTGATCGAGGAGAAGGCCTTCAGCCCCGAGGTGATCCCCATGTTCACCGCCCTGAGCGAGGGCGCCACCCCCCAGGACCTGAACACCAT…
Chadox1tHIVconsv1_fromgbk	+	1201		2116	5	mRNA#70_5_copies:polyA_is_-1	-1	-1	HIV_gag_pol__TSS Splice acceptor/donors END	Possible 3' truncation of HIV_gag_pol		MDAMKRGLCCVLLLCGAVFVSARPIVQNLQGQMVHQAISPRTLNAWVKVIEEKAFSPEVIPMFTALSEGATPQDLNTMLNTVGGHQAAMQMLKDTINEEAAEWDRVHPVHAGPIAPGQMREPRGSDIAGTTSNLQEQIGWMTSNPPIPVGDIYKRWIILGLNKIVRMYSPVSILDIRQGPKEPFRDYVDRFFKTLRAEQATQEVKNWMTDTLLVQNANPDCKTILRALGPGATLEEMMTACQGVGGPGHK	AGATCTCCCTATCAGTGATAGAGATCGTCGACGAGCTCGTTTAGTGAACCGTCAGATCGCCTGGAGACGCCATCCACGCTGTTTTGACCTCCATAGAAGACACCGGGACCGATCCAGCCTCCGGTTAAGCTTGGTACCGAGCTCGGATCCAGCTTCCCGGGCCACCATGGACGCCATGAAGCGCGGCCTGTGCTGCGTGCTGCTGCTGTGCGGCGCCGTGTTCGTGAGCGCCCGCCCCATCGTGCAGAACCTGCAGGGCCAGATGGTGCACCAGGCCATCAGCCCCCGCACCCTGAACGCCTGGGTGAAGGTGATCGAGGAGAAGGCCTTCAGCCCCGAGGTGATCCCCATGTTCACCGCCCTGAGCGAGGGCGCCACCCCCCAGGACCTGAACACCAT…
Chadox1tHIVconsv1_fromgbk	+	1201		3669	5	mRNA#91_5_copies:polyA_is_-1	-1	-1	HIV_gag_pol__TSS Splice acceptor/donors END	Possible 3' truncation of HIV_gag_pol		MDAMKRGLCCVLLLCGAVFVSARPIVQNLQGQMVHQAISPRTLNAWVKVIEEKAFSPEVIPMFTALSEGATPQDLNTMLNTVGGHQAAMQMLKDTINEEAAEWDRVHPVHAGPIAPGQMREPRGSDIAGTTSNLQEQIGWMTSNPPIPVGDIYKRWIILGLNKIVRMYSPVSILDIRQGPKEPFRDYVDRFFKTLRAEQATQEVKNWMTDTLLVQNANPDCKTILRALGPGATLEEMMTACQGVGGPGHKARVLKCFNCGKEGHIAKNCRAPRKRGCWKCGREGHQMKDCNERQANFLGKIWPSHKGRPGNFLQSRPEPTAPPLPGKWKPKMIGGIGGFIKVKQYDQILIEICGKKAIGTVLVGPTPVNIIGRNMLTQLGCTLNFPISPIDTVPVTLKP…	AGATCTCCCTATCAGTGATAGAGATCGTCGACGAGCTCGTTTAGTGAACCGTCAGATCGCCTGGAGACGCCATCCACGCTGTTTTGACCTCCATAGAAGACACCGGGACCGATCCAGCCTCCGGTTAAGCTTGGTACCGAGCTCGGATCCAGCTTCCCGGGCCACCATGGACGCCATGAAGCGCGGCCTGTGCTGCGTGCTGCTGCTGTGCGGCGCCGTGTTCGTGAGCGCCCGCCCCATCGTGCAGAACCTGCAGGGCCAGATGGTGCACCAGGCCATCAGCCCCCGCACCCTGAACGCCTGGGTGAAGGTGATCGAGGAGAAGGCCTTCAGCCCCGAGGTGATCCCCATGTTCACCGCCCTGAGCGAGGGCGCCACCCCCCAGGACCTGAACACCAT…
Chadox1tHIVconsv1_fromgbk	+	1201		2890	5	mRNA#84_5_copies:polyA_is_-1	-1	-1	HIV_gag_pol__TSS Splice acceptor/donors END	Possible 3' truncation of HIV_gag_pol		MDAMKRGLCCVLLLCGAVFVSARPIVQNLQGQMVHQAISPRTLNAWVKVIEEKAFSPEVIPMFTALSEGATPQDLNTMLNTVGGHQAAMQMLKDTINEEAAEWDRVHPVHAGPIAPGQMREPRGSDIAGTTSNLQEQIGWMTSNPPIPVGDIYKRWIILGLNKIVRMYSPVSILDIRQGPKEPFRDYVDRFFKTLRAEQATQEVKNWMTDTLLVQNANPDCKTILRALGPGATLEEMMTACQGVGGPGHKARVLKCFNCGKEGHIAKNCRAPRKRGCWKCGREGHQMKDCNERQANFLGKIWPSHKGRPGNFLQSRPEPTAPPLPGKWKPKMIGGIGGFIKVKQYDQILIEICGKKAIGTVLVGPTPVNIIGRNMLTQLGCTLNFPISPIDTVPVTLKP…	AGATCTCCCTATCAGTGATAGAGATCGTCGACGAGCTCGTTTAGTGAACCGTCAGATCGCCTGGAGACGCCATCCACGCTGTTTTGACCTCCATAGAAGACACCGGGACCGATCCAGCCTCCGGTTAAGCTTGGTACCGAGCTCGGATCCAGCTTCCCGGGCCACCATGGACGCCATGAAGCGCGGCCTGTGCTGCGTGCTGCTGCTGTGCGGCGCCGTGTTCGTGAGCGCCCGCCCCATCGTGCAGAACCTGCAGGGCCAGATGGTGCACCAGGCCATCAGCCCCCGCACCCTGAACGCCTGGGTGAAGGTGATCGAGGAGAAGGCCTTCAGCCCCGAGGTGATCCCCATGTTCACCGCCCTGAGCGAGGGCGCCACCCCCCAGGACCTGAACACCAT…
Chadox1tHIVconsv1_fromgbk	+	1201	4258 4552	5000	5	mRNA#73_5_copies:polyA_is_-1	-1	-1	HIV_gag_pol__TSS,HIV_gag_pol,pIX Splice acceptor/donors :GT_AG END	HIV_gag_pol		MDAMKRGLCCVLLLCGAVFVSARPIVQNLQGQMVHQAISPRTLNAWVKVIEEKAFSPEVIPMFTALSEGATPQDLNTMLNTVGGHQAAMQMLKDTINEEAAEWDRVHPVHAGPIAPGQMREPRGSDIAGTTSNLQEQIGWMTSNPPIPVGDIYKRWIILGLNKIVRMYSPVSILDIRQGPKEPFRDYVDRFFKTLRAEQATQEVKNWMTDTLLVQNANPDCKTILRALGPGATLEEMMTACQGVGGPGHKARVLKCFNCGKEGHIAKNCRAPRKRGCWKCGREGHQMKDCNERQANFLGKIWPSHKGRPGNFLQSRPEPTAPPLPGKWKPKMIGGIGGFIKVKQYDQILIEICGKKAIGTVLVGPTPVNIIGRNMLTQLGCTLNFPISPIDTVPVTLKP…
Chadox1tHIVconsv1_fromgbk	+	1201		3836	4	mRNA#152_4_copies:polyA_is_-1	-1	-1	HIV_gag_pol__TSS Splice acceptor/donors END	Possible 3' truncation of HIV_gag_pol		MDAMKRGLCCVLLLCGAVFVSARPIVQNLQGQMVHQAISPRTLNAWVKVIEEKAFSPEVIPMFTALSEGATPQDLNTMLNTVGGHQAAMQMLKDTINEEAAEWDRVHPVHAGPIAPGQMREPRGSDIAGTTSNLQEQIGWMTSNPPIPVGDIYKRWIILGLNKIVRMYSPVSILDIRQGPKEPFRDYVDRFFKTLRAEQATQEVKNWMTDTLLVQNANPDCKTILRALGPGATLEEMMTACQGVGGPGHKARVLKCFNCGKEGHIAKNCRAPRKRGCWKCGREGHQMKDCNERQANFLGKIWPSHKGRPGNFLQSRPEPTAPPLPGKWKPKMIGGIGGFIKVKQYDQILIEICGKKAIGTVLVGPTPVNIIGRNMLTQLGCTLNFPISPIDTVPVTLKP…	AGATCTCCCTATCAGTGATAGAGATCGTCGACGAGCTCGTTTAGTGAACCGTCAGATCGCCTGGAGACGCCATCCACGCTGTTTTGACCTCCATAGAAGACACCGGGACCGATCCAGCCTCCGGTTAAGCTTGGTACCGAGCTCGGATCCAGCTTCCCGGGCCACCATGGACGCCATGAAGCGCGGCCTGTGCTGCGTGCTGCTGCTGTGCGGCGCCGTGTTCGTGAGCGCCCGCCCCATCGTGCAGAACCTGCAGGGCCAGATGGTGCACCAGGCCATCAGCCCCCGCACCCTGAACGCCTGGGTGAAGGTGATCGAGGAGAAGGCCTTCAGCCCCGAGGTGATCCCCATGTTCACCGCCCTGAGCGAGGGCGCCACCCCCCAGGACCTGAACACCAT…
Chadox1tHIVconsv1_fromgbk	+	1201		1856	4	mRNA#106_4_copies:polyA_is_-1	-1	-1	HIV_gag_pol__TSS Splice acceptor/donors END	Possible 3' truncation of HIV_gag_pol		MDAMKRGLCCVLLLCGAVFVSARPIVQNLQGQMVHQAISPRTLNAWVKVIEEKAFSPEVIPMFTALSEGATPQDLNTMLNTVGGHQAAMQMLKDTINEEAAEWDRVHPVHAGPIAPGQMREPRGSDIAGTTSNLQEQIGWMTSNPPIPVGDIYKRWIILGLNK	AGATCTCCCTATCAGTGATAGAGATCGTCGACGAGCTCGTTTAGTGAACCGTCAGATCGCCTGGAGACGCCATCCACGCTGTTTTGACCTCCATAGAAGACACCGGGACCGATCCAGCCTCCGGTTAAGCTTGGTACCGAGCTCGGATCCAGCTTCCCGGGCCACCATGGACGCCATGAAGCGCGGCCTGTGCTGCGTGCTGCTGCTGTGCGGCGCCGTGTTCGTGAGCGCCCGCCCCATCGTGCAGAACCTGCAGGGCCAGATGGTGCACCAGGCCATCAGCCCCCGCACCCTGAACGCCTGGGTGAAGGTGATCGAGGAGAAGGCCTTCAGCCCCGAGGTGATCCCCATGTTCACCGCCCTGAGCGAGGGCGCCACCCCCCAGGACCTGAACACCAT…
Chadox1tHIVconsv1_fromgbk	+	1201		3377	4	mRNA#143_4_copies:polyA_is_-1	-1	-1	HIV_gag_pol__TSS Splice acceptor/donors END	Possible 3' truncation of HIV_gag_pol		MDAMKRGLCCVLLLCGAVFVSARPIVQNLQGQMVHQAISPRTLNAWVKVIEEKAFSPEVIPMFTALSEGATPQDLNTMLNTVGGHQAAMQMLKDTINEEAAEWDRVHPVHAGPIAPGQMREPRGSDIAGTTSNLQEQIGWMTSNPPIPVGDIYKRWIILGLNKIVRMYSPVSILDIRQGPKEPFRDYVDRFFKTLRAEQATQEVKNWMTDTLLVQNANPDCKTILRALGPGATLEEMMTACQGVGGPGHKARVLKCFNCGKEGHIAKNCRAPRKRGCWKCGREGHQMKDCNERQANFLGKIWPSHKGRPGNFLQSRPEPTAPPLPGKWKPKMIGGIGGFIKVKQYDQILIEICGKKAIGTVLVGPTPVNIIGRNMLTQLGCTLNFPISPIDTVPVTLKP…	AGATCTCCCTATCAGTGATAGAGATCGTCGACGAGCTCGTTTAGTGAACCGTCAGATCGCCTGGAGACGCCATCCACGCTGTTTTGACCTCCATAGAAGACACCGGGACCGATCCAGCCTCCGGTTAAGCTTGGTACCGAGCTCGGATCCAGCTTCCCGGGCCACCATGGACGCCATGAAGCGCGGCCTGTGCTGCGTGCTGCTGCTGTGCGGCGCCGTGTTCGTGAGCGCCCGCCCCATCGTGCAGAACCTGCAGGGCCAGATGGTGCACCAGGCCATCAGCCCCCGCACCCTGAACGCCTGGGTGAAGGTGATCGAGGAGAAGGCCTTCAGCCCCGAGGTGATCCCCATGTTCACCGCCCTGAGCGAGGGCGCCACCCCCCAGGACCTGAACACCAT…
Chadox1tHIVconsv1_fromgbk	+	1201		2568	4	mRNA#128_4_copies:polyA_is_-1	-1	-1	HIV_gag_pol__TSS Splice acceptor/donors END	Possible 3' truncation of HIV_gag_pol		MDAMKRGLCCVLLLCGAVFVSARPIVQNLQGQMVHQAISPRTLNAWVKVIEEKAFSPEVIPMFTALSEGATPQDLNTMLNTVGGHQAAMQMLKDTINEEAAEWDRVHPVHAGPIAPGQMREPRGSDIAGTTSNLQEQIGWMTSNPPIPVGDIYKRWIILGLNKIVRMYSPVSILDIRQGPKEPFRDYVDRFFKTLRAEQATQEVKNWMTDTLLVQNANPDCKTILRALGPGATLEEMMTACQGVGGPGHKARVLKCFNCGKEGHIAKNCRAPRKRGCWKCGREGHQMKDCNERQANFLGKIWPSHKGRPGNFLQSRPEPTAPPLPGKWKPKMIGGIGGFIKVKQYDQILIEICGKKAIGTVLVGPTPVNIIGRNMLTQLGCTLNFPISPIDTVPVTLKPG	AGATCTCCCTATCAGTGATAGAGATCGTCGACGAGCTCGTTTAGTGAACCGTCAGATCGCCTGGAGACGCCATCCACGCTGTTTTGACCTCCATAGAAGACACCGGGACCGATCCAGCCTCCGGTTAAGCTTGGTACCGAGCTCGGATCCAGCTTCCCGGGCCACCATGGACGCCATGAAGCGCGGCCTGTGCTGCGTGCTGCTGCTGTGCGGCGCCGTGTTCGTGAGCGCCCGCCCCATCGTGCAGAACCTGCAGGGCCAGATGGTGCACCAGGCCATCAGCCCCCGCACCCTGAACGCCTGGGTGAAGGTGATCGAGGAGAAGGCCTTCAGCCCCGAGGTGATCCCCATGTTCACCGCCCTGAGCGAGGGCGCCACCCCCCAGGACCTGAACACCAT…
Chadox1tHIVconsv1_fromgbk	+	1201		4972	4	mRNA#126_4_copies:polyA_is_-1	-1	-1	HIV_gag_pol__TSS,HIV_gag_pol Splice acceptor/donors END	HIV_gag_pol		MDAMKRGLCCVLLLCGAVFVSARPIVQNLQGQMVHQAISPRTLNAWVKVIEEKAFSPEVIPMFTALSEGATPQDLNTMLNTVGGHQAAMQMLKDTINEEAAEWDRVHPVHAGPIAPGQMREPRGSDIAGTTSNLQEQIGWMTSNPPIPVGDIYKRWIILGLNKIVRMYSPVSILDIRQGPKEPFRDYVDRFFKTLRAEQATQEVKNWMTDTLLVQNANPDCKTILRALGPGATLEEMMTACQGVGGPGHKARVLKCFNCGKEGHIAKNCRAPRKRGCWKCGREGHQMKDCNERQANFLGKIWPSHKGRPGNFLQSRPEPTAPPLPGKWKPKMIGGIGGFIKVKQYDQILIEICGKKAIGTVLVGPTPVNIIGRNMLTQLGCTLNFPISPIDTVPVTLKP…
Chadox1tHIVconsv1_fromgbk	+	1201		1571	4	mRNA#102_4_copies:polyA_is_-1	-1	-1	HIV_gag_pol__TSS Splice acceptor/donors END	Possible 3' truncation of HIV_gag_pol		MDAMKRGLCCVLLLCGAVFVSARPIVQNLQGQMVHQAISPRTLNAWVKVIEEKAFSPEVIPMFTALSE	AGATCTCCCTATCAGTGATAGAGATCGTCGACGAGCTCGTTTAGTGAACCGTCAGATCGCCTGGAGACGCCATCCACGCTGTTTTGACCTCCATAGAAGACACCGGGACCGATCCAGCCTCCGGTTAAGCTTGGTACCGAGCTCGGATCCAGCTTCCCGGGCCACCATGGACGCCATGAAGCGCGGCCTGTGCTGCGTGCTGCTGCTGTGCGGCGCCGTGTTCGTGAGCGCCCGCCCCATCGTGCAGAACCTGCAGGGCCAGATGGTGCACCAGGCCATCAGCCCCCGCACCCTGAACGCCTGGGTGAAGGTGATCGAGGAGAAGGCCTTCAGCCCCGAGGTGATCCCCATGTTCACCGCCCTGAGCGAGG
Chadox1tHIVconsv1_fromgbk	+	1201		1787	4	mRNA#111_4_copies:polyA_is_-1	-1	-1	HIV_gag_pol__TSS Splice acceptor/donors END	Possible 3' truncation of HIV_gag_pol		MDAMKRGLCCVLLLCGAVFVSARPIVQNLQGQMVHQAISPRTLNAWVKVIEEKAFSPEVIPMFTALSEGATPQDLNTMLNTVGGHQAAMQMLKDTINEEAAEWDRVHPVHAGPIAPGQMREPRGSDIAGTTSNLQEQIGW	AGATCTCCCTATCAGTGATAGAGATCGTCGACGAGCTCGTTTAGTGAACCGTCAGATCGCCTGGAGACGCCATCCACGCTGTTTTGACCTCCATAGAAGACACCGGGACCGATCCAGCCTCCGGTTAAGCTTGGTACCGAGCTCGGATCCAGCTTCCCGGGCCACCATGGACGCCATGAAGCGCGGCCTGTGCTGCGTGCTGCTGCTGTGCGGCGCCGTGTTCGTGAGCGCCCGCCCCATCGTGCAGAACCTGCAGGGCCAGATGGTGCACCAGGCCATCAGCCCCCGCACCCTGAACGCCTGGGTGAAGGTGATCGAGGAGAAGGCCTTCAGCCCCGAGGTGATCCCCATGTTCACCGCCCTGAGCGAGGGCGCCACCCCCCAGGACCTGAACACCAT…
Chadox1tHIVconsv1_fromgbk	+	1273		4065	4	mRNA#130_4_copies:polyA_is_-1	-1	-1	HIV_gag_pol__TSS,HIV_gag_pol Splice acceptor/donors END	HIV_gag_pol		MDAMKRGLCCVLLLCGAVFVSARPIVQNLQGQMVHQAISPRTLNAWVKVIEEKAFSPEVIPMFTALSEGATPQDLNTMLNTVGGHQAAMQMLKDTINEEAAEWDRVHPVHAGPIAPGQMREPRGSDIAGTTSNLQEQIGWMTSNPPIPVGDIYKRWIILGLNKIVRMYSPVSILDIRQGPKEPFRDYVDRFFKTLRAEQATQEVKNWMTDTLLVQNANPDCKTILRALGPGATLEEMMTACQGVGGPGHKARVLKCFNCGKEGHIAKNCRAPRKRGCWKCGREGHQMKDCNERQANFLGKIWPSHKGRPGNFLQSRPEPTAPPLPGKWKPKMIGGIGGFIKVKQYDQILIEICGKKAIGTVLVGPTPVNIIGRNMLTQLGCTLNFPISPIDTVPVTLKP…
Chadox1tHIVconsv1_fromgbk	+	1201		1890	4	mRNA#124_4_copies:polyA_is_-1	-1	-1	HIV_gag_pol__TSS Splice acceptor/donors END	Possible 3' truncation of HIV_gag_pol		MDAMKRGLCCVLLLCGAVFVSARPIVQNLQGQMVHQAISPRTLNAWVKVIEEKAFSPEVIPMFTALSEGATPQDLNTMLNTVGGHQAAMQMLKDTINEEAAEWDRVHPVHAGPIAPGQMREPRGSDIAGTTSNLQEQIGWMTSNPPIPVGDIYKRWIILGLNKIVRMYSPVSIL	AGATCTCCCTATCAGTGATAGAGATCGTCGACGAGCTCGTTTAGTGAACCGTCAGATCGCCTGGAGACGCCATCCACGCTGTTTTGACCTCCATAGAAGACACCGGGACCGATCCAGCCTCCGGTTAAGCTTGGTACCGAGCTCGGATCCAGCTTCCCGGGCCACCATGGACGCCATGAAGCGCGGCCTGTGCTGCGTGCTGCTGCTGTGCGGCGCCGTGTTCGTGAGCGCCCGCCCCATCGTGCAGAACCTGCAGGGCCAGATGGTGCACCAGGCCATCAGCCCCCGCACCCTGAACGCCTGGGTGAAGGTGATCGAGGAGAAGGCCTTCAGCCCCGAGGTGATCCCCATGTTCACCGCCCTGAGCGAGGGCGCCACCCCCCAGGACCTGAACACCAT…
Chadox1tHIVconsv1_fromgbk	+	1201		2153	3	mRNA#204_3_copies:polyA_is_-1	-1	-1	HIV_gag_pol__TSS Splice acceptor/donors END	Possible 3' truncation of HIV_gag_pol		MDAMKRGLCCVLLLCGAVFVSARPIVQNLQGQMVHQAISPRTLNAWVKVIEEKAFSPEVIPMFTALSEGATPQDLNTMLNTVGGHQAAMQMLKDTINEEAAEWDRVHPVHAGPIAPGQMREPRGSDIAGTTSNLQEQIGWMTSNPPIPVGDIYKRWIILGLNKIVRMYSPVSILDIRQGPKEPFRDYVDRFFKTLRAEQATQEVKNWMTDTLLVQNANPDCKTILRALGPGATLEEMMTACQGVGGPGHKARVLKCFNCGKE	AGATCTCCCTATCAGTGATAGAGATCGTCGACGAGCTCGTTTAGTGAACCGTCAGATCGCCTGGAGACGCCATCCACGCTGTTTTGACCTCCATAGAAGACACCGGGACCGATCCAGCCTCCGGTTAAGCTTGGTACCGAGCTCGGATCCAGCTTCCCGGGCCACCATGGACGCCATGAAGCGCGGCCTGTGCTGCGTGCTGCTGCTGTGCGGCGCCGTGTTCGTGAGCGCCCGCCCCATCGTGCAGAACCTGCAGGGCCAGATGGTGCACCAGGCCATCAGCCCCCGCACCCTGAACGCCTGGGTGAAGGTGATCGAGGAGAAGGCCTTCAGCCCCGAGGTGATCCCCATGTTCACCGCCCTGAGCGAGGGCGCCACCCCCCAGGACCTGAACACCAT…
Chadox1tHIVconsv1_fromgbk	+	1219		4088	3	mRNA#226_3_copies:polyA_is_-1	-1	-1	HIV_gag_pol__TSS,HIV_gag_pol Splice acceptor/donors END	HIV_gag_pol		MDAMKRGLCCVLLLCGAVFVSARPIVQNLQGQMVHQAISPRTLNAWVKVIEEKAFSPEVIPMFTALSEGATPQDLNTMLNTVGGHQAAMQMLKDTINEEAAEWDRVHPVHAGPIAPGQMREPRGSDIAGTTSNLQEQIGWMTSNPPIPVGDIYKRWIILGLNKIVRMYSPVSILDIRQGPKEPFRDYVDRFFKTLRAEQATQEVKNWMTDTLLVQNANPDCKTILRALGPGATLEEMMTACQGVGGPGHKARVLKCFNCGKEGHIAKNCRAPRKRGCWKCGREGHQMKDCNERQANFLGKIWPSHKGRPGNFLQSRPEPTAPPLPGKWKPKMIGGIGGFIKVKQYDQILIEICGKKAIGTVLVGPTPVNIIGRNMLTQLGCTLNFPISPIDTVPVTLKP…
Chadox1tHIVconsv1_fromgbk	+	1201		2778	3	mRNA#171_3_copies:polyA_is_-1	-1	-1	HIV_gag_pol__TSS Splice acceptor/donors END	Possible 3' truncation of HIV_gag_pol		MDAMKRGLCCVLLLCGAVFVSARPIVQNLQGQMVHQAISPRTLNAWVKVIEEKAFSPEVIPMFTALSEGATPQDLNTMLNTVGGHQAAMQMLKDTINEEAAEWDRVHPVHAGPIAPGQMREPRGSDIAGTTSNLQEQIGWMTSNPPIPVGDIYKRWIILGLNKIVRMYSPVSILDIRQGPKEPFRDYVDRFFKTLRAEQATQEVKNWMTDTLLVQNANPDCKTILRALGPGATLEEMMTACQGVGGPGHKARVLKCFNCGKEGHIAKNCRAPRKRGCWKCGREGHQMKDCNERQANFLGKIWPSHKGRPGNFLQSRPEPTAPPLPGKWKPKMIGGIGGFIKVKQYDQILIEICGKKAIGTVLVGPTPVNIIGRNMLTQLGCTLNFPISPIDTVPVTLKP…	AGATCTCCCTATCAGTGATAGAGATCGTCGACGAGCTCGTTTAGTGAACCGTCAGATCGCCTGGAGACGCCATCCACGCTGTTTTGACCTCCATAGAAGACACCGGGACCGATCCAGCCTCCGGTTAAGCTTGGTACCGAGCTCGGATCCAGCTTCCCGGGCCACCATGGACGCCATGAAGCGCGGCCTGTGCTGCGTGCTGCTGCTGTGCGGCGCCGTGTTCGTGAGCGCCCGCCCCATCGTGCAGAACCTGCAGGGCCAGATGGTGCACCAGGCCATCAGCCCCCGCACCCTGAACGCCTGGGTGAAGGTGATCGAGGAGAAGGCCTTCAGCCCCGAGGTGATCCCCATGTTCACCGCCCTGAGCGAGGGCGCCACCCCCCAGGACCTGAACACCAT…
Chadox1tHIVconsv1_fromgbk	+	1243		4189	3	mRNA#193_3_copies:polyA_is_-1	-1	-1	HIV_gag_pol__TSS,HIV_gag_pol Splice acceptor/donors END	HIV_gag_pol		MDAMKRGLCCVLLLCGAVFVSARPIVQNLQGQMVHQAISPRTLNAWVKVIEEKAFSPEVIPMFTALSEGATPQDLNTMLNTVGGHQAAMQMLKDTINEEAAEWDRVHPVHAGPIAPGQMREPRGSDIAGTTSNLQEQIGWMTSNPPIPVGDIYKRWIILGLNKIVRMYSPVSILDIRQGPKEPFRDYVDRFFKTLRAEQATQEVKNWMTDTLLVQNANPDCKTILRALGPGATLEEMMTACQGVGGPGHKARVLKCFNCGKEGHIAKNCRAPRKRGCWKCGREGHQMKDCNERQANFLGKIWPSHKGRPGNFLQSRPEPTAPPLPGKWKPKMIGGIGGFIKVKQYDQILIEICGKKAIGTVLVGPTPVNIIGRNMLTQLGCTLNFPISPIDTVPVTLKP…
Chadox1tHIVconsv1_fromgbk	+	1201		3707	3	mRNA#184_3_copies:polyA_is_-1	-1	-1	HIV_gag_pol__TSS Splice acceptor/donors END	Possible 3' truncation of HIV_gag_pol		MDAMKRGLCCVLLLCGAVFVSARPIVQNLQGQMVHQAISPRTLNAWVKVIEEKAFSPEVIPMFTALSEGATPQDLNTMLNTVGGHQAAMQMLKDTINEEAAEWDRVHPVHAGPIAPGQMREPRGSDIAGTTSNLQEQIGWMTSNPPIPVGDIYKRWIILGLNKIVRMYSPVSILDIRQGPKEPFRDYVDRFFKTLRAEQATQEVKNWMTDTLLVQNANPDCKTILRALGPGATLEEMMTACQGVGGPGHKARVLKCFNCGKEGHIAKNCRAPRKRGCWKCGREGHQMKDCNERQANFLGKIWPSHKGRPGNFLQSRPEPTAPPLPGKWKPKMIGGIGGFIKVKQYDQILIEICGKKAIGTVLVGPTPVNIIGRNMLTQLGCTLNFPISPIDTVPVTLKP…	AGATCTCCCTATCAGTGATAGAGATCGTCGACGAGCTCGTTTAGTGAACCGTCAGATCGCCTGGAGACGCCATCCACGCTGTTTTGACCTCCATAGAAGACACCGGGACCGATCCAGCCTCCGGTTAAGCTTGGTACCGAGCTCGGATCCAGCTTCCCGGGCCACCATGGACGCCATGAAGCGCGGCCTGTGCTGCGTGCTGCTGCTGTGCGGCGCCGTGTTCGTGAGCGCCCGCCCCATCGTGCAGAACCTGCAGGGCCAGATGGTGCACCAGGCCATCAGCCCCCGCACCCTGAACGCCTGGGTGAAGGTGATCGAGGAGAAGGCCTTCAGCCCCGAGGTGATCCCCATGTTCACCGCCCTGAGCGAGGGCGCCACCCCCCAGGACCTGAACACCAT…
Chadox1tHIVconsv1_fromgbk	+	1201		1988	3	mRNA#229_3_copies:polyA_is_-1	-1	-1	HIV_gag_pol__TSS Splice acceptor/donors END	Possible 3' truncation of HIV_gag_pol		MDAMKRGLCCVLLLCGAVFVSARPIVQNLQGQMVHQAISPRTLNAWVKVIEEKAFSPEVIPMFTALSEGATPQDLNTMLNTVGGHQAAMQMLKDTINEEAAEWDRVHPVHAGPIAPGQMREPRGSDIAGTTSNLQEQIGWMTSNPPIPVGDIYKRWIILGLNKIVRMYSPVSILDIRQGPKEPFRDYVDRFFKTLRAEQATQEVKNW	AGATCTCCCTATCAGTGATAGAGATCGTCGACGAGCTCGTTTAGTGAACCGTCAGATCGCCTGGAGACGCCATCCACGCTGTTTTGACCTCCATAGAAGACACCGGGACCGATCCAGCCTCCGGTTAAGCTTGGTACCGAGCTCGGATCCAGCTTCCCGGGCCACCATGGACGCCATGAAGCGCGGCCTGTGCTGCGTGCTGCTGCTGTGCGGCGCCGTGTTCGTGAGCGCCCGCCCCATCGTGCAGAACCTGCAGGGCCAGATGGTGCACCAGGCCATCAGCCCCCGCACCCTGAACGCCTGGGTGAAGGTGATCGAGGAGAAGGCCTTCAGCCCCGAGGTGATCCCCATGTTCACCGCCCTGAGCGAGGGCGCCACCCCCCAGGACCTGAACACCAT…
Chadox1tHIVconsv1_fromgbk	+	1243		4065	3	mRNA#178_3_copies:polyA_is_-1	-1	-1	HIV_gag_pol__TSS,HIV_gag_pol Splice acceptor/donors END	HIV_gag_pol		MDAMKRGLCCVLLLCGAVFVSARPIVQNLQGQMVHQAISPRTLNAWVKVIEEKAFSPEVIPMFTALSEGATPQDLNTMLNTVGGHQAAMQMLKDTINEEAAEWDRVHPVHAGPIAPGQMREPRGSDIAGTTSNLQEQIGWMTSNPPIPVGDIYKRWIILGLNKIVRMYSPVSILDIRQGPKEPFRDYVDRFFKTLRAEQATQEVKNWMTDTLLVQNANPDCKTILRALGPGATLEEMMTACQGVGGPGHKARVLKCFNCGKEGHIAKNCRAPRKRGCWKCGREGHQMKDCNERQANFLGKIWPSHKGRPGNFLQSRPEPTAPPLPGKWKPKMIGGIGGFIKVKQYDQILIEICGKKAIGTVLVGPTPVNIIGRNMLTQLGCTLNFPISPIDTVPVTLKP…
Chadox1tHIVconsv1_fromgbk	+	1201		3602	3	mRNA#161_3_copies:polyA_is_-1	-1	-1	HIV_gag_pol__TSS Splice acceptor/donors END	Possible 3' truncation of HIV_gag_pol		MDAMKRGLCCVLLLCGAVFVSARPIVQNLQGQMVHQAISPRTLNAWVKVIEEKAFSPEVIPMFTALSEGATPQDLNTMLNTVGGHQAAMQMLKDTINEEAAEWDRVHPVHAGPIAPGQMREPRGSDIAGTTSNLQEQIGWMTSNPPIPVGDIYKRWIILGLNKIVRMYSPVSILDIRQGPKEPFRDYVDRFFKTLRAEQATQEVKNWMTDTLLVQNANPDCKTILRALGPGATLEEMMTACQGVGGPGHKARVLKCFNCGKEGHIAKNCRAPRKRGCWKCGREGHQMKDCNERQANFLGKIWPSHKGRPGNFLQSRPEPTAPPLPGKWKPKMIGGIGGFIKVKQYDQILIEICGKKAIGTVLVGPTPVNIIGRNMLTQLGCTLNFPISPIDTVPVTLKP…	AGATCTCCCTATCAGTGATAGAGATCGTCGACGAGCTCGTTTAGTGAACCGTCAGATCGCCTGGAGACGCCATCCACGCTGTTTTGACCTCCATAGAAGACACCGGGACCGATCCAGCCTCCGGTTAAGCTTGGTACCGAGCTCGGATCCAGCTTCCCGGGCCACCATGGACGCCATGAAGCGCGGCCTGTGCTGCGTGCTGCTGCTGTGCGGCGCCGTGTTCGTGAGCGCCCGCCCCATCGTGCAGAACCTGCAGGGCCAGATGGTGCACCAGGCCATCAGCCCCCGCACCCTGAACGCCTGGGTGAAGGTGATCGAGGAGAAGGCCTTCAGCCCCGAGGTGATCCCCATGTTCACCGCCCTGAGCGAGGGCGCCACCCCCCAGGACCTGAACACCAT…
Chadox1tHIVconsv1_fromgbk	+	1201		2513	3	mRNA#203_3_copies:polyA_is_-1	-1	-1	HIV_gag_pol__TSS Splice acceptor/donors END	Possible 3' truncation of HIV_gag_pol		MDAMKRGLCCVLLLCGAVFVSARPIVQNLQGQMVHQAISPRTLNAWVKVIEEKAFSPEVIPMFTALSEGATPQDLNTMLNTVGGHQAAMQMLKDTINEEAAEWDRVHPVHAGPIAPGQMREPRGSDIAGTTSNLQEQIGWMTSNPPIPVGDIYKRWIILGLNKIVRMYSPVSILDIRQGPKEPFRDYVDRFFKTLRAEQATQEVKNWMTDTLLVQNANPDCKTILRALGPGATLEEMMTACQGVGGPGHKARVLKCFNCGKEGHIAKNCRAPRKRGCWKCGREGHQMKDCNERQANFLGKIWPSHKGRPGNFLQSRPEPTAPPLPGKWKPKMIGGIGGFIKVKQYDQILIEICGKKAIGTVLVGPTPVNIIGRNMLTQLGCT	AGATCTCCCTATCAGTGATAGAGATCGTCGACGAGCTCGTTTAGTGAACCGTCAGATCGCCTGGAGACGCCATCCACGCTGTTTTGACCTCCATAGAAGACACCGGGACCGATCCAGCCTCCGGTTAAGCTTGGTACCGAGCTCGGATCCAGCTTCCCGGGCCACCATGGACGCCATGAAGCGCGGCCTGTGCTGCGTGCTGCTGCTGTGCGGCGCCGTGTTCGTGAGCGCCCGCCCCATCGTGCAGAACCTGCAGGGCCAGATGGTGCACCAGGCCATCAGCCCCCGCACCCTGAACGCCTGGGTGAAGGTGATCGAGGAGAAGGCCTTCAGCCCCGAGGTGATCCCCATGTTCACCGCCCTGAGCGAGGGCGCCACCCCCCAGGACCTGAACACCAT…
Chadox1tHIVconsv1_fromgbk	+	1201	3979 4552	5000	3	mRNA#179_3_copies:polyA_is_-1	-1	-1	HIV_gag_pol__TSS,pIX Splice acceptor/donors :GT_AG END	none from list		MDAMKRGLCCVLLLCGAVFVSARPIVQNLQGQMVHQAISPRTLNAWVKVIEEKAFSPEVIPMFTALSEGATPQDLNTMLNTVGGHQAAMQMLKDTINEEAAEWDRVHPVHAGPIAPGQMREPRGSDIAGTTSNLQEQIGWMTSNPPIPVGDIYKRWIILGLNKIVRMYSPVSILDIRQGPKEPFRDYVDRFFKTLRAEQATQEVKNWMTDTLLVQNANPDCKTILRALGPGATLEEMMTACQGVGGPGHKARVLKCFNCGKEGHIAKNCRAPRKRGCWKCGREGHQMKDCNERQANFLGKIWPSHKGRPGNFLQSRPEPTAPPLPGKWKPKMIGGIGGFIKVKQYDQILIEICGKKAIGTVLVGPTPVNIIGRNMLTQLGCTLNFPISPIDTVPVTLKP…	AGATCTCCCTATCAGTGATAGAGATCGTCGACGAGCTCGTTTAGTGAACCGTCAGATCGCCTGGAGACGCCATCCACGCTGTTTTGACCTCCATAGAAGACACCGGGACCGATCCAGCCTCCGGTTAAGCTTGGTACCGAGCTCGGATCCAGCTTCCCGGGCCACCATGGACGCCATGAAGCGCGGCCTGTGCTGCGTGCTGCTGCTGTGCGGCGCCGTGTTCGTGAGCGCCCGCCCCATCGTGCAGAACCTGCAGGGCCAGATGGTGCACCAGGCCATCAGCCCCCGCACCCTGAACGCCTGGGTGAAGGTGATCGAGGAGAAGGCCTTCAGCCCCGAGGTGATCCCCATGTTCACCGCCCTGAGCGAGGGCGCCACCCCCCAGGACCTGAACACCAT…
Chadox1tHIVconsv1_fromgbk	+	1201	4179 4904	4930	3	mRNA#198_3_copies:polyA_is_-1	-1	-1	HIV_gag_pol__TSS,HIV_gag_pol Splice acceptor/donors :GT_AG END	HIV_gag_pol		MDAMKRGLCCVLLLCGAVFVSARPIVQNLQGQMVHQAISPRTLNAWVKVIEEKAFSPEVIPMFTALSEGATPQDLNTMLNTVGGHQAAMQMLKDTINEEAAEWDRVHPVHAGPIAPGQMREPRGSDIAGTTSNLQEQIGWMTSNPPIPVGDIYKRWIILGLNKIVRMYSPVSILDIRQGPKEPFRDYVDRFFKTLRAEQATQEVKNWMTDTLLVQNANPDCKTILRALGPGATLEEMMTACQGVGGPGHKARVLKCFNCGKEGHIAKNCRAPRKRGCWKCGREGHQMKDCNERQANFLGKIWPSHKGRPGNFLQSRPEPTAPPLPGKWKPKMIGGIGGFIKVKQYDQILIEICGKKAIGTVLVGPTPVNIIGRNMLTQLGCTLNFPISPIDTVPVTLKP…
Chadox1tHIVconsv1_fromgbk	+	1201		2012	3	mRNA#187_3_copies:polyA_is_-1	-1	-1	HIV_gag_pol__TSS Splice acceptor/donors END	Possible 3' truncation of HIV_gag_pol		MDAMKRGLCCVLLLCGAVFVSARPIVQNLQGQMVHQAISPRTLNAWVKVIEEKAFSPEVIPMFTALSEGATPQDLNTMLNTVGGHQAAMQMLKDTINEEAAEWDRVHPVHAGPIAPGQMREPRGSDIAGTTSNLQEQIGWMTSNPPIPVGDIYKRWIILGLNKIVRMYSPVSILDIRQGPKEPFRDYVDRFFKTLRAEQATQEVKNWMTDTLLVQ	AGATCTCCCTATCAGTGATAGAGATCGTCGACGAGCTCGTTTAGTGAACCGTCAGATCGCCTGGAGACGCCATCCACGCTGTTTTGACCTCCATAGAAGACACCGGGACCGATCCAGCCTCCGGTTAAGCTTGGTACCGAGCTCGGATCCAGCTTCCCGGGCCACCATGGACGCCATGAAGCGCGGCCTGTGCTGCGTGCTGCTGCTGTGCGGCGCCGTGTTCGTGAGCGCCCGCCCCATCGTGCAGAACCTGCAGGGCCAGATGGTGCACCAGGCCATCAGCCCCCGCACCCTGAACGCCTGGGTGAAGGTGATCGAGGAGAAGGCCTTCAGCCCCGAGGTGATCCCCATGTTCACCGCCCTGAGCGAGGGCGCCACCCCCCAGGACCTGAACACCAT…
Chadox1tHIVconsv1_fromgbk	+	1201		3938	3	mRNA#201_3_copies:polyA_is_-1	-1	-1	HIV_gag_pol__TSS Splice acceptor/donors END	Possible 3' truncation of HIV_gag_pol		MDAMKRGLCCVLLLCGAVFVSARPIVQNLQGQMVHQAISPRTLNAWVKVIEEKAFSPEVIPMFTALSEGATPQDLNTMLNTVGGHQAAMQMLKDTINEEAAEWDRVHPVHAGPIAPGQMREPRGSDIAGTTSNLQEQIGWMTSNPPIPVGDIYKRWIILGLNKIVRMYSPVSILDIRQGPKEPFRDYVDRFFKTLRAEQATQEVKNWMTDTLLVQNANPDCKTILRALGPGATLEEMMTACQGVGGPGHKARVLKCFNCGKEGHIAKNCRAPRKRGCWKCGREGHQMKDCNERQANFLGKIWPSHKGRPGNFLQSRPEPTAPPLPGKWKPKMIGGIGGFIKVKQYDQILIEICGKKAIGTVLVGPTPVNIIGRNMLTQLGCTLNFPISPIDTVPVTLKP…	AGATCTCCCTATCAGTGATAGAGATCGTCGACGAGCTCGTTTAGTGAACCGTCAGATCGCCTGGAGACGCCATCCACGCTGTTTTGACCTCCATAGAAGACACCGGGACCGATCCAGCCTCCGGTTAAGCTTGGTACCGAGCTCGGATCCAGCTTCCCGGGCCACCATGGACGCCATGAAGCGCGGCCTGTGCTGCGTGCTGCTGCTGTGCGGCGCCGTGTTCGTGAGCGCCCGCCCCATCGTGCAGAACCTGCAGGGCCAGATGGTGCACCAGGCCATCAGCCCCCGCACCCTGAACGCCTGGGTGAAGGTGATCGAGGAGAAGGCCTTCAGCCCCGAGGTGATCCCCATGTTCACCGCCCTGAGCGAGGGCGCCACCCCCCAGGACCTGAACACCAT…
Chadox1tHIVconsv1_fromgbk	+	1201	4179 4916	4930	2	mRNA#301_2_copies:polyA_is_-1	-1	-1	HIV_gag_pol__TSS,HIV_gag_pol Splice acceptor/donors :GT_AG END	HIV_gag_pol		MDAMKRGLCCVLLLCGAVFVSARPIVQNLQGQMVHQAISPRTLNAWVKVIEEKAFSPEVIPMFTALSEGATPQDLNTMLNTVGGHQAAMQMLKDTINEEAAEWDRVHPVHAGPIAPGQMREPRGSDIAGTTSNLQEQIGWMTSNPPIPVGDIYKRWIILGLNKIVRMYSPVSILDIRQGPKEPFRDYVDRFFKTLRAEQATQEVKNWMTDTLLVQNANPDCKTILRALGPGATLEEMMTACQGVGGPGHKARVLKCFNCGKEGHIAKNCRAPRKRGCWKCGREGHQMKDCNERQANFLGKIWPSHKGRPGNFLQSRPEPTAPPLPGKWKPKMIGGIGGFIKVKQYDQILIEICGKKAIGTVLVGPTPVNIIGRNMLTQLGCTLNFPISPIDTVPVTLKP…
Chadox1tHIVconsv1_fromgbk	+	1219		4131	2	mRNA#304_2_copies:polyA_is_-1	-1	-1	HIV_gag_pol__TSS,HIV_gag_pol Splice acceptor/donors END	HIV_gag_pol		MDAMKRGLCCVLLLCGAVFVSARPIVQNLQGQMVHQAISPRTLNAWVKVIEEKAFSPEVIPMFTALSEGATPQDLNTMLNTVGGHQAAMQMLKDTINEEAAEWDRVHPVHAGPIAPGQMREPRGSDIAGTTSNLQEQIGWMTSNPPIPVGDIYKRWIILGLNKIVRMYSPVSILDIRQGPKEPFRDYVDRFFKTLRAEQATQEVKNWMTDTLLVQNANPDCKTILRALGPGATLEEMMTACQGVGGPGHKARVLKCFNCGKEGHIAKNCRAPRKRGCWKCGREGHQMKDCNERQANFLGKIWPSHKGRPGNFLQSRPEPTAPPLPGKWKPKMIGGIGGFIKVKQYDQILIEICGKKAIGTVLVGPTPVNIIGRNMLTQLGCTLNFPISPIDTVPVTLKP…
Chadox1tHIVconsv1_fromgbk	+	1201	4179 26056	26071	2	mRNA#241_2_copies:polyA_is_-1	-1	-1	HIV_gag_pol__TSS,HIV_gag_pol Splice acceptor/donors :GT_CC END	HIV_gag_pol		MDAMKRGLCCVLLLCGAVFVSARPIVQNLQGQMVHQAISPRTLNAWVKVIEEKAFSPEVIPMFTALSEGATPQDLNTMLNTVGGHQAAMQMLKDTINEEAAEWDRVHPVHAGPIAPGQMREPRGSDIAGTTSNLQEQIGWMTSNPPIPVGDIYKRWIILGLNKIVRMYSPVSILDIRQGPKEPFRDYVDRFFKTLRAEQATQEVKNWMTDTLLVQNANPDCKTILRALGPGATLEEMMTACQGVGGPGHKARVLKCFNCGKEGHIAKNCRAPRKRGCWKCGREGHQMKDCNERQANFLGKIWPSHKGRPGNFLQSRPEPTAPPLPGKWKPKMIGGIGGFIKVKQYDQILIEICGKKAIGTVLVGPTPVNIIGRNMLTQLGCTLNFPISPIDTVPVTLKP…
Chadox1tHIVconsv1_fromgbk	+	1201		2360	2	mRNA#242_2_copies:polyA_is_-1	-1	-1	HIV_gag_pol__TSS Splice acceptor/donors END	Possible 3' truncation of HIV_gag_pol		MDAMKRGLCCVLLLCGAVFVSARPIVQNLQGQMVHQAISPRTLNAWVKVIEEKAFSPEVIPMFTALSEGATPQDLNTMLNTVGGHQAAMQMLKDTINEEAAEWDRVHPVHAGPIAPGQMREPRGSDIAGTTSNLQEQIGWMTSNPPIPVGDIYKRWIILGLNKIVRMYSPVSILDIRQGPKEPFRDYVDRFFKTLRAEQATQEVKNWMTDTLLVQNANPDCKTILRALGPGATLEEMMTACQGVGGPGHKARVLKCFNCGKEGHIAKNCRAPRKRGCWKCGREGHQMKDCNERQANFLGKIWPSHKGRPGNFLQSRPEPTAPPLPGKWKPK	AGATCTCCCTATCAGTGATAGAGATCGTCGACGAGCTCGTTTAGTGAACCGTCAGATCGCCTGGAGACGCCATCCACGCTGTTTTGACCTCCATAGAAGACACCGGGACCGATCCAGCCTCCGGTTAAGCTTGGTACCGAGCTCGGATCCAGCTTCCCGGGCCACCATGGACGCCATGAAGCGCGGCCTGTGCTGCGTGCTGCTGCTGTGCGGCGCCGTGTTCGTGAGCGCCCGCCCCATCGTGCAGAACCTGCAGGGCCAGATGGTGCACCAGGCCATCAGCCCCCGCACCCTGAACGCCTGGGTGAAGGTGATCGAGGAGAAGGCCTTCAGCCCCGAGGTGATCCCCATGTTCACCGCCCTGAGCGAGGGCGCCACCCCCCAGGACCTGAACACCAT…
Chadox1tHIVconsv1_fromgbk	+	1201		3453	2	mRNA#369_2_copies:polyA_is_-1	-1	-1	HIV_gag_pol__TSS Splice acceptor/donors END	Possible 3' truncation of HIV_gag_pol		MDAMKRGLCCVLLLCGAVFVSARPIVQNLQGQMVHQAISPRTLNAWVKVIEEKAFSPEVIPMFTALSEGATPQDLNTMLNTVGGHQAAMQMLKDTINEEAAEWDRVHPVHAGPIAPGQMREPRGSDIAGTTSNLQEQIGWMTSNPPIPVGDIYKRWIILGLNKIVRMYSPVSILDIRQGPKEPFRDYVDRFFKTLRAEQATQEVKNWMTDTLLVQNANPDCKTILRALGPGATLEEMMTACQGVGGPGHKARVLKCFNCGKEGHIAKNCRAPRKRGCWKCGREGHQMKDCNERQANFLGKIWPSHKGRPGNFLQSRPEPTAPPLPGKWKPKMIGGIGGFIKVKQYDQILIEICGKKAIGTVLVGPTPVNIIGRNMLTQLGCTLNFPISPIDTVPVTLKP…	AGATCTCCCTATCAGTGATAGAGATCGTCGACGAGCTCGTTTAGTGAACCGTCAGATCGCCTGGAGACGCCATCCACGCTGTTTTGACCTCCATAGAAGACACCGGGACCGATCCAGCCTCCGGTTAAGCTTGGTACCGAGCTCGGATCCAGCTTCCCGGGCCACCATGGACGCCATGAAGCGCGGCCTGTGCTGCGTGCTGCTGCTGTGCGGCGCCGTGTTCGTGAGCGCCCGCCCCATCGTGCAGAACCTGCAGGGCCAGATGGTGCACCAGGCCATCAGCCCCCGCACCCTGAACGCCTGGGTGAAGGTGATCGAGGAGAAGGCCTTCAGCCCCGAGGTGATCCCCATGTTCACCGCCCTGAGCGAGGGCGCCACCCCCCAGGACCTGAACACCAT…
Chadox1tHIVconsv1_fromgbk	+	1201		2605	2	mRNA#345_2_copies:polyA_is_-1	-1	-1	HIV_gag_pol__TSS Splice acceptor/donors END	Possible 3' truncation of HIV_gag_pol		MDAMKRGLCCVLLLCGAVFVSARPIVQNLQGQMVHQAISPRTLNAWVKVIEEKAFSPEVIPMFTALSEGATPQDLNTMLNTVGGHQAAMQMLKDTINEEAAEWDRVHPVHAGPIAPGQMREPRGSDIAGTTSNLQEQIGWMTSNPPIPVGDIYKRWIILGLNKIVRMYSPVSILDIRQGPKEPFRDYVDRFFKTLRAEQATQEVKNWMTDTLLVQNANPDCKTILRALGPGATLEEMMTACQGVGGPGHKARVLKCFNCGKEGHIAKNCRAPRKRGCWKCGREGHQMKDCNERQANFLGKIWPSHKGRPGNFLQSRPEPTAPPLPGKWKPKMIGGIGGFIKVKQYDQILIEICGKKAIGTVLVGPTPVNIIGRNMLTQLGCTLNFPISPIDTVPVTLKP…	AGATCTCCCTATCAGTGATAGAGATCGTCGACGAGCTCGTTTAGTGAACCGTCAGATCGCCTGGAGACGCCATCCACGCTGTTTTGACCTCCATAGAAGACACCGGGACCGATCCAGCCTCCGGTTAAGCTTGGTACCGAGCTCGGATCCAGCTTCCCGGGCCACCATGGACGCCATGAAGCGCGGCCTGTGCTGCGTGCTGCTGCTGTGCGGCGCCGTGTTCGTGAGCGCCCGCCCCATCGTGCAGAACCTGCAGGGCCAGATGGTGCACCAGGCCATCAGCCCCCGCACCCTGAACGCCTGGGTGAAGGTGATCGAGGAGAAGGCCTTCAGCCCCGAGGTGATCCCCATGTTCACCGCCCTGAGCGAGGGCGCCACCCCCCAGGACCTGAACACCAT…
Chadox1tHIVconsv1_fromgbk	+	1273		4246	2	mRNA#368_2_copies:polyA_is_-1	-1	-1	HIV_gag_pol__TSS,HIV_gag_pol Splice acceptor/donors END	HIV_gag_pol		MDAMKRGLCCVLLLCGAVFVSARPIVQNLQGQMVHQAISPRTLNAWVKVIEEKAFSPEVIPMFTALSEGATPQDLNTMLNTVGGHQAAMQMLKDTINEEAAEWDRVHPVHAGPIAPGQMREPRGSDIAGTTSNLQEQIGWMTSNPPIPVGDIYKRWIILGLNKIVRMYSPVSILDIRQGPKEPFRDYVDRFFKTLRAEQATQEVKNWMTDTLLVQNANPDCKTILRALGPGATLEEMMTACQGVGGPGHKARVLKCFNCGKEGHIAKNCRAPRKRGCWKCGREGHQMKDCNERQANFLGKIWPSHKGRPGNFLQSRPEPTAPPLPGKWKPKMIGGIGGFIKVKQYDQILIEICGKKAIGTVLVGPTPVNIIGRNMLTQLGCTLNFPISPIDTVPVTLKP…
Chadox1tHIVconsv1_fromgbk	+	1201	4179 4886	4908	2	mRNA#254_2_copies:polyA_is_-1	-1	-1	HIV_gag_pol__TSS,HIV_gag_pol Splice acceptor/donors :GT_AG END	HIV_gag_pol		MDAMKRGLCCVLLLCGAVFVSARPIVQNLQGQMVHQAISPRTLNAWVKVIEEKAFSPEVIPMFTALSEGATPQDLNTMLNTVGGHQAAMQMLKDTINEEAAEWDRVHPVHAGPIAPGQMREPRGSDIAGTTSNLQEQIGWMTSNPPIPVGDIYKRWIILGLNKIVRMYSPVSILDIRQGPKEPFRDYVDRFFKTLRAEQATQEVKNWMTDTLLVQNANPDCKTILRALGPGATLEEMMTACQGVGGPGHKARVLKCFNCGKEGHIAKNCRAPRKRGCWKCGREGHQMKDCNERQANFLGKIWPSHKGRPGNFLQSRPEPTAPPLPGKWKPKMIGGIGGFIKVKQYDQILIEICGKKAIGTVLVGPTPVNIIGRNMLTQLGCTLNFPISPIDTVPVTLKP…
Chadox1tHIVconsv1_fromgbk	+	1201	2320 2332	4219	2	mRNA#316_2_copies:polyA_is_-1	-1	-1	HIV_gag_pol__TSS Splice acceptor/donors :CC_CC END	none from list		MDAMKRGLCCVLLLCGAVFVSARPIVQNLQGQMVHQAISPRTLNAWVKVIEEKAFSPEVIPMFTALSEGATPQDLNTMLNTVGGHQAAMQMLKDTINEEAAEWDRVHPVHAGPIAPGQMREPRGSDIAGTTSNLQEQIGWMTSNPPIPVGDIYKRWIILGLNKIVRMYSPVSILDIRQGPKEPFRDYVDRFFKTLRAEQATQEVKNWMTDTLLVQNANPDCKTILRALGPGATLEEMMTACQGVGGPGHKARVLKCFNCGKEGHIAKNCRAPRKRGCWKCGREGHQMKDCNERQANFLGKIWPSHKGRPGNFLQSRPEPPARQVEAQDDRRHRRLHQGEAVRPDPDRDLRQEGHRHRAGGPHPREHHRPQHADPAGLHPELPHQPHRHRARDPEARHGR…	AGATCTCCCTATCAGTGATAGAGATCGTCGACGAGCTCGTTTAGTGAACCGTCAGATCGCCTGGAGACGCCATCCACGCTGTTTTGACCTCCATAGAAGACACCGGGACCGATCCAGCCTCCGGTTAAGCTTGGTACCGAGCTCGGATCCAGCTTCCCGGGCCACCATGGACGCCATGAAGCGCGGCCTGTGCTGCGTGCTGCTGCTGTGCGGCGCCGTGTTCGTGAGCGCCCGCCCCATCGTGCAGAACCTGCAGGGCCAGATGGTGCACCAGGCCATCAGCCCCCGCACCCTGAACGCCTGGGTGAAGGTGATCGAGGAGAAGGCCTTCAGCCCCGAGGTGATCCCCATGTTCACCGCCCTGAGCGAGGGCGCCACCCCCCAGGACCTGAACACCAT…
Chadox1tHIVconsv1_fromgbk	+	1201		3102	2	mRNA#295_2_copies:polyA_is_-1	-1	-1	HIV_gag_pol__TSS Splice acceptor/donors END	Possible 3' truncation of HIV_gag_pol		MDAMKRGLCCVLLLCGAVFVSARPIVQNLQGQMVHQAISPRTLNAWVKVIEEKAFSPEVIPMFTALSEGATPQDLNTMLNTVGGHQAAMQMLKDTINEEAAEWDRVHPVHAGPIAPGQMREPRGSDIAGTTSNLQEQIGWMTSNPPIPVGDIYKRWIILGLNKIVRMYSPVSILDIRQGPKEPFRDYVDRFFKTLRAEQATQEVKNWMTDTLLVQNANPDCKTILRALGPGATLEEMMTACQGVGGPGHKARVLKCFNCGKEGHIAKNCRAPRKRGCWKCGREGHQMKDCNERQANFLGKIWPSHKGRPGNFLQSRPEPTAPPLPGKWKPKMIGGIGGFIKVKQYDQILIEICGKKAIGTVLVGPTPVNIIGRNMLTQLGCTLNFPISPIDTVPVTLKP…	AGATCTCCCTATCAGTGATAGAGATCGTCGACGAGCTCGTTTAGTGAACCGTCAGATCGCCTGGAGACGCCATCCACGCTGTTTTGACCTCCATAGAAGACACCGGGACCGATCCAGCCTCCGGTTAAGCTTGGTACCGAGCTCGGATCCAGCTTCCCGGGCCACCATGGACGCCATGAAGCGCGGCCTGTGCTGCGTGCTGCTGCTGTGCGGCGCCGTGTTCGTGAGCGCCCGCCCCATCGTGCAGAACCTGCAGGGCCAGATGGTGCACCAGGCCATCAGCCCCCGCACCCTGAACGCCTGGGTGAAGGTGATCGAGGAGAAGGCCTTCAGCCCCGAGGTGATCCCCATGTTCACCGCCCTGAGCGAGGGCGCCACCCCCCAGGACCTGAACACCAT…
Chadox1tHIVconsv1_fromgbk	+	1201		3897	2	mRNA#325_2_copies:polyA_is_-1	-1	-1	HIV_gag_pol__TSS Splice acceptor/donors END	Possible 3' truncation of HIV_gag_pol		MDAMKRGLCCVLLLCGAVFVSARPIVQNLQGQMVHQAISPRTLNAWVKVIEEKAFSPEVIPMFTALSEGATPQDLNTMLNTVGGHQAAMQMLKDTINEEAAEWDRVHPVHAGPIAPGQMREPRGSDIAGTTSNLQEQIGWMTSNPPIPVGDIYKRWIILGLNKIVRMYSPVSILDIRQGPKEPFRDYVDRFFKTLRAEQATQEVKNWMTDTLLVQNANPDCKTILRALGPGATLEEMMTACQGVGGPGHKARVLKCFNCGKEGHIAKNCRAPRKRGCWKCGREGHQMKDCNERQANFLGKIWPSHKGRPGNFLQSRPEPTAPPLPGKWKPKMIGGIGGFIKVKQYDQILIEICGKKAIGTVLVGPTPVNIIGRNMLTQLGCTLNFPISPIDTVPVTLKP…	AGATCTCCCTATCAGTGATAGAGATCGTCGACGAGCTCGTTTAGTGAACCGTCAGATCGCCTGGAGACGCCATCCACGCTGTTTTGACCTCCATAGAAGACACCGGGACCGATCCAGCCTCCGGTTAAGCTTGGTACCGAGCTCGGATCCAGCTTCCCGGGCCACCATGGACGCCATGAAGCGCGGCCTGTGCTGCGTGCTGCTGCTGTGCGGCGCCGTGTTCGTGAGCGCCCGCCCCATCGTGCAGAACCTGCAGGGCCAGATGGTGCACCAGGCCATCAGCCCCCGCACCCTGAACGCCTGGGTGAAGGTGATCGAGGAGAAGGCCTTCAGCCCCGAGGTGATCCCCATGTTCACCGCCCTGAGCGAGGGCGCCACCCCCCAGGACCTGAACACCAT…
Chadox1tHIVconsv1_fromgbk	+	1201		1643	2	mRNA#293_2_copies:polyA_is_-1	-1	-1	HIV_gag_pol__TSS Splice acceptor/donors END	Possible 3' truncation of HIV_gag_pol		MDAMKRGLCCVLLLCGAVFVSARPIVQNLQGQMVHQAISPRTLNAWVKVIEEKAFSPEVIPMFTALSEGATPQDLNTMLNTVGGHQAAMQML	AGATCTCCCTATCAGTGATAGAGATCGTCGACGAGCTCGTTTAGTGAACCGTCAGATCGCCTGGAGACGCCATCCACGCTGTTTTGACCTCCATAGAAGACACCGGGACCGATCCAGCCTCCGGTTAAGCTTGGTACCGAGCTCGGATCCAGCTTCCCGGGCCACCATGGACGCCATGAAGCGCGGCCTGTGCTGCGTGCTGCTGCTGTGCGGCGCCGTGTTCGTGAGCGCCCGCCCCATCGTGCAGAACCTGCAGGGCCAGATGGTGCACCAGGCCATCAGCCCCCGCACCCTGAACGCCTGGGTGAAGGTGATCGAGGAGAAGGCCTTCAGCCCCGAGGTGATCCCCATGTTCACCGCCCTGAGCGAGGGCGCCACCCCCCAGGACCTGAACACCAT…
Chadox1tHIVconsv1_fromgbk	+	1201		2286	2	mRNA#298_2_copies:polyA_is_-1	-1	-1	HIV_gag_pol__TSS Splice acceptor/donors END	Possible 3' truncation of HIV_gag_pol		MDAMKRGLCCVLLLCGAVFVSARPIVQNLQGQMVHQAISPRTLNAWVKVIEEKAFSPEVIPMFTALSEGATPQDLNTMLNTVGGHQAAMQMLKDTINEEAAEWDRVHPVHAGPIAPGQMREPRGSDIAGTTSNLQEQIGWMTSNPPIPVGDIYKRWIILGLNKIVRMYSPVSILDIRQGPKEPFRDYVDRFFKTLRAEQATQEVKNWMTDTLLVQNANPDCKTILRALGPGATLEEMMTACQGVGGPGHKARVLKCFNCGKEGHIAKNCRAPRKRGCWKCGREGHQMKDCNERQANFLGKIWPSHK	AGATCTCCCTATCAGTGATAGAGATCGTCGACGAGCTCGTTTAGTGAACCGTCAGATCGCCTGGAGACGCCATCCACGCTGTTTTGACCTCCATAGAAGACACCGGGACCGATCCAGCCTCCGGTTAAGCTTGGTACCGAGCTCGGATCCAGCTTCCCGGGCCACCATGGACGCCATGAAGCGCGGCCTGTGCTGCGTGCTGCTGCTGTGCGGCGCCGTGTTCGTGAGCGCCCGCCCCATCGTGCAGAACCTGCAGGGCCAGATGGTGCACCAGGCCATCAGCCCCCGCACCCTGAACGCCTGGGTGAAGGTGATCGAGGAGAAGGCCTTCAGCCCCGAGGTGATCCCCATGTTCACCGCCCTGAGCGAGGGCGCCACCCCCCAGGACCTGAACACCAT…
Chadox1tHIVconsv1_fromgbk	+	1273		4219	2	mRNA#358_2_copies:polyA_is_-1	-1	-1	HIV_gag_pol__TSS,HIV_gag_pol Splice acceptor/donors END	HIV_gag_pol		MDAMKRGLCCVLLLCGAVFVSARPIVQNLQGQMVHQAISPRTLNAWVKVIEEKAFSPEVIPMFTALSEGATPQDLNTMLNTVGGHQAAMQMLKDTINEEAAEWDRVHPVHAGPIAPGQMREPRGSDIAGTTSNLQEQIGWMTSNPPIPVGDIYKRWIILGLNKIVRMYSPVSILDIRQGPKEPFRDYVDRFFKTLRAEQATQEVKNWMTDTLLVQNANPDCKTILRALGPGATLEEMMTACQGVGGPGHKARVLKCFNCGKEGHIAKNCRAPRKRGCWKCGREGHQMKDCNERQANFLGKIWPSHKGRPGNFLQSRPEPTAPPLPGKWKPKMIGGIGGFIKVKQYDQILIEICGKKAIGTVLVGPTPVNIIGRNMLTQLGCTLNFPISPIDTVPVTLKP…
Chadox1tHIVconsv1_fromgbk	+	1201	2320 2332	4246	2	mRNA#344_2_copies:polyA_is_-1	-1	-1	HIV_gag_pol__TSS Splice acceptor/donors :CC_CC END	none from list		MDAMKRGLCCVLLLCGAVFVSARPIVQNLQGQMVHQAISPRTLNAWVKVIEEKAFSPEVIPMFTALSEGATPQDLNTMLNTVGGHQAAMQMLKDTINEEAAEWDRVHPVHAGPIAPGQMREPRGSDIAGTTSNLQEQIGWMTSNPPIPVGDIYKRWIILGLNKIVRMYSPVSILDIRQGPKEPFRDYVDRFFKTLRAEQATQEVKNWMTDTLLVQNANPDCKTILRALGPGATLEEMMTACQGVGGPGHKARVLKCFNCGKEGHIAKNCRAPRKRGCWKCGREGHQMKDCNERQANFLGKIWPSHKGRPGNFLQSRPEPPARQVEAQDDRRHRRLHQGEAVRPDPDRDLRQEGHRHRAGGPHPREHHRPQHADPAGLHPELPHQPHRHRARDPEARHGR…	AGATCTCCCTATCAGTGATAGAGATCGTCGACGAGCTCGTTTAGTGAACCGTCAGATCGCCTGGAGACGCCATCCACGCTGTTTTGACCTCCATAGAAGACACCGGGACCGATCCAGCCTCCGGTTAAGCTTGGTACCGAGCTCGGATCCAGCTTCCCGGGCCACCATGGACGCCATGAAGCGCGGCCTGTGCTGCGTGCTGCTGCTGTGCGGCGCCGTGTTCGTGAGCGCCCGCCCCATCGTGCAGAACCTGCAGGGCCAGATGGTGCACCAGGCCATCAGCCCCCGCACCCTGAACGCCTGGGTGAAGGTGATCGAGGAGAAGGCCTTCAGCCCCGAGGTGATCCCCATGTTCACCGCCCTGAGCGAGGGCGCCACCCCCCAGGACCTGAACACCAT…
Chadox1tHIVconsv1_fromgbk	+	1201		3059	2	mRNA#317_2_copies:polyA_is_-1	-1	-1	HIV_gag_pol__TSS Splice acceptor/donors END	Possible 3' truncation of HIV_gag_pol		MDAMKRGLCCVLLLCGAVFVSARPIVQNLQGQMVHQAISPRTLNAWVKVIEEKAFSPEVIPMFTALSEGATPQDLNTMLNTVGGHQAAMQMLKDTINEEAAEWDRVHPVHAGPIAPGQMREPRGSDIAGTTSNLQEQIGWMTSNPPIPVGDIYKRWIILGLNKIVRMYSPVSILDIRQGPKEPFRDYVDRFFKTLRAEQATQEVKNWMTDTLLVQNANPDCKTILRALGPGATLEEMMTACQGVGGPGHKARVLKCFNCGKEGHIAKNCRAPRKRGCWKCGREGHQMKDCNERQANFLGKIWPSHKGRPGNFLQSRPEPTAPPLPGKWKPKMIGGIGGFIKVKQYDQILIEICGKKAIGTVLVGPTPVNIIGRNMLTQLGCTLNFPISPIDTVPVTLKP…	AGATCTCCCTATCAGTGATAGAGATCGTCGACGAGCTCGTTTAGTGAACCGTCAGATCGCCTGGAGACGCCATCCACGCTGTTTTGACCTCCATAGAAGACACCGGGACCGATCCAGCCTCCGGTTAAGCTTGGTACCGAGCTCGGATCCAGCTTCCCGGGCCACCATGGACGCCATGAAGCGCGGCCTGTGCTGCGTGCTGCTGCTGTGCGGCGCCGTGTTCGTGAGCGCCCGCCCCATCGTGCAGAACCTGCAGGGCCAGATGGTGCACCAGGCCATCAGCCCCCGCACCCTGAACGCCTGGGTGAAGGTGATCGAGGAGAAGGCCTTCAGCCCCGAGGTGATCCCCATGTTCACCGCCCTGAGCGAGGGCGCCACCCCCCAGGACCTGAACACCAT…
Chadox1tHIVconsv1_fromgbk	+	1201		1362	2	mRNA#237_2_copies:polyA_is_-1	-1	-1	HIV_gag_pol__TSS Splice acceptor/donors END	none from list			AGATCTCCCTATCAGTGATAGAGATCGTCGACGAGCTCGTTTAGTGAACCGTCAGATCGCCTGGAGACGCCATCCACGCTGTTTTGACCTCCATAGAAGACACCGGGACCGATCCAGCCTCCGGTTAAGCTTGGTACCGAGCTCGGATCCAGCTTCCCGGGC
Chadox1tHIVconsv1_fromgbk	+	1201		2957	2	mRNA#360_2_copies:polyA_is_-1	-1	-1	HIV_gag_pol__TSS Splice acceptor/donors END	Possible 3' truncation of HIV_gag_pol		MDAMKRGLCCVLLLCGAVFVSARPIVQNLQGQMVHQAISPRTLNAWVKVIEEKAFSPEVIPMFTALSEGATPQDLNTMLNTVGGHQAAMQMLKDTINEEAAEWDRVHPVHAGPIAPGQMREPRGSDIAGTTSNLQEQIGWMTSNPPIPVGDIYKRWIILGLNKIVRMYSPVSILDIRQGPKEPFRDYVDRFFKTLRAEQATQEVKNWMTDTLLVQNANPDCKTILRALGPGATLEEMMTACQGVGGPGHKARVLKCFNCGKEGHIAKNCRAPRKRGCWKCGREGHQMKDCNERQANFLGKIWPSHKGRPGNFLQSRPEPTAPPLPGKWKPKMIGGIGGFIKVKQYDQILIEICGKKAIGTVLVGPTPVNIIGRNMLTQLGCTLNFPISPIDTVPVTLKP…	AGATCTCCCTATCAGTGATAGAGATCGTCGACGAGCTCGTTTAGTGAACCGTCAGATCGCCTGGAGACGCCATCCACGCTGTTTTGACCTCCATAGAAGACACCGGGACCGATCCAGCCTCCGGTTAAGCTTGGTACCGAGCTCGGATCCAGCTTCCCGGGCCACCATGGACGCCATGAAGCGCGGCCTGTGCTGCGTGCTGCTGCTGTGCGGCGCCGTGTTCGTGAGCGCCCGCCCCATCGTGCAGAACCTGCAGGGCCAGATGGTGCACCAGGCCATCAGCCCCCGCACCCTGAACGCCTGGGTGAAGGTGATCGAGGAGAAGGCCTTCAGCCCCGAGGTGATCCCCATGTTCACCGCCCTGAGCGAGGGCGCCACCCCCCAGGACCTGAACACCAT…
Chadox1tHIVconsv1_fromgbk	+	1201		2552	2	mRNA#334_2_copies:polyA_is_-1	-1	-1	HIV_gag_pol__TSS Splice acceptor/donors END	Possible 3' truncation of HIV_gag_pol		MDAMKRGLCCVLLLCGAVFVSARPIVQNLQGQMVHQAISPRTLNAWVKVIEEKAFSPEVIPMFTALSEGATPQDLNTMLNTVGGHQAAMQMLKDTINEEAAEWDRVHPVHAGPIAPGQMREPRGSDIAGTTSNLQEQIGWMTSNPPIPVGDIYKRWIILGLNKIVRMYSPVSILDIRQGPKEPFRDYVDRFFKTLRAEQATQEVKNWMTDTLLVQNANPDCKTILRALGPGATLEEMMTACQGVGGPGHKARVLKCFNCGKEGHIAKNCRAPRKRGCWKCGREGHQMKDCNERQANFLGKIWPSHKGRPGNFLQSRPEPTAPPLPGKWKPKMIGGIGGFIKVKQYDQILIEICGKKAIGTVLVGPTPVNIIGRNMLTQLGCTLNFPISPIDTVPV	AGATCTCCCTATCAGTGATAGAGATCGTCGACGAGCTCGTTTAGTGAACCGTCAGATCGCCTGGAGACGCCATCCACGCTGTTTTGACCTCCATAGAAGACACCGGGACCGATCCAGCCTCCGGTTAAGCTTGGTACCGAGCTCGGATCCAGCTTCCCGGGCCACCATGGACGCCATGAAGCGCGGCCTGTGCTGCGTGCTGCTGCTGTGCGGCGCCGTGTTCGTGAGCGCCCGCCCCATCGTGCAGAACCTGCAGGGCCAGATGGTGCACCAGGCCATCAGCCCCCGCACCCTGAACGCCTGGGTGAAGGTGATCGAGGAGAAGGCCTTCAGCCCCGAGGTGATCCCCATGTTCACCGCCCTGAGCGAGGGCGCCACCCCCCAGGACCTGAACACCAT…
Chadox1tHIVconsv1_fromgbk	+	1201	2645 2657	4088	1	mRNA#544_1_copies:polyA_is_-1	-1	-1	HIV_gag_pol__TSS Splice acceptor/donors :AG_GC END	none from list		MDAMKRGLCCVLLLCGAVFVSARPIVQNLQGQMVHQAISPRTLNAWVKVIEEKAFSPEVIPMFTALSEGATPQDLNTMLNTVGGHQAAMQMLKDTINEEAAEWDRVHPVHAGPIAPGQMREPRGSDIAGTTSNLQEQIGWMTSNPPIPVGDIYKRWIILGLNKIVRMYSPVSILDIRQGPKEPFRDYVDRFFKTLRAEQATQEVKNWMTDTLLVQNANPDCKTILRALGPGATLEEMMTACQGVGGPGHKARVLKCFNCGKEGHIAKNCRAPRKRGCWKCGREGHQMKDCNERQANFLGKIWPSHKGRPGNFLQSRPEPTAPPLPGKWKPKMIGGIGGFIKVKQYDQILIEICGKKAIGTVLVGPTPVNIIGRNMLTQLGCTLNFPISPIDTVPVTLKP…	AGATCTCCCTATCAGTGATAGAGATCGTCGACGAGCTCGTTTAGTGAACCGTCAGATCGCCTGGAGACGCCATCCACGCTGTTTTGACCTCCATAGAAGACACCGGGACCGATCCAGCCTCCGGTTAAGCTTGGTACCGAGCTCGGATCCAGCTTCCCGGGCCACCATGGACGCCATGAAGCGCGGCCTGTGCTGCGTGCTGCTGCTGTGCGGCGCCGTGTTCGTGAGCGCCCGCCCCATCGTGCAGAACCTGCAGGGCCAGATGGTGCACCAGGCCATCAGCCCCCGCACCCTGAACGCCTGGGTGAAGGTGATCGAGGAGAAGGCCTTCAGCCCCGAGGTGATCCCCATGTTCACCGCCCTGAGCGAGGGCGCCACCCCCCAGGACCTGAACACCAT…
Chadox1tHIVconsv1_fromgbk	+	1201	1794 1808	4219	1	mRNA#446_1_copies:polyA_is_-1	-1	-1	HIV_gag_pol__TSS Splice acceptor/donors :CA_TC END	none from list		MDAMKRGLCCVLLLCGAVFVSARPIVQNLQGQMVHQAISPRTLNAWVKVIEEKAFSPEVIPMFTALSEGATPQDLNTMLNTVGGHQAAMQMLKDTINEEAAEWDRVHPVHAGPIAPGQMREPRGSDIAGTTSNLQEQIGWMTSPWATSTSAGSSWA	AGATCTCCCTATCAGTGATAGAGATCGTCGACGAGCTCGTTTAGTGAACCGTCAGATCGCCTGGAGACGCCATCCACGCTGTTTTGACCTCCATAGAAGACACCGGGACCGATCCAGCCTCCGGTTAAGCTTGGTACCGAGCTCGGATCCAGCTTCCCGGGCCACCATGGACGCCATGAAGCGCGGCCTGTGCTGCGTGCTGCTGCTGTGCGGCGCCGTGTTCGTGAGCGCCCGCCCCATCGTGCAGAACCTGCAGGGCCAGATGGTGCACCAGGCCATCAGCCCCCGCACCCTGAACGCCTGGGTGAAGGTGATCGAGGAGAAGGCCTTCAGCCCCGAGGTGATCCCCATGTTCACCGCCCTGAGCGAGGGCGCCACCCCCCAGGACCTGAACACCAT…
Chadox1tHIVconsv1_fromgbk	+	1201	3361 3373	4065	1	mRNA#687_1_copies:polyA_is_-1	-1	-1	HIV_gag_pol__TSS Splice acceptor/donors :CA_TA END	none from list		MDAMKRGLCCVLLLCGAVFVSARPIVQNLQGQMVHQAISPRTLNAWVKVIEEKAFSPEVIPMFTALSEGATPQDLNTMLNTVGGHQAAMQMLKDTINEEAAEWDRVHPVHAGPIAPGQMREPRGSDIAGTTSNLQEQIGWMTSNPPIPVGDIYKRWIILGLNKIVRMYSPVSILDIRQGPKEPFRDYVDRFFKTLRAEQATQEVKNWMTDTLLVQNANPDCKTILRALGPGATLEEMMTACQGVGGPGHKARVLKCFNCGKEGHIAKNCRAPRKRGCWKCGREGHQMKDCNERQANFLGKIWPSHKGRPGNFLQSRPEPTAPPLPGKWKPKMIGGIGGFIKVKQYDQILIEICGKKAIGTVLVGPTPVNIIGRNMLTQLGCTLNFPISPIDTVPVTLKP…	AGATCTCCCTATCAGTGATAGAGATCGTCGACGAGCTCGTTTAGTGAACCGTCAGATCGCCTGGAGACGCCATCCACGCTGTTTTGACCTCCATAGAAGACACCGGGACCGATCCAGCCTCCGGTTAAGCTTGGTACCGAGCTCGGATCCAGCTTCCCGGGCCACCATGGACGCCATGAAGCGCGGCCTGTGCTGCGTGCTGCTGCTGTGCGGCGCCGTGTTCGTGAGCGCCCGCCCCATCGTGCAGAACCTGCAGGGCCAGATGGTGCACCAGGCCATCAGCCCCCGCACCCTGAACGCCTGGGTGAAGGTGATCGAGGAGAAGGCCTTCAGCCCCGAGGTGATCCCCATGTTCACCGCCCTGAGCGAGGGCGCCACCCCCCAGGACCTGAACACCAT…
Chadox1tHIVconsv1_fromgbk	+	1201	1700 1713	3707	1	mRNA#421_1_copies:polyA_is_-1	-1	-1	HIV_gag_pol__TSS Splice acceptor/donors :GC_CC END	none from list		MDAMKRGLCCVLLLCGAVFVSARPIVQNLQGQMVHQAISPRTLNAWVKVIEEKAFSPEVIPMFTALSEGATPQDLNTMLNTVGGHQAAMQMLKDTINEEAAEWDRVHPVHAAGQMREPRGSDIAGTTSNLQEQIGWMTSNPPIPVGDIYKRWIILGLNKIVRMYSPVSILDIRQGPKEPFRDYVDRFFKTLRAEQATQEVKNWMTDTLLVQNANPDCKTILRALGPGATLEEMMTACQGVGGPGHKARVLKCFNCGKEGHIAKNCRAPRKRGCWKCGREGHQMKDCNERQANFLGKIWPSHKGRPGNFLQSRPEPTAPPLPGKWKPKMIGGIGGFIKVKQYDQILIEICGKKAIGTVLVGPTPVNIIGRNMLTQLGCTLNFPISPIDTVPVTLKPGMDG…	AGATCTCCCTATCAGTGATAGAGATCGTCGACGAGCTCGTTTAGTGAACCGTCAGATCGCCTGGAGACGCCATCCACGCTGTTTTGACCTCCATAGAAGACACCGGGACCGATCCAGCCTCCGGTTAAGCTTGGTACCGAGCTCGGATCCAGCTTCCCGGGCCACCATGGACGCCATGAAGCGCGGCCTGTGCTGCGTGCTGCTGCTGTGCGGCGCCGTGTTCGTGAGCGCCCGCCCCATCGTGCAGAACCTGCAGGGCCAGATGGTGCACCAGGCCATCAGCCCCCGCACCCTGAACGCCTGGGTGAAGGTGATCGAGGAGAAGGCCTTCAGCCCCGAGGTGATCCCCATGTTCACCGCCCTGAGCGAGGGCGCCACCCCCCAGGACCTGAACACCAT…
Chadox1tHIVconsv1_fromgbk	+	1201	3361 3373	4131	1	mRNA#714_1_copies:polyA_is_-1	-1	-1	HIV_gag_pol__TSS Splice acceptor/donors :CA_TA END	none from list		MDAMKRGLCCVLLLCGAVFVSARPIVQNLQGQMVHQAISPRTLNAWVKVIEEKAFSPEVIPMFTALSEGATPQDLNTMLNTVGGHQAAMQMLKDTINEEAAEWDRVHPVHAGPIAPGQMREPRGSDIAGTTSNLQEQIGWMTSNPPIPVGDIYKRWIILGLNKIVRMYSPVSILDIRQGPKEPFRDYVDRFFKTLRAEQATQEVKNWMTDTLLVQNANPDCKTILRALGPGATLEEMMTACQGVGGPGHKARVLKCFNCGKEGHIAKNCRAPRKRGCWKCGREGHQMKDCNERQANFLGKIWPSHKGRPGNFLQSRPEPTAPPLPGKWKPKMIGGIGGFIKVKQYDQILIEICGKKAIGTVLVGPTPVNIIGRNMLTQLGCTLNFPISPIDTVPVTLKP…	AGATCTCCCTATCAGTGATAGAGATCGTCGACGAGCTCGTTTAGTGAACCGTCAGATCGCCTGGAGACGCCATCCACGCTGTTTTGACCTCCATAGAAGACACCGGGACCGATCCAGCCTCCGGTTAAGCTTGGTACCGAGCTCGGATCCAGCTTCCCGGGCCACCATGGACGCCATGAAGCGCGGCCTGTGCTGCGTGCTGCTGCTGTGCGGCGCCGTGTTCGTGAGCGCCCGCCCCATCGTGCAGAACCTGCAGGGCCAGATGGTGCACCAGGCCATCAGCCCCCGCACCCTGAACGCCTGGGTGAAGGTGATCGAGGAGAAGGCCTTCAGCCCCGAGGTGATCCCCATGTTCACCGCCCTGAGCGAGGGCGCCACCCCCCAGGACCTGAACACCAT…
Chadox1tHIVconsv1_fromgbk	+	1201		3690	1	mRNA#622_1_copies:polyA_is_-1	-1	-1	HIV_gag_pol__TSS Splice acceptor/donors END	Possible 3' truncation of HIV_gag_pol		MDAMKRGLCCVLLLCGAVFVSARPIVQNLQGQMVHQAISPRTLNAWVKVIEEKAFSPEVIPMFTALSEGATPQDLNTMLNTVGGHQAAMQMLKDTINEEAAEWDRVHPVHAGPIAPGQMREPRGSDIAGTTSNLQEQIGWMTSNPPIPVGDIYKRWIILGLNKIVRMYSPVSILDIRQGPKEPFRDYVDRFFKTLRAEQATQEVKNWMTDTLLVQNANPDCKTILRALGPGATLEEMMTACQGVGGPGHKARVLKCFNCGKEGHIAKNCRAPRKRGCWKCGREGHQMKDCNERQANFLGKIWPSHKGRPGNFLQSRPEPTAPPLPGKWKPKMIGGIGGFIKVKQYDQILIEICGKKAIGTVLVGPTPVNIIGRNMLTQLGCTLNFPISPIDTVPVTLKP…	AGATCTCCCTATCAGTGATAGAGATCGTCGACGAGCTCGTTTAGTGAACCGTCAGATCGCCTGGAGACGCCATCCACGCTGTTTTGACCTCCATAGAAGACACCGGGACCGATCCAGCCTCCGGTTAAGCTTGGTACCGAGCTCGGATCCAGCTTCCCGGGCCACCATGGACGCCATGAAGCGCGGCCTGTGCTGCGTGCTGCTGCTGTGCGGCGCCGTGTTCGTGAGCGCCCGCCCCATCGTGCAGAACCTGCAGGGCCAGATGGTGCACCAGGCCATCAGCCCCCGCACCCTGAACGCCTGGGTGAAGGTGATCGAGGAGAAGGCCTTCAGCCCCGAGGTGATCCCCATGTTCACCGCCCTGAGCGAGGGCGCCACCCCCCAGGACCTGAACACCAT…
Chadox1tHIVconsv1_fromgbk	+	1201		2794	1	mRNA#389_1_copies:polyA_is_-1	-1	-1	HIV_gag_pol__TSS Splice acceptor/donors END	Possible 3' truncation of HIV_gag_pol		MDAMKRGLCCVLLLCGAVFVSARPIVQNLQGQMVHQAISPRTLNAWVKVIEEKAFSPEVIPMFTALSEGATPQDLNTMLNTVGGHQAAMQMLKDTINEEAAEWDRVHPVHAGPIAPGQMREPRGSDIAGTTSNLQEQIGWMTSNPPIPVGDIYKRWIILGLNKIVRMYSPVSILDIRQGPKEPFRDYVDRFFKTLRAEQATQEVKNWMTDTLLVQNANPDCKTILRALGPGATLEEMMTACQGVGGPGHKARVLKCFNCGKEGHIAKNCRAPRKRGCWKCGREGHQMKDCNERQANFLGKIWPSHKGRPGNFLQSRPEPTAPPLPGKWKPKMIGGIGGFIKVKQYDQILIEICGKKAIGTVLVGPTPVNIIGRNMLTQLGCTLNFPISPIDTVPVTLKP…	AGATCTCCCTATCAGTGATAGAGATCGTCGACGAGCTCGTTTAGTGAACCGTCAGATCGCCTGGAGACGCCATCCACGCTGTTTTGACCTCCATAGAAGACACCGGGACCGATCCAGCCTCCGGTTAAGCTTGGTACCGAGCTCGGATCCAGCTTCCCGGGCCACCATGGACGCCATGAAGCGCGGCCTGTGCTGCGTGCTGCTGCTGTGCGGCGCCGTGTTCGTGAGCGCCCGCCCCATCGTGCAGAACCTGCAGGGCCAGATGGTGCACCAGGCCATCAGCCCCCGCACCCTGAACGCCTGGGTGAAGGTGATCGAGGAGAAGGCCTTCAGCCCCGAGGTGATCCCCATGTTCACCGCCCTGAGCGAGGGCGCCACCCCCCAGGACCTGAACACCAT…
Chadox1tHIVconsv1_fromgbk	+	1201		2098	1	mRNA#690_1_copies:polyA_is_-1	-1	-1	HIV_gag_pol__TSS Splice acceptor/donors END	Possible 3' truncation of HIV_gag_pol		MDAMKRGLCCVLLLCGAVFVSARPIVQNLQGQMVHQAISPRTLNAWVKVIEEKAFSPEVIPMFTALSEGATPQDLNTMLNTVGGHQAAMQMLKDTINEEAAEWDRVHPVHAGPIAPGQMREPRGSDIAGTTSNLQEQIGWMTSNPPIPVGDIYKRWIILGLNKIVRMYSPVSILDIRQGPKEPFRDYVDRFFKTLRAEQATQEVKNWMTDTLLVQNANPDCKTILRALGPGATLEEMMTACQGV	AGATCTCCCTATCAGTGATAGAGATCGTCGACGAGCTCGTTTAGTGAACCGTCAGATCGCCTGGAGACGCCATCCACGCTGTTTTGACCTCCATAGAAGACACCGGGACCGATCCAGCCTCCGGTTAAGCTTGGTACCGAGCTCGGATCCAGCTTCCCGGGCCACCATGGACGCCATGAAGCGCGGCCTGTGCTGCGTGCTGCTGCTGTGCGGCGCCGTGTTCGTGAGCGCCCGCCCCATCGTGCAGAACCTGCAGGGCCAGATGGTGCACCAGGCCATCAGCCCCCGCACCCTGAACGCCTGGGTGAAGGTGATCGAGGAGAAGGCCTTCAGCCCCGAGGTGATCCCCATGTTCACCGCCCTGAGCGAGGGCGCCACCCCCCAGGACCTGAACACCAT…
Chadox1tHIVconsv1_fromgbk	+	1201	1289 1301	4049	1	mRNA#760_1_copies:polyA_is_-1	-1	-1	HIV_gag_pol__TSS Splice acceptor/donors :TC_GA END	Possible 3' truncation of HIV_gag_pol		MDAMKRGLCCVLLLCGAVFVSARPIVQNLQGQMVHQAISPRTLNAWVKVIEEKAFSPEVIPMFTALSEGATPQDLNTMLNTVGGHQAAMQMLKDTINEEAAEWDRVHPVHAGPIAPGQMREPRGSDIAGTTSNLQEQIGWMTSNPPIPVGDIYKRWIILGLNKIVRMYSPVSILDIRQGPKEPFRDYVDRFFKTLRAEQATQEVKNWMTDTLLVQNANPDCKTILRALGPGATLEEMMTACQGVGGPGHKARVLKCFNCGKEGHIAKNCRAPRKRGCWKCGREGHQMKDCNERQANFLGKIWPSHKGRPGNFLQSRPEPTAPPLPGKWKPKMIGGIGGFIKVKQYDQILIEICGKKAIGTVLVGPTPVNIIGRNMLTQLGCTLNFPISPIDTVPVTLKP…	AGATCTCCCTATCAGTGATAGAGATCGTCGACGAGCTCGTTTAGTGAACCGTCAGATCGCCTGGAGACGCCATCCACGCTGTTTTGACCCACCGGGACCGATCCAGCCTCCGGTTAAGCTTGGTACCGAGCTCGGATCCAGCTTCCCGGGCCACCATGGACGCCATGAAGCGCGGCCTGTGCTGCGTGCTGCTGCTGTGCGGCGCCGTGTTCGTGAGCGCCCGCCCCATCGTGCAGAACCTGCAGGGCCAGATGGTGCACCAGGCCATCAGCCCCCGCACCCTGAACGCCTGGGTGAAGGTGATCGAGGAGAAGGCCTTCAGCCCCGAGGTGATCCCCATGTTCACCGCCCTGAGCGAGGGCGCCACCCCCCAGGACCTGAACACCATGCTGAACACCG…
Chadox1tHIVconsv1_fromgbk	+	1201	1801 1813	4088	1	mRNA#452_1_copies:polyA_is_-1	-1	-1	HIV_gag_pol__TSS Splice acceptor/donors :CC_GT END	none from list		MDAMKRGLCCVLLLCGAVFVSARPIVQNLQGQMVHQAISPRTLNAWVKVIEEKAFSPEVIPMFTALSEGATPQDLNTMLNTVGGHQAAMQMLKDTINEEAAEWDRVHPVHAGPIAPGQMREPRGSDIAGTTSNLQEQIGWMTSNPGRHLQALDHPGPEQDRAHVQPREHPGHPPGPQGALPRLRGPLLQDPARRAGHPGGEELDDRHPAGAERQPRLQDHPARPGPRRHPGGDDDRLPGRGRPRPQGPRAEVLQLRQGGPHRQELPRPPQARLLEVRARGPPDEGLQRAPGQLPGQDLAQPQGPPRQLPAEPPRAHRPPPARQVEAQDDRRHRRLHQGEAVRPDPDRDLRQEGHRHRAGGPHPREHHRPQHADPAGLHPELPHQPHRHRARDPEARHGR…	AGATCTCCCTATCAGTGATAGAGATCGTCGACGAGCTCGTTTAGTGAACCGTCAGATCGCCTGGAGACGCCATCCACGCTGTTTTGACCTCCATAGAAGACACCGGGACCGATCCAGCCTCCGGTTAAGCTTGGTACCGAGCTCGGATCCAGCTTCCCGGGCCACCATGGACGCCATGAAGCGCGGCCTGTGCTGCGTGCTGCTGCTGTGCGGCGCCGTGTTCGTGAGCGCCCGCCCCATCGTGCAGAACCTGCAGGGCCAGATGGTGCACCAGGCCATCAGCCCCCGCACCCTGAACGCCTGGGTGAAGGTGATCGAGGAGAAGGCCTTCAGCCCCGAGGTGATCCCCATGTTCACCGCCCTGAGCGAGGGCGCCACCCCCCAGGACCTGAACACCAT…
Chadox1tHIVconsv1_fromgbk	+	1201		2985	1	mRNA#734_1_copies:polyA_is_-1	-1	-1	HIV_gag_pol__TSS Splice acceptor/donors END	Possible 3' truncation of HIV_gag_pol		MDAMKRGLCCVLLLCGAVFVSARPIVQNLQGQMVHQAISPRTLNAWVKVIEEKAFSPEVIPMFTALSEGATPQDLNTMLNTVGGHQAAMQMLKDTINEEAAEWDRVHPVHAGPIAPGQMREPRGSDIAGTTSNLQEQIGWMTSNPPIPVGDIYKRWIILGLNKIVRMYSPVSILDIRQGPKEPFRDYVDRFFKTLRAEQATQEVKNWMTDTLLVQNANPDCKTILRALGPGATLEEMMTACQGVGGPGHKARVLKCFNCGKEGHIAKNCRAPRKRGCWKCGREGHQMKDCNERQANFLGKIWPSHKGRPGNFLQSRPEPTAPPLPGKWKPKMIGGIGGFIKVKQYDQILIEICGKKAIGTVLVGPTPVNIIGRNMLTQLGCTLNFPISPIDTVPVTLKP…	AGATCTCCCTATCAGTGATAGAGATCGTCGACGAGCTCGTTTAGTGAACCGTCAGATCGCCTGGAGACGCCATCCACGCTGTTTTGACCTCCATAGAAGACACCGGGACCGATCCAGCCTCCGGTTAAGCTTGGTACCGAGCTCGGATCCAGCTTCCCGGGCCACCATGGACGCCATGAAGCGCGGCCTGTGCTGCGTGCTGCTGCTGTGCGGCGCCGTGTTCGTGAGCGCCCGCCCCATCGTGCAGAACCTGCAGGGCCAGATGGTGCACCAGGCCATCAGCCCCCGCACCCTGAACGCCTGGGTGAAGGTGATCGAGGAGAAGGCCTTCAGCCCCGAGGTGATCCCCATGTTCACCGCCCTGAGCGAGGGCGCCACCCCCCAGGACCTGAACACCAT…
Chadox1tHIVconsv1_fromgbk	+	1273		4131	1	mRNA#479_1_copies:polyA_is_-1	-1	-1	HIV_gag_pol__TSS,HIV_gag_pol Splice acceptor/donors END	HIV_gag_pol		MDAMKRGLCCVLLLCGAVFVSARPIVQNLQGQMVHQAISPRTLNAWVKVIEEKAFSPEVIPMFTALSEGATPQDLNTMLNTVGGHQAAMQMLKDTINEEAAEWDRVHPVHAGPIAPGQMREPRGSDIAGTTSNLQEQIGWMTSNPPIPVGDIYKRWIILGLNKIVRMYSPVSILDIRQGPKEPFRDYVDRFFKTLRAEQATQEVKNWMTDTLLVQNANPDCKTILRALGPGATLEEMMTACQGVGGPGHKARVLKCFNCGKEGHIAKNCRAPRKRGCWKCGREGHQMKDCNERQANFLGKIWPSHKGRPGNFLQSRPEPTAPPLPGKWKPKMIGGIGGFIKVKQYDQILIEICGKKAIGTVLVGPTPVNIIGRNMLTQLGCTLNFPISPIDTVPVTLKP…
Chadox1tHIVconsv1_fromgbk	+	1201	1914 1930	4219	1	mRNA#597_1_copies:polyA_is_-1	-1	-1	HIV_gag_pol__TSS Splice acceptor/donors :CT_GT END	none from list		MDAMKRGLCCVLLLCGAVFVSARPIVQNLQGQMVHQAISPRTLNAWVKVIEEKAFSPEVIPMFTALSEGATPQDLNTMLNTVGGHQAAMQMLKDTINEEAAEWDRVHPVHAGPIAPGQMREPRGSDIAGTTSNLQEQIGWMTSNPPIPVGDIYKRWIILGLNKIVRMYSPVSILDIRQGPKEPDRFFKTLRAEQATQEVKNWMTDTLLVQNANPDCKTILRALGPGATLEEMMTACQGVGGPGHKARVLKCFNCGKEGHIAKNCRAPRKRGCWKCGREGHQMKDCNERQANFLGKIWPSHKGRPGNFLQSRPEPTAPPLPGKWKPKMIGGIGGFIKVKQYDQILIEICGKKAIGTVLVGPTPVNIIGRNMLTQLGCTLNFPISPIDTVPVTLKPGMDGP…	AGATCTCCCTATCAGTGATAGAGATCGTCGACGAGCTCGTTTAGTGAACCGTCAGATCGCCTGGAGACGCCATCCACGCTGTTTTGACCTCCATAGAAGACACCGGGACCGATCCAGCCTCCGGTTAAGCTTGGTACCGAGCTCGGATCCAGCTTCCCGGGCCACCATGGACGCCATGAAGCGCGGCCTGTGCTGCGTGCTGCTGCTGTGCGGCGCCGTGTTCGTGAGCGCCCGCCCCATCGTGCAGAACCTGCAGGGCCAGATGGTGCACCAGGCCATCAGCCCCCGCACCCTGAACGCCTGGGTGAAGGTGATCGAGGAGAAGGCCTTCAGCCCCGAGGTGATCCCCATGTTCACCGCCCTGAGCGAGGGCGCCACCCCCCAGGACCTGAACACCAT…
Chadox1tHIVconsv1_fromgbk	+	1201	2313 2326	4189	1	mRNA#745_1_copies:polyA_is_-1	-1	-1	HIV_gag_pol__TSS Splice acceptor/donors :CC_AC END	none from list		MDAMKRGLCCVLLLCGAVFVSARPIVQNLQGQMVHQAISPRTLNAWVKVIEEKAFSPEVIPMFTALSEGATPQDLNTMLNTVGGHQAAMQMLKDTINEEAAEWDRVHPVHAGPIAPGQMREPRGSDIAGTTSNLQEQIGWMTSNPPIPVGDIYKRWIILGLNKIVRMYSPVSILDIRQGPKEPFRDYVDRFFKTLRAEQATQEVKNWMTDTLLVQNANPDCKTILRALGPGATLEEMMTACQGVGGPGHKARVLKCFNCGKEGHIAKNCRAPRKRGCWKCGREGHQMKDCNERQANFLGKIWPSHKGRPGNFLQSRAPPLPGKWKPKMIGGIGGFIKVKQYDQILIEICGKKAIGTVLVGPTPVNIIGRNMLTQLGCTLNFPISPIDTVPVTLKPGMDG…	AGATCTCCCTATCAGTGATAGAGATCGTCGACGAGCTCGTTTAGTGAACCGTCAGATCGCCTGGAGACGCCATCCACGCTGTTTTGACCTCCATAGAAGACACCGGGACCGATCCAGCCTCCGGTTAAGCTTGGTACCGAGCTCGGATCCAGCTTCCCGGGCCACCATGGACGCCATGAAGCGCGGCCTGTGCTGCGTGCTGCTGCTGTGCGGCGCCGTGTTCGTGAGCGCCCGCCCCATCGTGCAGAACCTGCAGGGCCAGATGGTGCACCAGGCCATCAGCCCCCGCACCCTGAACGCCTGGGTGAAGGTGATCGAGGAGAAGGCCTTCAGCCCCGAGGTGATCCCCATGTTCACCGCCCTGAGCGAGGGCGCCACCCCCCAGGACCTGAACACCAT…
Chadox1tHIVconsv1_fromgbk	+	1201	2690 2703	4065	1	mRNA#606_1_copies:polyA_is_-1	-1	-1	HIV_gag_pol__TSS Splice acceptor/donors :AC_CT END	none from list		MDAMKRGLCCVLLLCGAVFVSARPIVQNLQGQMVHQAISPRTLNAWVKVIEEKAFSPEVIPMFTALSEGATPQDLNTMLNTVGGHQAAMQMLKDTINEEAAEWDRVHPVHAGPIAPGQMREPRGSDIAGTTSNLQEQIGWMTSNPPIPVGDIYKRWIILGLNKIVRMYSPVSILDIRQGPKEPFRDYVDRFFKTLRAEQATQEVKNWMTDTLLVQNANPDCKTILRALGPGATLEEMMTACQGVGGPGHKARVLKCFNCGKEGHIAKNCRAPRKRGCWKCGREGHQMKDCNERQANFLGKIWPSHKGRPGNFLQSRPEPTAPPLPGKWKPKMIGGIGGFIKVKQYDQILIEICGKKAIGTVLVGPTPVNIIGRNMLTQLGCTLNFPISPIDTVPVTLKP…	AGATCTCCCTATCAGTGATAGAGATCGTCGACGAGCTCGTTTAGTGAACCGTCAGATCGCCTGGAGACGCCATCCACGCTGTTTTGACCTCCATAGAAGACACCGGGACCGATCCAGCCTCCGGTTAAGCTTGGTACCGAGCTCGGATCCAGCTTCCCGGGCCACCATGGACGCCATGAAGCGCGGCCTGTGCTGCGTGCTGCTGCTGTGCGGCGCCGTGTTCGTGAGCGCCCGCCCCATCGTGCAGAACCTGCAGGGCCAGATGGTGCACCAGGCCATCAGCCCCCGCACCCTGAACGCCTGGGTGAAGGTGATCGAGGAGAAGGCCTTCAGCCCCGAGGTGATCCCCATGTTCACCGCCCTGAGCGAGGGCGCCACCCCCCAGGACCTGAACACCAT…
Chadox1tHIVconsv1_fromgbk	+	1273		4189	1	mRNA#545_1_copies:polyA_is_-1	-1	-1	HIV_gag_pol__TSS,HIV_gag_pol Splice acceptor/donors END	HIV_gag_pol		MDAMKRGLCCVLLLCGAVFVSARPIVQNLQGQMVHQAISPRTLNAWVKVIEEKAFSPEVIPMFTALSEGATPQDLNTMLNTVGGHQAAMQMLKDTINEEAAEWDRVHPVHAGPIAPGQMREPRGSDIAGTTSNLQEQIGWMTSNPPIPVGDIYKRWIILGLNKIVRMYSPVSILDIRQGPKEPFRDYVDRFFKTLRAEQATQEVKNWMTDTLLVQNANPDCKTILRALGPGATLEEMMTACQGVGGPGHKARVLKCFNCGKEGHIAKNCRAPRKRGCWKCGREGHQMKDCNERQANFLGKIWPSHKGRPGNFLQSRPEPTAPPLPGKWKPKMIGGIGGFIKVKQYDQILIEICGKKAIGTVLVGPTPVNIIGRNMLTQLGCTLNFPISPIDTVPVTLKP…
Chadox1tHIVconsv1_fromgbk	+	1201	3160 3193 3193 3206	4219	1	mRNA#404_1_copies:polyA_is_-1	-1	-1	HIV_gag_pol__TSS Splice acceptor/donors :TT_GA:CC_TG END	none from list		MDAMKRGLCCVLLLCGAVFVSARPIVQNLQGQMVHQAISPRTLNAWVKVIEEKAFSPEVIPMFTALSEGATPQDLNTMLNTVGGHQAAMQMLKDTINEEAAEWDRVHPVHAGPIAPGQMREPRGSDIAGTTSNLQEQIGWMTSNPPIPVGDIYKRWIILGLNKIVRMYSPVSILDIRQGPKEPFRDYVDRFFKTLRAEQATQEVKNWMTDTLLVQNANPDCKTILRALGPGATLEEMMTACQGVGGPGHKARVLKCFNCGKEGHIAKNCRAPRKRGCWKCGREGHQMKDCNERQANFLGKIWPSHKGRPGNFLQSRPEPTAPPLPGKWKPKMIGGIGGFIKVKQYDQILIEICGKKAIGTVLVGPTPVNIIGRNMLTQLGCTLNFPISPIDTVPVTLKP…	AGATCTCCCTATCAGTGATAGAGATCGTCGACGAGCTCGTTTAGTGAACCGTCAGATCGCCTGGAGACGCCATCCACGCTGTTTTGACCTCCATAGAAGACACCGGGACCGATCCAGCCTCCGGTTAAGCTTGGTACCGAGCTCGGATCCAGCTTCCCGGGCCACCATGGACGCCATGAAGCGCGGCCTGTGCTGCGTGCTGCTGCTGTGCGGCGCCGTGTTCGTGAGCGCCCGCCCCATCGTGCAGAACCTGCAGGGCCAGATGGTGCACCAGGCCATCAGCCCCCGCACCCTGAACGCCTGGGTGAAGGTGATCGAGGAGAAGGCCTTCAGCCCCGAGGTGATCCCCATGTTCACCGCCCTGAGCGAGGGCGCCACCCCCCAGGACCTGAACACCAT…
Chadox1tHIVconsv1_fromgbk	+	1201	1423 1511	4219	1	mRNA#707_1_copies:polyA_is_-1	-1	-1	HIV_gag_pol__TSS Splice acceptor/donors :GT_AG END	none from list		MDAMKRGLCCVLLLCGAVFVIEEKAFSPEVIPMFTALSEGATPQDLNTMLNTVGGHQAAMQMLKDTINEEAAEWDRVHPVHAGPIAPGQMREPRGSDIAGTTSNLQEQIGWMTSNPPIPVGDIYKRWIILGLNKIVRMYSPVSILDIRQGPKEPFRDYVDRFFKTLRAEQATQEVKNWMTDTLLVQNANPDCKTILRALGPGATLEEMMTACQGVGGPGHKARVLKCFNCGKEGHIAKNCRAPRKRGCWKCGREGHQMKDCNERQANFLGKIWPSHKGRPGNFLQSRPEPTAPPLPGKWKPKMIGGIGGFIKVKQYDQILIEICGKKAIGTVLVGPTPVNIIGRNMLTQLGCTLNFPISPIDTVPVTLKPGMDGPRVKQWPLTEEKIKALTEICKEMEK…	AGATCTCCCTATCAGTGATAGAGATCGTCGACGAGCTCGTTTAGTGAACCGTCAGATCGCCTGGAGACGCCATCCACGCTGTTTTGACCTCCATAGAAGACACCGGGACCGATCCAGCCTCCGGTTAAGCTTGGTACCGAGCTCGGATCCAGCTTCCCGGGCCACCATGGACGCCATGAAGCGCGGCCTGTGCTGCGTGCTGCTGCTGTGCGGCGCCGTGTTCGTGATCGAGGAGAAGGCCTTCAGCCCCGAGGTGATCCCCATGTTCACCGCCCTGAGCGAGGGCGCCACCCCCCAGGACCTGAACACCATGCTGAACACCGTGGGCGGCCACCAGGCCGCCATGCAGATGCTGAAGGACACCATCAACGAGGAGGCCGCCGAGTGGGACCGCGTGCA…
Chadox1tHIVconsv1_fromgbk	+	1201		3537	1	mRNA#472_1_copies:polyA_is_-1	-1	-1	HIV_gag_pol__TSS Splice acceptor/donors END	Possible 3' truncation of HIV_gag_pol		MDAMKRGLCCVLLLCGAVFVSARPIVQNLQGQMVHQAISPRTLNAWVKVIEEKAFSPEVIPMFTALSEGATPQDLNTMLNTVGGHQAAMQMLKDTINEEAAEWDRVHPVHAGPIAPGQMREPRGSDIAGTTSNLQEQIGWMTSNPPIPVGDIYKRWIILGLNKIVRMYSPVSILDIRQGPKEPFRDYVDRFFKTLRAEQATQEVKNWMTDTLLVQNANPDCKTILRALGPGATLEEMMTACQGVGGPGHKARVLKCFNCGKEGHIAKNCRAPRKRGCWKCGREGHQMKDCNERQANFLGKIWPSHKGRPGNFLQSRPEPTAPPLPGKWKPKMIGGIGGFIKVKQYDQILIEICGKKAIGTVLVGPTPVNIIGRNMLTQLGCTLNFPISPIDTVPVTLKP…	AGATCTCCCTATCAGTGATAGAGATCGTCGACGAGCTCGTTTAGTGAACCGTCAGATCGCCTGGAGACGCCATCCACGCTGTTTTGACCTCCATAGAAGACACCGGGACCGATCCAGCCTCCGGTTAAGCTTGGTACCGAGCTCGGATCCAGCTTCCCGGGCCACCATGGACGCCATGAAGCGCGGCCTGTGCTGCGTGCTGCTGCTGTGCGGCGCCGTGTTCGTGAGCGCCCGCCCCATCGTGCAGAACCTGCAGGGCCAGATGGTGCACCAGGCCATCAGCCCCCGCACCCTGAACGCCTGGGTGAAGGTGATCGAGGAGAAGGCCTTCAGCCCCGAGGTGATCCCCATGTTCACCGCCCTGAGCGAGGGCGCCACCCCCCAGGACCTGAACACCAT…
Chadox1tHIVconsv1_fromgbk	+	1201	4118 22610	22638	1	mRNA#749_1_copies:polyA_is_-1	-1	-1	HIV_gag_pol__TSS,HIV_gag_pol Splice acceptor/donors :TC_TG END	HIV_gag_pol		MDAMKRGLCCVLLLCGAVFVSARPIVQNLQGQMVHQAISPRTLNAWVKVIEEKAFSPEVIPMFTALSEGATPQDLNTMLNTVGGHQAAMQMLKDTINEEAAEWDRVHPVHAGPIAPGQMREPRGSDIAGTTSNLQEQIGWMTSNPPIPVGDIYKRWIILGLNKIVRMYSPVSILDIRQGPKEPFRDYVDRFFKTLRAEQATQEVKNWMTDTLLVQNANPDCKTILRALGPGATLEEMMTACQGVGGPGHKARVLKCFNCGKEGHIAKNCRAPRKRGCWKCGREGHQMKDCNERQANFLGKIWPSHKGRPGNFLQSRPEPTAPPLPGKWKPKMIGGIGGFIKVKQYDQILIEICGKKAIGTVLVGPTPVNIIGRNMLTQLGCTLNFPISPIDTVPVTLKP…
Chadox1tHIVconsv1_fromgbk	+	1201	2681 2709	4246	1	mRNA#516_1_copies:polyA_is_-1	-1	-1	HIV_gag_pol__TSS Splice acceptor/donors :AC_CA END	none from list		MDAMKRGLCCVLLLCGAVFVSARPIVQNLQGQMVHQAISPRTLNAWVKVIEEKAFSPEVIPMFTALSEGATPQDLNTMLNTVGGHQAAMQMLKDTINEEAAEWDRVHPVHAGPIAPGQMREPRGSDIAGTTSNLQEQIGWMTSNPPIPVGDIYKRWIILGLNKIVRMYSPVSILDIRQGPKEPFRDYVDRFFKTLRAEQATQEVKNWMTDTLLVQNANPDCKTILRALGPGATLEEMMTACQGVGGPGHKARVLKCFNCGKEGHIAKNCRAPRKRGCWKCGREGHQMKDCNERQANFLGKIWPSHKGRPGNFLQSRPEPTAPPLPGKWKPKMIGGIGGFIKVKQYDQILIEICGKKAIGTVLVGPTPVNIIGRNMLTQLGCTLNFPISPIDTVPVTLKP…	AGATCTCCCTATCAGTGATAGAGATCGTCGACGAGCTCGTTTAGTGAACCGTCAGATCGCCTGGAGACGCCATCCACGCTGTTTTGACCTCCATAGAAGACACCGGGACCGATCCAGCCTCCGGTTAAGCTTGGTACCGAGCTCGGATCCAGCTTCCCGGGCCACCATGGACGCCATGAAGCGCGGCCTGTGCTGCGTGCTGCTGCTGTGCGGCGCCGTGTTCGTGAGCGCCCGCCCCATCGTGCAGAACCTGCAGGGCCAGATGGTGCACCAGGCCATCAGCCCCCGCACCCTGAACGCCTGGGTGAAGGTGATCGAGGAGAAGGCCTTCAGCCCCGAGGTGATCCCCATGTTCACCGCCCTGAGCGAGGGCGCCACCCCCCAGGACCTGAACACCAT…
Chadox1tHIVconsv1_fromgbk	+	1201	3390 3407 4058 4737	4750	1	mRNA#457_1_copies:polyA_is_-1	-1	-1	HIV_gag_pol__TSS Splice acceptor/donors :CT_AG:CG_AG END	none from list		MDAMKRGLCCVLLLCGAVFVSARPIVQNLQGQMVHQAISPRTLNAWVKVIEEKAFSPEVIPMFTALSEGATPQDLNTMLNTVGGHQAAMQMLKDTINEEAAEWDRVHPVHAGPIAPGQMREPRGSDIAGTTSNLQEQIGWMTSNPPIPVGDIYKRWIILGLNKIVRMYSPVSILDIRQGPKEPFRDYVDRFFKTLRAEQATQEVKNWMTDTLLVQNANPDCKTILRALGPGATLEEMMTACQGVGGPGHKARVLKCFNCGKEGHIAKNCRAPRKRGCWKCGREGHQMKDCNERQANFLGKIWPSHKGRPGNFLQSRPEPTAPPLPGKWKPKMIGGIGGFIKVKQYDQILIEICGKKAIGTVLVGPTPVNIIGRNMLTQLGCTLNFPISPIDTVPVTLKP…	AGATCTCCCTATCAGTGATAGAGATCGTCGACGAGCTCGTTTAGTGAACCGTCAGATCGCCTGGAGACGCCATCCACGCTGTTTTGACCTCCATAGAAGACACCGGGACCGATCCAGCCTCCGGTTAAGCTTGGTACCGAGCTCGGATCCAGCTTCCCGGGCCACCATGGACGCCATGAAGCGCGGCCTGTGCTGCGTGCTGCTGCTGTGCGGCGCCGTGTTCGTGAGCGCCCGCCCCATCGTGCAGAACCTGCAGGGCCAGATGGTGCACCAGGCCATCAGCCCCCGCACCCTGAACGCCTGGGTGAAGGTGATCGAGGAGAAGGCCTTCAGCCCCGAGGTGATCCCCATGTTCACCGCCCTGAGCGAGGGCGCCACCCCCCAGGACCTGAACACCAT…
Chadox1tHIVconsv1_fromgbk	+	1201	2716 2872 3769 3784	4065	1	mRNA#682_1_copies:polyA_is_-1	-1	-1	HIV_gag_pol__TSS Splice acceptor/donors :AA_AG:AG_CG END	none from list		MDAMKRGLCCVLLLCGAVFVSARPIVQNLQGQMVHQAISPRTLNAWVKVIEEKAFSPEVIPMFTALSEGATPQDLNTMLNTVGGHQAAMQMLKDTINEEAAEWDRVHPVHAGPIAPGQMREPRGSDIAGTTSNLQEQIGWMTSNPPIPVGDIYKRWIILGLNKIVRMYSPVSILDIRQGPKEPFRDYVDRFFKTLRAEQATQEVKNWMTDTLLVQNANPDCKTILRALGPGATLEEMMTACQGVGGPGHKARVLKCFNCGKEGHIAKNCRAPRKRGCWKCGREGHQMKDCNERQANFLGKIWPSHKGRPGNFLQSRPEPTAPPLPGKWKPKMIGGIGGFIKVKQYDQILIEICGKKAIGTVLVGPTPVNIIGRNMLTQLGCTLNFPISPIDTVPVTLKP…	AGATCTCCCTATCAGTGATAGAGATCGTCGACGAGCTCGTTTAGTGAACCGTCAGATCGCCTGGAGACGCCATCCACGCTGTTTTGACCTCCATAGAAGACACCGGGACCGATCCAGCCTCCGGTTAAGCTTGGTACCGAGCTCGGATCCAGCTTCCCGGGCCACCATGGACGCCATGAAGCGCGGCCTGTGCTGCGTGCTGCTGCTGTGCGGCGCCGTGTTCGTGAGCGCCCGCCCCATCGTGCAGAACCTGCAGGGCCAGATGGTGCACCAGGCCATCAGCCCCCGCACCCTGAACGCCTGGGTGAAGGTGATCGAGGAGAAGGCCTTCAGCCCCGAGGTGATCCCCATGTTCACCGCCCTGAGCGAGGGCGCCACCCCCCAGGACCTGAACACCAT…
Chadox1tHIVconsv1_fromgbk	+	1201	4179 7728	7749	1	mRNA#573_1_copies:polyA_is_-1	-1	-1	HIV_gag_pol__TSS,HIV_gag_pol Splice acceptor/donors :GT_AG END	HIV_gag_pol		MDAMKRGLCCVLLLCGAVFVSARPIVQNLQGQMVHQAISPRTLNAWVKVIEEKAFSPEVIPMFTALSEGATPQDLNTMLNTVGGHQAAMQMLKDTINEEAAEWDRVHPVHAGPIAPGQMREPRGSDIAGTTSNLQEQIGWMTSNPPIPVGDIYKRWIILGLNKIVRMYSPVSILDIRQGPKEPFRDYVDRFFKTLRAEQATQEVKNWMTDTLLVQNANPDCKTILRALGPGATLEEMMTACQGVGGPGHKARVLKCFNCGKEGHIAKNCRAPRKRGCWKCGREGHQMKDCNERQANFLGKIWPSHKGRPGNFLQSRPEPTAPPLPGKWKPKMIGGIGGFIKVKQYDQILIEICGKKAIGTVLVGPTPVNIIGRNMLTQLGCTLNFPISPIDTVPVTLKP…
Chadox1tHIVconsv1_fromgbk	+	1201		2248	1	mRNA#474_1_copies:polyA_is_-1	-1	-1	HIV_gag_pol__TSS Splice acceptor/donors END	Possible 3' truncation of HIV_gag_pol		MDAMKRGLCCVLLLCGAVFVSARPIVQNLQGQMVHQAISPRTLNAWVKVIEEKAFSPEVIPMFTALSEGATPQDLNTMLNTVGGHQAAMQMLKDTINEEAAEWDRVHPVHAGPIAPGQMREPRGSDIAGTTSNLQEQIGWMTSNPPIPVGDIYKRWIILGLNKIVRMYSPVSILDIRQGPKEPFRDYVDRFFKTLRAEQATQEVKNWMTDTLLVQNANPDCKTILRALGPGATLEEMMTACQGVGGPGHKARVLKCFNCGKEGHIAKNCRAPRKRGCWKCGREGHQMKDCNERQ	AGATCTCCCTATCAGTGATAGAGATCGTCGACGAGCTCGTTTAGTGAACCGTCAGATCGCCTGGAGACGCCATCCACGCTGTTTTGACCTCCATAGAAGACACCGGGACCGATCCAGCCTCCGGTTAAGCTTGGTACCGAGCTCGGATCCAGCTTCCCGGGCCACCATGGACGCCATGAAGCGCGGCCTGTGCTGCGTGCTGCTGCTGTGCGGCGCCGTGTTCGTGAGCGCCCGCCCCATCGTGCAGAACCTGCAGGGCCAGATGGTGCACCAGGCCATCAGCCCCCGCACCCTGAACGCCTGGGTGAAGGTGATCGAGGAGAAGGCCTTCAGCCCCGAGGTGATCCCCATGTTCACCGCCCTGAGCGAGGGCGCCACCCCCCAGGACCTGAACACCAT…
Chadox1tHIVconsv1_fromgbk	+	1201		2033	1	mRNA#800_1_copies:polyA_is_-1	-1	-1	HIV_gag_pol__TSS Splice acceptor/donors END	Possible 3' truncation of HIV_gag_pol		MDAMKRGLCCVLLLCGAVFVSARPIVQNLQGQMVHQAISPRTLNAWVKVIEEKAFSPEVIPMFTALSEGATPQDLNTMLNTVGGHQAAMQMLKDTINEEAAEWDRVHPVHAGPIAPGQMREPRGSDIAGTTSNLQEQIGWMTSNPPIPVGDIYKRWIILGLNKIVRMYSPVSILDIRQGPKEPFRDYVDRFFKTLRAEQATQEVKNWMTDTLLVQNANPDCK	AGATCTCCCTATCAGTGATAGAGATCGTCGACGAGCTCGTTTAGTGAACCGTCAGATCGCCTGGAGACGCCATCCACGCTGTTTTGACCTCCATAGAAGACACCGGGACCGATCCAGCCTCCGGTTAAGCTTGGTACCGAGCTCGGATCCAGCTTCCCGGGCCACCATGGACGCCATGAAGCGCGGCCTGTGCTGCGTGCTGCTGCTGTGCGGCGCCGTGTTCGTGAGCGCCCGCCCCATCGTGCAGAACCTGCAGGGCCAGATGGTGCACCAGGCCATCAGCCCCCGCACCCTGAACGCCTGGGTGAAGGTGATCGAGGAGAAGGCCTTCAGCCCCGAGGTGATCCCCATGTTCACCGCCCTGAGCGAGGGCGCCACCCCCCAGGACCTGAACACCAT…
Chadox1tHIVconsv1_fromgbk	+	1219	4179 4188	4246	1	mRNA#506_1_copies:polyA_is_-1	-1	-1	HIV_gag_pol__TSS,HIV_gag_pol Splice acceptor/donors :GT_TC END	HIV_gag_pol		MDAMKRGLCCVLLLCGAVFVSARPIVQNLQGQMVHQAISPRTLNAWVKVIEEKAFSPEVIPMFTALSEGATPQDLNTMLNTVGGHQAAMQMLKDTINEEAAEWDRVHPVHAGPIAPGQMREPRGSDIAGTTSNLQEQIGWMTSNPPIPVGDIYKRWIILGLNKIVRMYSPVSILDIRQGPKEPFRDYVDRFFKTLRAEQATQEVKNWMTDTLLVQNANPDCKTILRALGPGATLEEMMTACQGVGGPGHKARVLKCFNCGKEGHIAKNCRAPRKRGCWKCGREGHQMKDCNERQANFLGKIWPSHKGRPGNFLQSRPEPTAPPLPGKWKPKMIGGIGGFIKVKQYDQILIEICGKKAIGTVLVGPTPVNIIGRNMLTQLGCTLNFPISPIDTVPVTLKP…
Chadox1tHIVconsv1_fromgbk	+	1201		4930	1	mRNA#423_1_copies:polyA_is_-1	-1	-1	HIV_gag_pol__TSS,HIV_gag_pol Splice acceptor/donors END	HIV_gag_pol		MDAMKRGLCCVLLLCGAVFVSARPIVQNLQGQMVHQAISPRTLNAWVKVIEEKAFSPEVIPMFTALSEGATPQDLNTMLNTVGGHQAAMQMLKDTINEEAAEWDRVHPVHAGPIAPGQMREPRGSDIAGTTSNLQEQIGWMTSNPPIPVGDIYKRWIILGLNKIVRMYSPVSILDIRQGPKEPFRDYVDRFFKTLRAEQATQEVKNWMTDTLLVQNANPDCKTILRALGPGATLEEMMTACQGVGGPGHKARVLKCFNCGKEGHIAKNCRAPRKRGCWKCGREGHQMKDCNERQANFLGKIWPSHKGRPGNFLQSRPEPTAPPLPGKWKPKMIGGIGGFIKVKQYDQILIEICGKKAIGTVLVGPTPVNIIGRNMLTQLGCTLNFPISPIDTVPVTLKP…
Chadox1tHIVconsv1_fromgbk	+	1201		2419	1	mRNA#676_1_copies:polyA_is_-1	-1	-1	HIV_gag_pol__TSS Splice acceptor/donors END	Possible 3' truncation of HIV_gag_pol		MDAMKRGLCCVLLLCGAVFVSARPIVQNLQGQMVHQAISPRTLNAWVKVIEEKAFSPEVIPMFTALSEGATPQDLNTMLNTVGGHQAAMQMLKDTINEEAAEWDRVHPVHAGPIAPGQMREPRGSDIAGTTSNLQEQIGWMTSNPPIPVGDIYKRWIILGLNKIVRMYSPVSILDIRQGPKEPFRDYVDRFFKTLRAEQATQEVKNWMTDTLLVQNANPDCKTILRALGPGATLEEMMTACQGVGGPGHKARVLKCFNCGKEGHIAKNCRAPRKRGCWKCGREGHQMKDCNERQANFLGKIWPSHKGRPGNFLQSRPEPTAPPLPGKWKPKMIGGIGGFIKVKQYDQILIE	AGATCTCCCTATCAGTGATAGAGATCGTCGACGAGCTCGTTTAGTGAACCGTCAGATCGCCTGGAGACGCCATCCACGCTGTTTTGACCTCCATAGAAGACACCGGGACCGATCCAGCCTCCGGTTAAGCTTGGTACCGAGCTCGGATCCAGCTTCCCGGGCCACCATGGACGCCATGAAGCGCGGCCTGTGCTGCGTGCTGCTGCTGTGCGGCGCCGTGTTCGTGAGCGCCCGCCCCATCGTGCAGAACCTGCAGGGCCAGATGGTGCACCAGGCCATCAGCCCCCGCACCCTGAACGCCTGGGTGAAGGTGATCGAGGAGAAGGCCTTCAGCCCCGAGGTGATCCCCATGTTCACCGCCCTGAGCGAGGGCGCCACCCCCCAGGACCTGAACACCAT…
Chadox1tHIVconsv1_fromgbk	+	1273		1958	1	mRNA#794_1_copies:polyA_is_-1	-1	-1	HIV_gag_pol__TSS Splice acceptor/donors END	Possible 3' truncation of HIV_gag_pol		MDAMKRGLCCVLLLCGAVFVSARPIVQNLQGQMVHQAISPRTLNAWVKVIEEKAFSPEVIPMFTALSEGATPQDLNTMLNTVGGHQAAMQMLKDTINEEAAEWDRVHPVHAGPIAPGQMREPRGSDIAGTTSNLQEQIGWMTSNPPIPVGDIYKRWIILGLNKIVRMYSPVSILDIRQGPKEPFRDYVDRFFKTLRA	TCCACGCTGTTTTGACCTCCATAGAAGACACCGGGACCGATCCAGCCTCCGGTTAAGCTTGGTACCGAGCTCGGATCCAGCTTCCCGGGCCACCATGGACGCCATGAAGCGCGGCCTGTGCTGCGTGCTGCTGCTGTGCGGCGCCGTGTTCGTGAGCGCCCGCCCCATCGTGCAGAACCTGCAGGGCCAGATGGTGCACCAGGCCATCAGCCCCCGCACCCTGAACGCCTGGGTGAAGGTGATCGAGGAGAAGGCCTTCAGCCCCGAGGTGATCCCCATGTTCACCGCCCTGAGCGAGGGCGCCACCCCCCAGGACCTGAACACCATGCTGAACACCGTGGGCGGCCACCAGGCCGCCATGCAGATGCTGAAGGACACCATCAACGAGGAGGCCGCCGA…
Chadox1tHIVconsv1_fromgbk	+	1201		1679	1	mRNA#402_1_copies:polyA_is_-1	-1	-1	HIV_gag_pol__TSS Splice acceptor/donors END	Possible 3' truncation of HIV_gag_pol		MDAMKRGLCCVLLLCGAVFVSARPIVQNLQGQMVHQAISPRTLNAWVKVIEEKAFSPEVIPMFTALSEGATPQDLNTMLNTVGGHQAAMQMLKDTINEEAAEWD	AGATCTCCCTATCAGTGATAGAGATCGTCGACGAGCTCGTTTAGTGAACCGTCAGATCGCCTGGAGACGCCATCCACGCTGTTTTGACCTCCATAGAAGACACCGGGACCGATCCAGCCTCCGGTTAAGCTTGGTACCGAGCTCGGATCCAGCTTCCCGGGCCACCATGGACGCCATGAAGCGCGGCCTGTGCTGCGTGCTGCTGCTGTGCGGCGCCGTGTTCGTGAGCGCCCGCCCCATCGTGCAGAACCTGCAGGGCCAGATGGTGCACCAGGCCATCAGCCCCCGCACCCTGAACGCCTGGGTGAAGGTGATCGAGGAGAAGGCCTTCAGCCCCGAGGTGATCCCCATGTTCACCGCCCTGAGCGAGGGCGCCACCCCCCAGGACCTGAACACCAT…
Chadox1tHIVconsv1_fromgbk	+	1201	1333 1571	4065	1	mRNA#498_1_copies:polyA_is_-1	-1	-1	HIV_gag_pol__TSS Splice acceptor/donors :GT_AG END	Possible 5' truncation of HIV_gag_pol		MLNTVGGHQAAMQMLKDTINEEAAEWDRVHPVHAGPIAPGQMREPRGSDIAGTTSNLQEQIGWMTSNPPIPVGDIYKRWIILGLNKIVRMYSPVSILDIRQGPKEPFRDYVDRFFKTLRAEQATQEVKNWMTDTLLVQNANPDCKTILRALGPGATLEEMMTACQGVGGPGHKARVLKCFNCGKEGHIAKNCRAPRKRGCWKCGREGHQMKDCNERQANFLGKIWPSHKGRPGNFLQSRPEPTAPPLPGKWKPKMIGGIGGFIKVKQYDQILIEICGKKAIGTVLVGPTPVNIIGRNMLTQLGCTLNFPISPIDTVPVTLKPGMDGPRVKQWPLTEEKIKALTEICKEMEKEGKITKIGPENPYNTPIFAIKKKDSTKWRKLVDFRELNKKTQDFWEVQ…	AGATCTCCCTATCAGTGATAGAGATCGTCGACGAGCTCGTTTAGTGAACCGTCAGATCGCCTGGAGACGCCATCCACGCTGTTTTGACCTCCATAGAAGACACCGGGACCGATCCAGCCTCCGGTTAAGCTTGGGCGCCACCCCCCAGGACCTGAACACCATGCTGAACACCGTGGGCGGCCACCAGGCCGCCATGCAGATGCTGAAGGACACCATCAACGAGGAGGCCGCCGAGTGGGACCGCGTGCACCCCGTGCACGCCGGCCCCATCGCCCCCGGCCAGATGCGCGAGCCCCGCGGCAGCGACATCGCCGGCACCACCAGCAACCTGCAGGAGCAGATCGGCTGGATGACCAGCAACCCCCCCATCCCCGTGGGCGACATCTACAAGCGCTGGAT…
Chadox1tHIVconsv1_fromgbk	+	1201	3055 3533	4246	1	mRNA#712_1_copies:polyA_is_-1	-1	-1	HIV_gag_pol__TSS Splice acceptor/donors :GT_AG END	none from list		MDAMKRGLCCVLLLCGAVFVSARPIVQNLQGQMVHQAISPRTLNAWVKVIEEKAFSPEVIPMFTALSEGATPQDLNTMLNTVGGHQAAMQMLKDTINEEAAEWDRVHPVHAGPIAPGQMREPRGSDIAGTTSNLQEQIGWMTSNPPIPVGDIYKRWIILGLNKIVRMYSPVSILDIRQGPKEPFRDYVDRFFKTLRAEQATQEVKNWMTDTLLVQNANPDCKTILRALGPGATLEEMMTACQGVGGPGHKARVLKCFNCGKEGHIAKNCRAPRKRGCWKCGREGHQMKDCNERQANFLGKIWPSHKGRPGNFLQSRPEPTAPPLPGKWKPKMIGGIGGFIKVKQYDQILIEICGKKAIGTVLVGPTPVNIIGRNMLTQLGCTLNFPISPIDTVPVTLKP…	AGATCTCCCTATCAGTGATAGAGATCGTCGACGAGCTCGTTTAGTGAACCGTCAGATCGCCTGGAGACGCCATCCACGCTGTTTTGACCTCCATAGAAGACACCGGGACCGATCCAGCCTCCGGTTAAGCTTGGTACCGAGCTCGGATCCAGCTTCCCGGGCCACCATGGACGCCATGAAGCGCGGCCTGTGCTGCGTGCTGCTGCTGTGCGGCGCCGTGTTCGTGAGCGCCCGCCCCATCGTGCAGAACCTGCAGGGCCAGATGGTGCACCAGGCCATCAGCCCCCGCACCCTGAACGCCTGGGTGAAGGTGATCGAGGAGAAGGCCTTCAGCCCCGAGGTGATCCCCATGTTCACCGCCCTGAGCGAGGGCGCCACCCCCCAGGACCTGAACACCAT…
Chadox1tHIVconsv1_fromgbk	+	1201	2920 2935	4189	1	mRNA#454_1_copies:polyA_is_-1	-1	-1	HIV_gag_pol__TSS Splice acceptor/donors :AG_GA END	none from list		MDAMKRGLCCVLLLCGAVFVSARPIVQNLQGQMVHQAISPRTLNAWVKVIEEKAFSPEVIPMFTALSEGATPQDLNTMLNTVGGHQAAMQMLKDTINEEAAEWDRVHPVHAGPIAPGQMREPRGSDIAGTTSNLQEQIGWMTSNPPIPVGDIYKRWIILGLNKIVRMYSPVSILDIRQGPKEPFRDYVDRFFKTLRAEQATQEVKNWMTDTLLVQNANPDCKTILRALGPGATLEEMMTACQGVGGPGHKARVLKCFNCGKEGHIAKNCRAPRKRGCWKCGREGHQMKDCNERQANFLGKIWPSHKGRPGNFLQSRPEPTAPPLPGKWKPKMIGGIGGFIKVKQYDQILIEICGKKAIGTVLVGPTPVNIIGRNMLTQLGCTLNFPISPIDTVPVTLKP…	AGATCTCCCTATCAGTGATAGAGATCGTCGACGAGCTCGTTTAGTGAACCGTCAGATCGCCTGGAGACGCCATCCACGCTGTTTTGACCTCCATAGAAGACACCGGGACCGATCCAGCCTCCGGTTAAGCTTGGTACCGAGCTCGGATCCAGCTTCCCGGGCCACCATGGACGCCATGAAGCGCGGCCTGTGCTGCGTGCTGCTGCTGTGCGGCGCCGTGTTCGTGAGCGCCCGCCCCATCGTGCAGAACCTGCAGGGCCAGATGGTGCACCAGGCCATCAGCCCCCGCACCCTGAACGCCTGGGTGAAGGTGATCGAGGAGAAGGCCTTCAGCCCCGAGGTGATCCCCATGTTCACCGCCCTGAGCGAGGGCGCCACCCCCCAGGACCTGAACACCAT…
Chadox1tHIVconsv1_fromgbk	+	1201	3909 3923	4049	1	mRNA#623_1_copies:polyA_is_-1	-1	-1	HIV_gag_pol__TSS Splice acceptor/donors :GC_GC END	none from list		MDAMKRGLCCVLLLCGAVFVSARPIVQNLQGQMVHQAISPRTLNAWVKVIEEKAFSPEVIPMFTALSEGATPQDLNTMLNTVGGHQAAMQMLKDTINEEAAEWDRVHPVHAGPIAPGQMREPRGSDIAGTTSNLQEQIGWMTSNPPIPVGDIYKRWIILGLNKIVRMYSPVSILDIRQGPKEPFRDYVDRFFKTLRAEQATQEVKNWMTDTLLVQNANPDCKTILRALGPGATLEEMMTACQGVGGPGHKARVLKCFNCGKEGHIAKNCRAPRKRGCWKCGREGHQMKDCNERQANFLGKIWPSHKGRPGNFLQSRPEPTAPPLPGKWKPKMIGGIGGFIKVKQYDQILIEICGKKAIGTVLVGPTPVNIIGRNMLTQLGCTLNFPISPIDTVPVTLKP…	AGATCTCCCTATCAGTGATAGAGATCGTCGACGAGCTCGTTTAGTGAACCGTCAGATCGCCTGGAGACGCCATCCACGCTGTTTTGACCTCCATAGAAGACACCGGGACCGATCCAGCCTCCGGTTAAGCTTGGTACCGAGCTCGGATCCAGCTTCCCGGGCCACCATGGACGCCATGAAGCGCGGCCTGTGCTGCGTGCTGCTGCTGTGCGGCGCCGTGTTCGTGAGCGCCCGCCCCATCGTGCAGAACCTGCAGGGCCAGATGGTGCACCAGGCCATCAGCCCCCGCACCCTGAACGCCTGGGTGAAGGTGATCGAGGAGAAGGCCTTCAGCCCCGAGGTGATCCCCATGTTCACCGCCCTGAGCGAGGGCGCCACCCCCCAGGACCTGAACACCAT…
Chadox1tHIVconsv1_fromgbk	+	1201		1815	1	mRNA#374_1_copies:polyA_is_-1	-1	-1	HIV_gag_pol__TSS Splice acceptor/donors END	Possible 3' truncation of HIV_gag_pol		MDAMKRGLCCVLLLCGAVFVSARPIVQNLQGQMVHQAISPRTLNAWVKVIEEKAFSPEVIPMFTALSEGATPQDLNTMLNTVGGHQAAMQMLKDTINEEAAEWDRVHPVHAGPIAPGQMREPRGSDIAGTTSNLQEQIGWMTSNPPIPV	AGATCTCCCTATCAGTGATAGAGATCGTCGACGAGCTCGTTTAGTGAACCGTCAGATCGCCTGGAGACGCCATCCACGCTGTTTTGACCTCCATAGAAGACACCGGGACCGATCCAGCCTCCGGTTAAGCTTGGTACCGAGCTCGGATCCAGCTTCCCGGGCCACCATGGACGCCATGAAGCGCGGCCTGTGCTGCGTGCTGCTGCTGTGCGGCGCCGTGTTCGTGAGCGCCCGCCCCATCGTGCAGAACCTGCAGGGCCAGATGGTGCACCAGGCCATCAGCCCCCGCACCCTGAACGCCTGGGTGAAGGTGATCGAGGAGAAGGCCTTCAGCCCCGAGGTGATCCCCATGTTCACCGCCCTGAGCGAGGGCGCCACCCCCCAGGACCTGAACACCAT…
Chadox1tHIVconsv1_fromgbk	+	1201	3407 3424	4049	1	mRNA#635_1_copies:polyA_is_-1	-1	-1	HIV_gag_pol__TSS Splice acceptor/donors :CC_TT END	none from list		MDAMKRGLCCVLLLCGAVFVSARPIVQNLQGQMVHQAISPRTLNAWVKVIEEKAFSPEVIPMFTALSEGATPQDLNTMLNTVGGHQAAMQMLKDTINEEAAEWDRVHPVHAGPIAPGQMREPRGSDIAGTTSNLQEQIGWMTSNPPIPVGDIYKRWIILGLNKIVRMYSPVSILDIRQGPKEPFRDYVDRFFKTLRAEQATQEVKNWMTDTLLVQNANPDCKTILRALGPGATLEEMMTACQGVGGPGHKARVLKCFNCGKEGHIAKNCRAPRKRGCWKCGREGHQMKDCNERQANFLGKIWPSHKGRPGNFLQSRPEPTAPPLPGKWKPKMIGGIGGFIKVKQYDQILIEICGKKAIGTVLVGPTPVNIIGRNMLTQLGCTLNFPISPIDTVPVTLKP…	AGATCTCCCTATCAGTGATAGAGATCGTCGACGAGCTCGTTTAGTGAACCGTCAGATCGCCTGGAGACGCCATCCACGCTGTTTTGACCTCCATAGAAGACACCGGGACCGATCCAGCCTCCGGTTAAGCTTGGTACCGAGCTCGGATCCAGCTTCCCGGGCCACCATGGACGCCATGAAGCGCGGCCTGTGCTGCGTGCTGCTGCTGTGCGGCGCCGTGTTCGTGAGCGCCCGCCCCATCGTGCAGAACCTGCAGGGCCAGATGGTGCACCAGGCCATCAGCCCCCGCACCCTGAACGCCTGGGTGAAGGTGATCGAGGAGAAGGCCTTCAGCCCCGAGGTGATCCCCATGTTCACCGCCCTGAGCGAGGGCGCCACCCCCCAGGACCTGAACACCAT…
Chadox1tHIVconsv1_fromgbk	+	1201	1731 1747	4246	1	mRNA#598_1_copies:polyA_is_-1	-1	-1	HIV_gag_pol__TSS Splice acceptor/donors :CC_AT END	none from list		MDAMKRGLCCVLLLCGAVFVSARPIVQNLQGQMVHQAISPRTLNAWVKVIEEKAFSPEVIPMFTALSEGATPQDLNTMLNTVGGHQAAMQMLKDTINEEAAEWDRVHPVHAGPIAPGQMREPAGTTSNLQEQIGWMTSNPPIPVGDIYKRWIILGLNKIVRMYSPVSILDIRQGPKEPFRDYVDRFFKTLRAEQATQEVKNWMTDTLLVQNANPDCKTILRALGPGATLEEMMTACQGVGGPGHKARVLKCFNCGKEGHIAKNCRAPRKRGCWKCGREGHQMKDCNERQANFLGKIWPSHKGRPGNFLQSRPEPTAPPLPGKWKPKMIGGIGGFIKVKQYDQILIEICGKKAIGTVLVGPTPVNIIGRNMLTQLGCTLNFPISPIDTVPVTLKPGMDGP…	AGATCTCCCTATCAGTGATAGAGATCGTCGACGAGCTCGTTTAGTGAACCGTCAGATCGCCTGGAGACGCCATCCACGCTGTTTTGACCTCCATAGAAGACACCGGGACCGATCCAGCCTCCGGTTAAGCTTGGTACCGAGCTCGGATCCAGCTTCCCGGGCCACCATGGACGCCATGAAGCGCGGCCTGTGCTGCGTGCTGCTGCTGTGCGGCGCCGTGTTCGTGAGCGCCCGCCCCATCGTGCAGAACCTGCAGGGCCAGATGGTGCACCAGGCCATCAGCCCCCGCACCCTGAACGCCTGGGTGAAGGTGATCGAGGAGAAGGCCTTCAGCCCCGAGGTGATCCCCATGTTCACCGCCCTGAGCGAGGGCGCCACCCCCCAGGACCTGAACACCAT…
Chadox1tHIVconsv1_fromgbk	+	1243		4088	1	mRNA#604_1_copies:polyA_is_-1	-1	-1	HIV_gag_pol__TSS,HIV_gag_pol Splice acceptor/donors END	HIV_gag_pol		MDAMKRGLCCVLLLCGAVFVSARPIVQNLQGQMVHQAISPRTLNAWVKVIEEKAFSPEVIPMFTALSEGATPQDLNTMLNTVGGHQAAMQMLKDTINEEAAEWDRVHPVHAGPIAPGQMREPRGSDIAGTTSNLQEQIGWMTSNPPIPVGDIYKRWIILGLNKIVRMYSPVSILDIRQGPKEPFRDYVDRFFKTLRAEQATQEVKNWMTDTLLVQNANPDCKTILRALGPGATLEEMMTACQGVGGPGHKARVLKCFNCGKEGHIAKNCRAPRKRGCWKCGREGHQMKDCNERQANFLGKIWPSHKGRPGNFLQSRPEPTAPPLPGKWKPKMIGGIGGFIKVKQYDQILIEICGKKAIGTVLVGPTPVNIIGRNMLTQLGCTLNFPISPIDTVPVTLKP…
Chadox1tHIVconsv1_fromgbk	+	1201		4149	1	mRNA#779_1_copies:polyA_is_-1	-1	-1	HIV_gag_pol__TSS,HIV_gag_pol Splice acceptor/donors END	HIV_gag_pol		MDAMKRGLCCVLLLCGAVFVSARPIVQNLQGQMVHQAISPRTLNAWVKVIEEKAFSPEVIPMFTALSEGATPQDLNTMLNTVGGHQAAMQMLKDTINEEAAEWDRVHPVHAGPIAPGQMREPRGSDIAGTTSNLQEQIGWMTSNPPIPVGDIYKRWIILGLNKIVRMYSPVSILDIRQGPKEPFRDYVDRFFKTLRAEQATQEVKNWMTDTLLVQNANPDCKTILRALGPGATLEEMMTACQGVGGPGHKARVLKCFNCGKEGHIAKNCRAPRKRGCWKCGREGHQMKDCNERQANFLGKIWPSHKGRPGNFLQSRPEPTAPPLPGKWKPKMIGGIGGFIKVKQYDQILIEICGKKAIGTVLVGPTPVNIIGRNMLTQLGCTLNFPISPIDTVPVTLKP…
Chadox1tHIVconsv1_fromgbk	+	1201		3223	1	mRNA#542_1_copies:polyA_is_-1	-1	-1	HIV_gag_pol__TSS Splice acceptor/donors END	Possible 3' truncation of HIV_gag_pol		MDAMKRGLCCVLLLCGAVFVSARPIVQNLQGQMVHQAISPRTLNAWVKVIEEKAFSPEVIPMFTALSEGATPQDLNTMLNTVGGHQAAMQMLKDTINEEAAEWDRVHPVHAGPIAPGQMREPRGSDIAGTTSNLQEQIGWMTSNPPIPVGDIYKRWIILGLNKIVRMYSPVSILDIRQGPKEPFRDYVDRFFKTLRAEQATQEVKNWMTDTLLVQNANPDCKTILRALGPGATLEEMMTACQGVGGPGHKARVLKCFNCGKEGHIAKNCRAPRKRGCWKCGREGHQMKDCNERQANFLGKIWPSHKGRPGNFLQSRPEPTAPPLPGKWKPKMIGGIGGFIKVKQYDQILIEICGKKAIGTVLVGPTPVNIIGRNMLTQLGCTLNFPISPIDTVPVTLKP…	AGATCTCCCTATCAGTGATAGAGATCGTCGACGAGCTCGTTTAGTGAACCGTCAGATCGCCTGGAGACGCCATCCACGCTGTTTTGACCTCCATAGAAGACACCGGGACCGATCCAGCCTCCGGTTAAGCTTGGTACCGAGCTCGGATCCAGCTTCCCGGGCCACCATGGACGCCATGAAGCGCGGCCTGTGCTGCGTGCTGCTGCTGTGCGGCGCCGTGTTCGTGAGCGCCCGCCCCATCGTGCAGAACCTGCAGGGCCAGATGGTGCACCAGGCCATCAGCCCCCGCACCCTGAACGCCTGGGTGAAGGTGATCGAGGAGAAGGCCTTCAGCCCCGAGGTGATCCCCATGTTCACCGCCCTGAGCGAGGGCGCCACCCCCCAGGACCTGAACACCAT…
Chadox1tHIVconsv1_fromgbk	+	1201	3113 3325	4219	1	mRNA#751_1_copies:polyA_is_-1	-1	-1	HIV_gag_pol__TSS Splice acceptor/donors :AC_AG END	none from list		MDAMKRGLCCVLLLCGAVFVSARPIVQNLQGQMVHQAISPRTLNAWVKVIEEKAFSPEVIPMFTALSEGATPQDLNTMLNTVGGHQAAMQMLKDTINEEAAEWDRVHPVHAGPIAPGQMREPRGSDIAGTTSNLQEQIGWMTSNPPIPVGDIYKRWIILGLNKIVRMYSPVSILDIRQGPKEPFRDYVDRFFKTLRAEQATQEVKNWMTDTLLVQNANPDCKTILRALGPGATLEEMMTACQGVGGPGHKARVLKCFNCGKEGHIAKNCRAPRKRGCWKCGREGHQMKDCNERQANFLGKIWPSHKGRPGNFLQSRPEPTAPPLPGKWKPKMIGGIGGFIKVKQYDQILIEICGKKAIGTVLVGPTPVNIIGRNMLTQLGCTLNFPISPIDTVPVTLKP…	AGATCTCCCTATCAGTGATAGAGATCGTCGACGAGCTCGTTTAGTGAACCGTCAGATCGCCTGGAGACGCCATCCACGCTGTTTTGACCTCCATAGAAGACACCGGGACCGATCCAGCCTCCGGTTAAGCTTGGTACCGAGCTCGGATCCAGCTTCCCGGGCCACCATGGACGCCATGAAGCGCGGCCTGTGCTGCGTGCTGCTGCTGTGCGGCGCCGTGTTCGTGAGCGCCCGCCCCATCGTGCAGAACCTGCAGGGCCAGATGGTGCACCAGGCCATCAGCCCCCGCACCCTGAACGCCTGGGTGAAGGTGATCGAGGAGAAGGCCTTCAGCCCCGAGGTGATCCCCATGTTCACCGCCCTGAGCGAGGGCGCCACCCCCCAGGACCTGAACACCAT…
Chadox1tHIVconsv1_fromgbk	+	1243		2778	1	mRNA#509_1_copies:polyA_is_-1	-1	-1	HIV_gag_pol__TSS Splice acceptor/donors END	Possible 3' truncation of HIV_gag_pol		MDAMKRGLCCVLLLCGAVFVSARPIVQNLQGQMVHQAISPRTLNAWVKVIEEKAFSPEVIPMFTALSEGATPQDLNTMLNTVGGHQAAMQMLKDTINEEAAEWDRVHPVHAGPIAPGQMREPRGSDIAGTTSNLQEQIGWMTSNPPIPVGDIYKRWIILGLNKIVRMYSPVSILDIRQGPKEPFRDYVDRFFKTLRAEQATQEVKNWMTDTLLVQNANPDCKTILRALGPGATLEEMMTACQGVGGPGHKARVLKCFNCGKEGHIAKNCRAPRKRGCWKCGREGHQMKDCNERQANFLGKIWPSHKGRPGNFLQSRPEPTAPPLPGKWKPKMIGGIGGFIKVKQYDQILIEICGKKAIGTVLVGPTPVNIIGRNMLTQLGCTLNFPISPIDTVPVTLKP…	AGTGAACCGTCAGATCGCCTGGAGACGCCATCCACGCTGTTTTGACCTCCATAGAAGACACCGGGACCGATCCAGCCTCCGGTTAAGCTTGGTACCGAGCTCGGATCCAGCTTCCCGGGCCACCATGGACGCCATGAAGCGCGGCCTGTGCTGCGTGCTGCTGCTGTGCGGCGCCGTGTTCGTGAGCGCCCGCCCCATCGTGCAGAACCTGCAGGGCCAGATGGTGCACCAGGCCATCAGCCCCCGCACCCTGAACGCCTGGGTGAAGGTGATCGAGGAGAAGGCCTTCAGCCCCGAGGTGATCCCCATGTTCACCGCCCTGAGCGAGGGCGCCACCCCCCAGGACCTGAACACCATGCTGAACACCGTGGGCGGCCACCAGGCCGCCATGCAGATGCT…
Chadox1tHIVconsv1_fromgbk	+	1201	1881 1894 4188 4916	4930	1	mRNA#391_1_copies:polyA_is_-1	-1	-1	HIV_gag_pol__TSS Splice acceptor/donors :CA_AT:TT_AG END	none from list		MDAMKRGLCCVLLLCGAVFVSARPIVQNLQGQMVHQAISPRTLNAWVKVIEEKAFSPEVIPMFTALSEGATPQDLNTMLNTVGGHQAAMQMLKDTINEEAAEWDRVHPVHAGPIAPGQMREPRGSDIAGTTSNLQEQIGWMTSNPPIPVGDIYKRWIILGLNKIVRMYSPVSRQGPKEPFRDYVDRFFKTLRAEQATQEVKNWMTDTLLVQNANPDCKTILRALGPGATLEEMMTACQGVGGPGHKARVLKCFNCGKEGHIAKNCRAPRKRGCWKCGREGHQMKDCNERQANFLGKIWPSHKGRPGNFLQSRPEPTAPPLPGKWKPKMIGGIGGFIKVKQYDQILIEICGKKAIGTVLVGPTPVNIIGRNMLTQLGCTLNFPISPIDTVPVTLKPGMDG…	AGATCTCCCTATCAGTGATAGAGATCGTCGACGAGCTCGTTTAGTGAACCGTCAGATCGCCTGGAGACGCCATCCACGCTGTTTTGACCTCCATAGAAGACACCGGGACCGATCCAGCCTCCGGTTAAGCTTGGTACCGAGCTCGGATCCAGCTTCCCGGGCCACCATGGACGCCATGAAGCGCGGCCTGTGCTGCGTGCTGCTGCTGTGCGGCGCCGTGTTCGTGAGCGCCCGCCCCATCGTGCAGAACCTGCAGGGCCAGATGGTGCACCAGGCCATCAGCCCCCGCACCCTGAACGCCTGGGTGAAGGTGATCGAGGAGAAGGCCTTCAGCCCCGAGGTGATCCCCATGTTCACCGCCCTGAGCGAGGGCGCCACCCCCCAGGACCTGAACACCAT…
Chadox1tHIVconsv1_fromgbk	+	1219		4033	1	mRNA#469_1_copies:polyA_is_-1	-1	-1	HIV_gag_pol__TSS Splice acceptor/donors END	Possible 3' truncation of HIV_gag_pol		MDAMKRGLCCVLLLCGAVFVSARPIVQNLQGQMVHQAISPRTLNAWVKVIEEKAFSPEVIPMFTALSEGATPQDLNTMLNTVGGHQAAMQMLKDTINEEAAEWDRVHPVHAGPIAPGQMREPRGSDIAGTTSNLQEQIGWMTSNPPIPVGDIYKRWIILGLNKIVRMYSPVSILDIRQGPKEPFRDYVDRFFKTLRAEQATQEVKNWMTDTLLVQNANPDCKTILRALGPGATLEEMMTACQGVGGPGHKARVLKCFNCGKEGHIAKNCRAPRKRGCWKCGREGHQMKDCNERQANFLGKIWPSHKGRPGNFLQSRPEPTAPPLPGKWKPKMIGGIGGFIKVKQYDQILIEICGKKAIGTVLVGPTPVNIIGRNMLTQLGCTLNFPISPIDTVPVTLKP…	TAGAGATCGTCGACGAGCTCGTTTAGTGAACCGTCAGATCGCCTGGAGACGCCATCCACGCTGTTTTGACCTCCATAGAAGACACCGGGACCGATCCAGCCTCCGGTTAAGCTTGGTACCGAGCTCGGATCCAGCTTCCCGGGCCACCATGGACGCCATGAAGCGCGGCCTGTGCTGCGTGCTGCTGCTGTGCGGCGCCGTGTTCGTGAGCGCCCGCCCCATCGTGCAGAACCTGCAGGGCCAGATGGTGCACCAGGCCATCAGCCCCCGCACCCTGAACGCCTGGGTGAAGGTGATCGAGGAGAAGGCCTTCAGCCCCGAGGTGATCCCCATGTTCACCGCCCTGAGCGAGGGCGCCACCCCCCAGGACCTGAACACCATGCTGAACACCGTGGGCGG…
Chadox1tHIVconsv1_fromgbk	+	1201	2686 2706	4246	1	mRNA#532_1_copies:polyA_is_-1	-1	-1	HIV_gag_pol__TSS Splice acceptor/donors :TA_CG END	none from list		MDAMKRGLCCVLLLCGAVFVSARPIVQNLQGQMVHQAISPRTLNAWVKVIEEKAFSPEVIPMFTALSEGATPQDLNTMLNTVGGHQAAMQMLKDTINEEAAEWDRVHPVHAGPIAPGQMREPRGSDIAGTTSNLQEQIGWMTSNPPIPVGDIYKRWIILGLNKIVRMYSPVSILDIRQGPKEPFRDYVDRFFKTLRAEQATQEVKNWMTDTLLVQNANPDCKTILRALGPGATLEEMMTACQGVGGPGHKARVLKCFNCGKEGHIAKNCRAPRKRGCWKCGREGHQMKDCNERQANFLGKIWPSHKGRPGNFLQSRPEPTAPPLPGKWKPKMIGGIGGFIKVKQYDQILIEICGKKAIGTVLVGPTPVNIIGRNMLTQLGCTLNFPISPIDTVPVTLKP…	AGATCTCCCTATCAGTGATAGAGATCGTCGACGAGCTCGTTTAGTGAACCGTCAGATCGCCTGGAGACGCCATCCACGCTGTTTTGACCTCCATAGAAGACACCGGGACCGATCCAGCCTCCGGTTAAGCTTGGTACCGAGCTCGGATCCAGCTTCCCGGGCCACCATGGACGCCATGAAGCGCGGCCTGTGCTGCGTGCTGCTGCTGTGCGGCGCCGTGTTCGTGAGCGCCCGCCCCATCGTGCAGAACCTGCAGGGCCAGATGGTGCACCAGGCCATCAGCCCCCGCACCCTGAACGCCTGGGTGAAGGTGATCGAGGAGAAGGCCTTCAGCCCCGAGGTGATCCCCATGTTCACCGCCCTGAGCGAGGGCGCCACCCCCCAGGACCTGAACACCAT…
Chadox1tHIVconsv1_fromgbk	+	1201	1298 1311	4246	1	mRNA#692_1_copies:polyA_is_-1	-1	-1	HIV_gag_pol__TSS,HIV_gag_pol Splice acceptor/donors :GA_CC END	HIV_gag_pol		MDAMKRGLCCVLLLCGAVFVSARPIVQNLQGQMVHQAISPRTLNAWVKVIEEKAFSPEVIPMFTALSEGATPQDLNTMLNTVGGHQAAMQMLKDTINEEAAEWDRVHPVHAGPIAPGQMREPRGSDIAGTTSNLQEQIGWMTSNPPIPVGDIYKRWIILGLNKIVRMYSPVSILDIRQGPKEPFRDYVDRFFKTLRAEQATQEVKNWMTDTLLVQNANPDCKTILRALGPGATLEEMMTACQGVGGPGHKARVLKCFNCGKEGHIAKNCRAPRKRGCWKCGREGHQMKDCNERQANFLGKIWPSHKGRPGNFLQSRPEPTAPPLPGKWKPKMIGGIGGFIKVKQYDQILIEICGKKAIGTVLVGPTPVNIIGRNMLTQLGCTLNFPISPIDTVPVTLKP…
Chadox1tHIVconsv1_fromgbk	+	1201		1476	1	mRNA#395_1_copies:polyA_is_-1	-1	-1	HIV_gag_pol__TSS Splice acceptor/donors END	Possible 3' truncation of HIV_gag_pol		MDAMKRGLCCVLLLCGAVFVSARPIVQNLQGQMVHQ	AGATCTCCCTATCAGTGATAGAGATCGTCGACGAGCTCGTTTAGTGAACCGTCAGATCGCCTGGAGACGCCATCCACGCTGTTTTGACCTCCATAGAAGACACCGGGACCGATCCAGCCTCCGGTTAAGCTTGGTACCGAGCTCGGATCCAGCTTCCCGGGCCACCATGGACGCCATGAAGCGCGGCCTGTGCTGCGTGCTGCTGCTGTGCGGCGCCGTGTTCGTGAGCGCCCGCCCCATCGTGCAGAACCTGCAGGGCCAGATGGTGCACCAGGC
Chadox1tHIVconsv1_fromgbk	+	1201		2051	1	mRNA#797_1_copies:polyA_is_-1	-1	-1	HIV_gag_pol__TSS Splice acceptor/donors END	Possible 3' truncation of HIV_gag_pol		MDAMKRGLCCVLLLCGAVFVSARPIVQNLQGQMVHQAISPRTLNAWVKVIEEKAFSPEVIPMFTALSEGATPQDLNTMLNTVGGHQAAMQMLKDTINEEAAEWDRVHPVHAGPIAPGQMREPRGSDIAGTTSNLQEQIGWMTSNPPIPVGDIYKRWIILGLNKIVRMYSPVSILDIRQGPKEPFRDYVDRFFKTLRAEQATQEVKNWMTDTLLVQNANPDCKTILRAL	AGATCTCCCTATCAGTGATAGAGATCGTCGACGAGCTCGTTTAGTGAACCGTCAGATCGCCTGGAGACGCCATCCACGCTGTTTTGACCTCCATAGAAGACACCGGGACCGATCCAGCCTCCGGTTAAGCTTGGTACCGAGCTCGGATCCAGCTTCCCGGGCCACCATGGACGCCATGAAGCGCGGCCTGTGCTGCGTGCTGCTGCTGTGCGGCGCCGTGTTCGTGAGCGCCCGCCCCATCGTGCAGAACCTGCAGGGCCAGATGGTGCACCAGGCCATCAGCCCCCGCACCCTGAACGCCTGGGTGAAGGTGATCGAGGAGAAGGCCTTCAGCCCCGAGGTGATCCCCATGTTCACCGCCCTGAGCGAGGGCGCCACCCCCCAGGACCTGAACACCAT…
Chadox1tHIVconsv1_fromgbk	+	1273	4258 4552	4972	1	mRNA#463_1_copies:polyA_is_-1	-1	-1	HIV_gag_pol__TSS,HIV_gag_pol Splice acceptor/donors :GT_AG END	HIV_gag_pol		MDAMKRGLCCVLLLCGAVFVSARPIVQNLQGQMVHQAISPRTLNAWVKVIEEKAFSPEVIPMFTALSEGATPQDLNTMLNTVGGHQAAMQMLKDTINEEAAEWDRVHPVHAGPIAPGQMREPRGSDIAGTTSNLQEQIGWMTSNPPIPVGDIYKRWIILGLNKIVRMYSPVSILDIRQGPKEPFRDYVDRFFKTLRAEQATQEVKNWMTDTLLVQNANPDCKTILRALGPGATLEEMMTACQGVGGPGHKARVLKCFNCGKEGHIAKNCRAPRKRGCWKCGREGHQMKDCNERQANFLGKIWPSHKGRPGNFLQSRPEPTAPPLPGKWKPKMIGGIGGFIKVKQYDQILIEICGKKAIGTVLVGPTPVNIIGRNMLTQLGCTLNFPISPIDTVPVTLKP…
Chadox1tHIVconsv1_fromgbk	+	1201	2652 2665	4246	1	mRNA#519_1_copies:polyA_is_-1	-1	-1	HIV_gag_pol__TSS Splice acceptor/donors :GG_AC END	none from list		MDAMKRGLCCVLLLCGAVFVSARPIVQNLQGQMVHQAISPRTLNAWVKVIEEKAFSPEVIPMFTALSEGATPQDLNTMLNTVGGHQAAMQMLKDTINEEAAEWDRVHPVHAGPIAPGQMREPRGSDIAGTTSNLQEQIGWMTSNPPIPVGDIYKRWIILGLNKIVRMYSPVSILDIRQGPKEPFRDYVDRFFKTLRAEQATQEVKNWMTDTLLVQNANPDCKTILRALGPGATLEEMMTACQGVGGPGHKARVLKCFNCGKEGHIAKNCRAPRKRGCWKCGREGHQMKDCNERQANFLGKIWPSHKGRPGNFLQSRPEPTAPPLPGKWKPKMIGGIGGFIKVKQYDQILIEICGKKAIGTVLVGPTPVNIIGRNMLTQLGCTLNFPISPIDTVPVTLKP…	AGATCTCCCTATCAGTGATAGAGATCGTCGACGAGCTCGTTTAGTGAACCGTCAGATCGCCTGGAGACGCCATCCACGCTGTTTTGACCTCCATAGAAGACACCGGGACCGATCCAGCCTCCGGTTAAGCTTGGTACCGAGCTCGGATCCAGCTTCCCGGGCCACCATGGACGCCATGAAGCGCGGCCTGTGCTGCGTGCTGCTGCTGTGCGGCGCCGTGTTCGTGAGCGCCCGCCCCATCGTGCAGAACCTGCAGGGCCAGATGGTGCACCAGGCCATCAGCCCCCGCACCCTGAACGCCTGGGTGAAGGTGATCGAGGAGAAGGCCTTCAGCCCCGAGGTGATCCCCATGTTCACCGCCCTGAGCGAGGGCGCCACCCCCCAGGACCTGAACACCAT…
Chadox1tHIVconsv1_fromgbk	+	1201		3491	1	mRNA#518_1_copies:polyA_is_-1	-1	-1	HIV_gag_pol__TSS Splice acceptor/donors END	Possible 3' truncation of HIV_gag_pol		MDAMKRGLCCVLLLCGAVFVSARPIVQNLQGQMVHQAISPRTLNAWVKVIEEKAFSPEVIPMFTALSEGATPQDLNTMLNTVGGHQAAMQMLKDTINEEAAEWDRVHPVHAGPIAPGQMREPRGSDIAGTTSNLQEQIGWMTSNPPIPVGDIYKRWIILGLNKIVRMYSPVSILDIRQGPKEPFRDYVDRFFKTLRAEQATQEVKNWMTDTLLVQNANPDCKTILRALGPGATLEEMMTACQGVGGPGHKARVLKCFNCGKEGHIAKNCRAPRKRGCWKCGREGHQMKDCNERQANFLGKIWPSHKGRPGNFLQSRPEPTAPPLPGKWKPKMIGGIGGFIKVKQYDQILIEICGKKAIGTVLVGPTPVNIIGRNMLTQLGCTLNFPISPIDTVPVTLKP…	AGATCTCCCTATCAGTGATAGAGATCGTCGACGAGCTCGTTTAGTGAACCGTCAGATCGCCTGGAGACGCCATCCACGCTGTTTTGACCTCCATAGAAGACACCGGGACCGATCCAGCCTCCGGTTAAGCTTGGTACCGAGCTCGGATCCAGCTTCCCGGGCCACCATGGACGCCATGAAGCGCGGCCTGTGCTGCGTGCTGCTGCTGTGCGGCGCCGTGTTCGTGAGCGCCCGCCCCATCGTGCAGAACCTGCAGGGCCAGATGGTGCACCAGGCCATCAGCCCCCGCACCCTGAACGCCTGGGTGAAGGTGATCGAGGAGAAGGCCTTCAGCCCCGAGGTGATCCCCATGTTCACCGCCCTGAGCGAGGGCGCCACCCCCCAGGACCTGAACACCAT…
Chadox1tHIVconsv1_fromgbk	+	1201	1876 1889	4189	1	mRNA#668_1_copies:polyA_is_-1	-1	-1	HIV_gag_pol__TSS Splice acceptor/donors :GT_TG END	none from list		MDAMKRGLCCVLLLCGAVFVSARPIVQNLQGQMVHQAISPRTLNAWVKVIEEKAFSPEVIPMFTALSEGATPQDLNTMLNTVGGHQAAMQMLKDTINEEAAEWDRVHPVHAGPIAPGQMREPRGSDIAGTTSNLQEQIGWMTSNPPIPVGDIYKRWIILGLNKIVRMYSPDIRQGPKEPFRDYVDRFFKTLRAEQATQEVKNWMTDTLLVQNANPDCKTILRALGPGATLEEMMTACQGVGGPGHKARVLKCFNCGKEGHIAKNCRAPRKRGCWKCGREGHQMKDCNERQANFLGKIWPSHKGRPGNFLQSRPEPTAPPLPGKWKPKMIGGIGGFIKVKQYDQILIEICGKKAIGTVLVGPTPVNIIGRNMLTQLGCTLNFPISPIDTVPVTLKPGMDG…	AGATCTCCCTATCAGTGATAGAGATCGTCGACGAGCTCGTTTAGTGAACCGTCAGATCGCCTGGAGACGCCATCCACGCTGTTTTGACCTCCATAGAAGACACCGGGACCGATCCAGCCTCCGGTTAAGCTTGGTACCGAGCTCGGATCCAGCTTCCCGGGCCACCATGGACGCCATGAAGCGCGGCCTGTGCTGCGTGCTGCTGCTGTGCGGCGCCGTGTTCGTGAGCGCCCGCCCCATCGTGCAGAACCTGCAGGGCCAGATGGTGCACCAGGCCATCAGCCCCCGCACCCTGAACGCCTGGGTGAAGGTGATCGAGGAGAAGGCCTTCAGCCCCGAGGTGATCCCCATGTTCACCGCCCTGAGCGAGGGCGCCACCCCCCAGGACCTGAACACCAT…
Chadox1tHIVconsv1_fromgbk	+	1201	2028 2050	4246	1	mRNA#658_1_copies:polyA_is_-1	-1	-1	HIV_gag_pol__TSS Splice acceptor/donors :CA_CT END	none from list		MDAMKRGLCCVLLLCGAVFVSARPIVQNLQGQMVHQAISPRTLNAWVKVIEEKAFSPEVIPMFTALSEGATPQDLNTMLNTVGGHQAAMQMLKDTINEEAAEWDRVHPVHAGPIAPGQMREPRGSDIAGTTSNLQEQIGWMTSNPPIPVGDIYKRWIILGLNKIVRMYSPVSILDIRQGPKEPFRDYVDRFFKTLRAEQATQEVKNWMTDTLLVQNANPDWGPGATLEEMMTACQGVGGPGHKARVLKCFNCGKEGHIAKNCRAPRKRGCWKCGREGHQMKDCNERQANFLGKIWPSHKGRPGNFLQSRPEPTAPPLPGKWKPKMIGGIGGFIKVKQYDQILIEICGKKAIGTVLVGPTPVNIIGRNMLTQLGCTLNFPISPIDTVPVTLKPGMDGPRV…	AGATCTCCCTATCAGTGATAGAGATCGTCGACGAGCTCGTTTAGTGAACCGTCAGATCGCCTGGAGACGCCATCCACGCTGTTTTGACCTCCATAGAAGACACCGGGACCGATCCAGCCTCCGGTTAAGCTTGGTACCGAGCTCGGATCCAGCTTCCCGGGCCACCATGGACGCCATGAAGCGCGGCCTGTGCTGCGTGCTGCTGCTGTGCGGCGCCGTGTTCGTGAGCGCCCGCCCCATCGTGCAGAACCTGCAGGGCCAGATGGTGCACCAGGCCATCAGCCCCCGCACCCTGAACGCCTGGGTGAAGGTGATCGAGGAGAAGGCCTTCAGCCCCGAGGTGATCCCCATGTTCACCGCCCTGAGCGAGGGCGCCACCCCCCAGGACCTGAACACCAT…
Chadox1tHIVconsv1_fromgbk	+	1201		1730	1	mRNA#559_1_copies:polyA_is_-1	-1	-1	HIV_gag_pol__TSS Splice acceptor/donors END	Possible 3' truncation of HIV_gag_pol		MDAMKRGLCCVLLLCGAVFVSARPIVQNLQGQMVHQAISPRTLNAWVKVIEEKAFSPEVIPMFTALSEGATPQDLNTMLNTVGGHQAAMQMLKDTINEEAAEWDRVHPVHAGPIAPGQMRE	AGATCTCCCTATCAGTGATAGAGATCGTCGACGAGCTCGTTTAGTGAACCGTCAGATCGCCTGGAGACGCCATCCACGCTGTTTTGACCTCCATAGAAGACACCGGGACCGATCCAGCCTCCGGTTAAGCTTGGTACCGAGCTCGGATCCAGCTTCCCGGGCCACCATGGACGCCATGAAGCGCGGCCTGTGCTGCGTGCTGCTGCTGTGCGGCGCCGTGTTCGTGAGCGCCCGCCCCATCGTGCAGAACCTGCAGGGCCAGATGGTGCACCAGGCCATCAGCCCCCGCACCCTGAACGCCTGGGTGAAGGTGATCGAGGAGAAGGCCTTCAGCCCCGAGGTGATCCCCATGTTCACCGCCCTGAGCGAGGGCGCCACCCCCCAGGACCTGAACACCAT…
Chadox1tHIVconsv1_fromgbk	+	1201	1801 1813	4219	1	mRNA#727_1_copies:polyA_is_-1	-1	-1	HIV_gag_pol__TSS Splice acceptor/donors :CC_GT END	none from list		MDAMKRGLCCVLLLCGAVFVSARPIVQNLQGQMVHQAISPRTLNAWVKVIEEKAFSPEVIPMFTALSEGATPQDLNTMLNTVGGHQAAMQMLKDTINEEAAEWDRVHPVHAGPIAPGQMREPRGSDIAGTTSNLQEQIGWMTSNPGRHLQALDHPGPEQDRAHVQPREHPGHPPGPQGALPRLRGPLLQDPARRAGHPGGEELDDRHPAGAERQPRLQDHPARPGPRRHPGGDDDRLPGRGRPRPQGPRAEVLQLRQGGPHRQELPRPPQARLLEVRARGPPDEGLQRAPGQLPGQDLAQPQGPPRQLPAEPPRAHRPPPARQVEAQDDRRHRRLHQGEAVRPDPDRDLRQEGHRHRAGGPHPREHHRPQHADPAGLHPELPHQPHRHRARDPEARHGR…	AGATCTCCCTATCAGTGATAGAGATCGTCGACGAGCTCGTTTAGTGAACCGTCAGATCGCCTGGAGACGCCATCCACGCTGTTTTGACCTCCATAGAAGACACCGGGACCGATCCAGCCTCCGGTTAAGCTTGGTACCGAGCTCGGATCCAGCTTCCCGGGCCACCATGGACGCCATGAAGCGCGGCCTGTGCTGCGTGCTGCTGCTGTGCGGCGCCGTGTTCGTGAGCGCCCGCCCCATCGTGCAGAACCTGCAGGGCCAGATGGTGCACCAGGCCATCAGCCCCCGCACCCTGAACGCCTGGGTGAAGGTGATCGAGGAGAAGGCCTTCAGCCCCGAGGTGATCCCCATGTTCACCGCCCTGAGCGAGGGCGCCACCCCCCAGGACCTGAACACCAT…
Chadox1tHIVconsv1_fromgbk	+	1219	3979 4552	5023	1	mRNA#586_1_copies:polyA_is_-1	-1	-1	HIV_gag_pol__TSS,pIX Splice acceptor/donors :GT_AG END	none from list		MDAMKRGLCCVLLLCGAVFVSARPIVQNLQGQMVHQAISPRTLNAWVKVIEEKAFSPEVIPMFTALSEGATPQDLNTMLNTVGGHQAAMQMLKDTINEEAAEWDRVHPVHAGPIAPGQMREPRGSDIAGTTSNLQEQIGWMTSNPPIPVGDIYKRWIILGLNKIVRMYSPVSILDIRQGPKEPFRDYVDRFFKTLRAEQATQEVKNWMTDTLLVQNANPDCKTILRALGPGATLEEMMTACQGVGGPGHKARVLKCFNCGKEGHIAKNCRAPRKRGCWKCGREGHQMKDCNERQANFLGKIWPSHKGRPGNFLQSRPEPTAPPLPGKWKPKMIGGIGGFIKVKQYDQILIEICGKKAIGTVLVGPTPVNIIGRNMLTQLGCTLNFPISPIDTVPVTLKP…	TAGAGATCGTCGACGAGCTCGTTTAGTGAACCGTCAGATCGCCTGGAGACGCCATCCACGCTGTTTTGACCTCCATAGAAGACACCGGGACCGATCCAGCCTCCGGTTAAGCTTGGTACCGAGCTCGGATCCAGCTTCCCGGGCCACCATGGACGCCATGAAGCGCGGCCTGTGCTGCGTGCTGCTGCTGTGCGGCGCCGTGTTCGTGAGCGCCCGCCCCATCGTGCAGAACCTGCAGGGCCAGATGGTGCACCAGGCCATCAGCCCCCGCACCCTGAACGCCTGGGTGAAGGTGATCGAGGAGAAGGCCTTCAGCCCCGAGGTGATCCCCATGTTCACCGCCCTGAGCGAGGGCGCCACCCCCCAGGACCTGAACACCATGCTGAACACCGTGGGCGG…
Chadox1tHIVconsv1_fromgbk	+	1201	3424 3447	4189	1	mRNA#555_1_copies:polyA_is_-1	-1	-1	HIV_gag_pol__TSS Splice acceptor/donors :AA_CA END	none from list		MDAMKRGLCCVLLLCGAVFVSARPIVQNLQGQMVHQAISPRTLNAWVKVIEEKAFSPEVIPMFTALSEGATPQDLNTMLNTVGGHQAAMQMLKDTINEEAAEWDRVHPVHAGPIAPGQMREPRGSDIAGTTSNLQEQIGWMTSNPPIPVGDIYKRWIILGLNKIVRMYSPVSILDIRQGPKEPFRDYVDRFFKTLRAEQATQEVKNWMTDTLLVQNANPDCKTILRALGPGATLEEMMTACQGVGGPGHKARVLKCFNCGKEGHIAKNCRAPRKRGCWKCGREGHQMKDCNERQANFLGKIWPSHKGRPGNFLQSRPEPTAPPLPGKWKPKMIGGIGGFIKVKQYDQILIEICGKKAIGTVLVGPTPVNIIGRNMLTQLGCTLNFPISPIDTVPVTLKP…	AGATCTCCCTATCAGTGATAGAGATCGTCGACGAGCTCGTTTAGTGAACCGTCAGATCGCCTGGAGACGCCATCCACGCTGTTTTGACCTCCATAGAAGACACCGGGACCGATCCAGCCTCCGGTTAAGCTTGGTACCGAGCTCGGATCCAGCTTCCCGGGCCACCATGGACGCCATGAAGCGCGGCCTGTGCTGCGTGCTGCTGCTGTGCGGCGCCGTGTTCGTGAGCGCCCGCCCCATCGTGCAGAACCTGCAGGGCCAGATGGTGCACCAGGCCATCAGCCCCCGCACCCTGAACGCCTGGGTGAAGGTGATCGAGGAGAAGGCCTTCAGCCCCGAGGTGATCCCCATGTTCACCGCCCTGAGCGAGGGCGCCACCCCCCAGGACCTGAACACCAT…
Chadox1tHIVconsv1_fromgbk	+	1201		1525	1	mRNA#508_1_copies:polyA_is_-1	-1	-1	HIV_gag_pol__TSS Splice acceptor/donors END	Possible 3' truncation of HIV_gag_pol		MDAMKRGLCCVLLLCGAVFVSARPIVQNLQGQMVHQAISPRTLNAWVKVIEEK	AGATCTCCCTATCAGTGATAGAGATCGTCGACGAGCTCGTTTAGTGAACCGTCAGATCGCCTGGAGACGCCATCCACGCTGTTTTGACCTCCATAGAAGACACCGGGACCGATCCAGCCTCCGGTTAAGCTTGGTACCGAGCTCGGATCCAGCTTCCCGGGCCACCATGGACGCCATGAAGCGCGGCCTGTGCTGCGTGCTGCTGCTGTGCGGCGCCGTGTTCGTGAGCGCCCGCCCCATCGTGCAGAACCTGCAGGGCCAGATGGTGCACCAGGCCATCAGCCCCCGCACCCTGAACGCCTGGGTGAAGGTGATCGAGGAGAAG
Chadox1tHIVconsv1_fromgbk	+	1201	3609 3621	4219	1	mRNA#792_1_copies:polyA_is_-1	-1	-1	HIV_gag_pol__TSS Splice acceptor/donors :CC_CC END	none from list		MDAMKRGLCCVLLLCGAVFVSARPIVQNLQGQMVHQAISPRTLNAWVKVIEEKAFSPEVIPMFTALSEGATPQDLNTMLNTVGGHQAAMQMLKDTINEEAAEWDRVHPVHAGPIAPGQMREPRGSDIAGTTSNLQEQIGWMTSNPPIPVGDIYKRWIILGLNKIVRMYSPVSILDIRQGPKEPFRDYVDRFFKTLRAEQATQEVKNWMTDTLLVQNANPDCKTILRALGPGATLEEMMTACQGVGGPGHKARVLKCFNCGKEGHIAKNCRAPRKRGCWKCGREGHQMKDCNERQANFLGKIWPSHKGRPGNFLQSRPEPTAPPLPGKWKPKMIGGIGGFIKVKQYDQILIEICGKKAIGTVLVGPTPVNIIGRNMLTQLGCTLNFPISPIDTVPVTLKP…	AGATCTCCCTATCAGTGATAGAGATCGTCGACGAGCTCGTTTAGTGAACCGTCAGATCGCCTGGAGACGCCATCCACGCTGTTTTGACCTCCATAGAAGACACCGGGACCGATCCAGCCTCCGGTTAAGCTTGGTACCGAGCTCGGATCCAGCTTCCCGGGCCACCATGGACGCCATGAAGCGCGGCCTGTGCTGCGTGCTGCTGCTGTGCGGCGCCGTGTTCGTGAGCGCCCGCCCCATCGTGCAGAACCTGCAGGGCCAGATGGTGCACCAGGCCATCAGCCCCCGCACCCTGAACGCCTGGGTGAAGGTGATCGAGGAGAAGGCCTTCAGCCCCGAGGTGATCCCCATGTTCACCGCCCTGAGCGAGGGCGCCACCCCCCAGGACCTGAACACCAT…
Chadox1tHIVconsv1_fromgbk	+	1201	2806 2818	4189	1	mRNA#703_1_copies:polyA_is_-1	-1	-1	HIV_gag_pol__TSS Splice acceptor/donors :CA_GG END	none from list		MDAMKRGLCCVLLLCGAVFVSARPIVQNLQGQMVHQAISPRTLNAWVKVIEEKAFSPEVIPMFTALSEGATPQDLNTMLNTVGGHQAAMQMLKDTINEEAAEWDRVHPVHAGPIAPGQMREPRGSDIAGTTSNLQEQIGWMTSNPPIPVGDIYKRWIILGLNKIVRMYSPVSILDIRQGPKEPFRDYVDRFFKTLRAEQATQEVKNWMTDTLLVQNANPDCKTILRALGPGATLEEMMTACQGVGGPGHKARVLKCFNCGKEGHIAKNCRAPRKRGCWKCGREGHQMKDCNERQANFLGKIWPSHKGRPGNFLQSRPEPTAPPLPGKWKPKMIGGIGGFIKVKQYDQILIEICGKKAIGTVLVGPTPVNIIGRNMLTQLGCTLNFPISPIDTVPVTLKP…	AGATCTCCCTATCAGTGATAGAGATCGTCGACGAGCTCGTTTAGTGAACCGTCAGATCGCCTGGAGACGCCATCCACGCTGTTTTGACCTCCATAGAAGACACCGGGACCGATCCAGCCTCCGGTTAAGCTTGGTACCGAGCTCGGATCCAGCTTCCCGGGCCACCATGGACGCCATGAAGCGCGGCCTGTGCTGCGTGCTGCTGCTGTGCGGCGCCGTGTTCGTGAGCGCCCGCCCCATCGTGCAGAACCTGCAGGGCCAGATGGTGCACCAGGCCATCAGCCCCCGCACCCTGAACGCCTGGGTGAAGGTGATCGAGGAGAAGGCCTTCAGCCCCGAGGTGATCCCCATGTTCACCGCCCTGAGCGAGGGCGCCACCCCCCAGGACCTGAACACCAT…
Chadox1tHIVconsv1_fromgbk	+	1201		2724	1	mRNA#608_1_copies:polyA_is_-1	-1	-1	HIV_gag_pol__TSS Splice acceptor/donors END	Possible 3' truncation of HIV_gag_pol		MDAMKRGLCCVLLLCGAVFVSARPIVQNLQGQMVHQAISPRTLNAWVKVIEEKAFSPEVIPMFTALSEGATPQDLNTMLNTVGGHQAAMQMLKDTINEEAAEWDRVHPVHAGPIAPGQMREPRGSDIAGTTSNLQEQIGWMTSNPPIPVGDIYKRWIILGLNKIVRMYSPVSILDIRQGPKEPFRDYVDRFFKTLRAEQATQEVKNWMTDTLLVQNANPDCKTILRALGPGATLEEMMTACQGVGGPGHKARVLKCFNCGKEGHIAKNCRAPRKRGCWKCGREGHQMKDCNERQANFLGKIWPSHKGRPGNFLQSRPEPTAPPLPGKWKPKMIGGIGGFIKVKQYDQILIEICGKKAIGTVLVGPTPVNIIGRNMLTQLGCTLNFPISPIDTVPVTLKP…	AGATCTCCCTATCAGTGATAGAGATCGTCGACGAGCTCGTTTAGTGAACCGTCAGATCGCCTGGAGACGCCATCCACGCTGTTTTGACCTCCATAGAAGACACCGGGACCGATCCAGCCTCCGGTTAAGCTTGGTACCGAGCTCGGATCCAGCTTCCCGGGCCACCATGGACGCCATGAAGCGCGGCCTGTGCTGCGTGCTGCTGCTGTGCGGCGCCGTGTTCGTGAGCGCCCGCCCCATCGTGCAGAACCTGCAGGGCCAGATGGTGCACCAGGCCATCAGCCCCCGCACCCTGAACGCCTGGGTGAAGGTGATCGAGGAGAAGGCCTTCAGCCCCGAGGTGATCCCCATGTTCACCGCCCTGAGCGAGGGCGCCACCCCCCAGGACCTGAACACCAT…
Chadox1tHIVconsv1_fromgbk	+	1201		3353	1	mRNA#618_1_copies:polyA_is_-1	-1	-1	HIV_gag_pol__TSS Splice acceptor/donors END	Possible 3' truncation of HIV_gag_pol		MDAMKRGLCCVLLLCGAVFVSARPIVQNLQGQMVHQAISPRTLNAWVKVIEEKAFSPEVIPMFTALSEGATPQDLNTMLNTVGGHQAAMQMLKDTINEEAAEWDRVHPVHAGPIAPGQMREPRGSDIAGTTSNLQEQIGWMTSNPPIPVGDIYKRWIILGLNKIVRMYSPVSILDIRQGPKEPFRDYVDRFFKTLRAEQATQEVKNWMTDTLLVQNANPDCKTILRALGPGATLEEMMTACQGVGGPGHKARVLKCFNCGKEGHIAKNCRAPRKRGCWKCGREGHQMKDCNERQANFLGKIWPSHKGRPGNFLQSRPEPTAPPLPGKWKPKMIGGIGGFIKVKQYDQILIEICGKKAIGTVLVGPTPVNIIGRNMLTQLGCTLNFPISPIDTVPVTLKP…	AGATCTCCCTATCAGTGATAGAGATCGTCGACGAGCTCGTTTAGTGAACCGTCAGATCGCCTGGAGACGCCATCCACGCTGTTTTGACCTCCATAGAAGACACCGGGACCGATCCAGCCTCCGGTTAAGCTTGGTACCGAGCTCGGATCCAGCTTCCCGGGCCACCATGGACGCCATGAAGCGCGGCCTGTGCTGCGTGCTGCTGCTGTGCGGCGCCGTGTTCGTGAGCGCCCGCCCCATCGTGCAGAACCTGCAGGGCCAGATGGTGCACCAGGCCATCAGCCCCCGCACCCTGAACGCCTGGGTGAAGGTGATCGAGGAGAAGGCCTTCAGCCCCGAGGTGATCCCCATGTTCACCGCCCTGAGCGAGGGCGCCACCCCCCAGGACCTGAACACCAT…
Chadox1tHIVconsv1_fromgbk	+	1201	1738 1753	1913	1	mRNA#578_1_copies:polyA_is_-1	-1	-1	HIV_gag_pol__TSS Splice acceptor/donors :AG_GG END	none from list		MDAMKRGLCCVLLLCGAVFVSARPIVQNLQGQMVHQAISPRTLNAWVKVIEEKAFSPEVIPMFTALSEGATPQDLNTMLNTVGGHQAAMQMLKDTINEEAAEWDRVHPVHAGPIAPGQMREPRGHHQQPAGADRLDDQQPPHPRGRHLQALDHPGPEQDRAHVQPREHPGHPPGPQG	AGATCTCCCTATCAGTGATAGAGATCGTCGACGAGCTCGTTTAGTGAACCGTCAGATCGCCTGGAGACGCCATCCACGCTGTTTTGACCTCCATAGAAGACACCGGGACCGATCCAGCCTCCGGTTAAGCTTGGTACCGAGCTCGGATCCAGCTTCCCGGGCCACCATGGACGCCATGAAGCGCGGCCTGTGCTGCGTGCTGCTGCTGTGCGGCGCCGTGTTCGTGAGCGCCCGCCCCATCGTGCAGAACCTGCAGGGCCAGATGGTGCACCAGGCCATCAGCCCCCGCACCCTGAACGCCTGGGTGAAGGTGATCGAGGAGAAGGCCTTCAGCCCCGAGGTGATCCCCATGTTCACCGCCCTGAGCGAGGGCGCCACCCCCCAGGACCTGAACACCAT…
Chadox1tHIVconsv1_fromgbk	+	1201	2792 2810	4246	1	mRNA#524_1_copies:polyA_is_-1	-1	-1	HIV_gag_pol__TSS Splice acceptor/donors :AG_AC END	none from list		MDAMKRGLCCVLLLCGAVFVSARPIVQNLQGQMVHQAISPRTLNAWVKVIEEKAFSPEVIPMFTALSEGATPQDLNTMLNTVGGHQAAMQMLKDTINEEAAEWDRVHPVHAGPIAPGQMREPRGSDIAGTTSNLQEQIGWMTSNPPIPVGDIYKRWIILGLNKIVRMYSPVSILDIRQGPKEPFRDYVDRFFKTLRAEQATQEVKNWMTDTLLVQNANPDCKTILRALGPGATLEEMMTACQGVGGPGHKARVLKCFNCGKEGHIAKNCRAPRKRGCWKCGREGHQMKDCNERQANFLGKIWPSHKGRPGNFLQSRPEPTAPPLPGKWKPKMIGGIGGFIKVKQYDQILIEICGKKAIGTVLVGPTPVNIIGRNMLTQLGCTLNFPISPIDTVPVTLKP…	AGATCTCCCTATCAGTGATAGAGATCGTCGACGAGCTCGTTTAGTGAACCGTCAGATCGCCTGGAGACGCCATCCACGCTGTTTTGACCTCCATAGAAGACACCGGGACCGATCCAGCCTCCGGTTAAGCTTGGTACCGAGCTCGGATCCAGCTTCCCGGGCCACCATGGACGCCATGAAGCGCGGCCTGTGCTGCGTGCTGCTGCTGTGCGGCGCCGTGTTCGTGAGCGCCCGCCCCATCGTGCAGAACCTGCAGGGCCAGATGGTGCACCAGGCCATCAGCCCCCGCACCCTGAACGCCTGGGTGAAGGTGATCGAGGAGAAGGCCTTCAGCCCCGAGGTGATCCCCATGTTCACCGCCCTGAGCGAGGGCGCCACCCCCCAGGACCTGAACACCAT…
Chadox1tHIVconsv1_fromgbk	+	1201	4027 12004	12029	1	mRNA#652_1_copies:polyA_is_-1	-1	-1	HIV_gag_pol__TSS Splice acceptor/donors :GT_AG END	none from list		MDAMKRGLCCVLLLCGAVFVSARPIVQNLQGQMVHQAISPRTLNAWVKVIEEKAFSPEVIPMFTALSEGATPQDLNTMLNTVGGHQAAMQMLKDTINEEAAEWDRVHPVHAGPIAPGQMREPRGSDIAGTTSNLQEQIGWMTSNPPIPVGDIYKRWIILGLNKIVRMYSPVSILDIRQGPKEPFRDYVDRFFKTLRAEQATQEVKNWMTDTLLVQNANPDCKTILRALGPGATLEEMMTACQGVGGPGHKARVLKCFNCGKEGHIAKNCRAPRKRGCWKCGREGHQMKDCNERQANFLGKIWPSHKGRPGNFLQSRPEPTAPPLPGKWKPKMIGGIGGFIKVKQYDQILIEICGKKAIGTVLVGPTPVNIIGRNMLTQLGCTLNFPISPIDTVPVTLKP…	AGATCTCCCTATCAGTGATAGAGATCGTCGACGAGCTCGTTTAGTGAACCGTCAGATCGCCTGGAGACGCCATCCACGCTGTTTTGACCTCCATAGAAGACACCGGGACCGATCCAGCCTCCGGTTAAGCTTGGTACCGAGCTCGGATCCAGCTTCCCGGGCCACCATGGACGCCATGAAGCGCGGCCTGTGCTGCGTGCTGCTGCTGTGCGGCGCCGTGTTCGTGAGCGCCCGCCCCATCGTGCAGAACCTGCAGGGCCAGATGGTGCACCAGGCCATCAGCCCCCGCACCCTGAACGCCTGGGTGAAGGTGATCGAGGAGAAGGCCTTCAGCCCCGAGGTGATCCCCATGTTCACCGCCCTGAGCGAGGGCGCCACCCCCCAGGACCTGAACACCAT…
Chadox1tHIVconsv1_fromgbk	+	1243		1571	1	mRNA#563_1_copies:polyA_is_-1	-1	-1	HIV_gag_pol__TSS Splice acceptor/donors END	Possible 3' truncation of HIV_gag_pol		MDAMKRGLCCVLLLCGAVFVSARPIVQNLQGQMVHQAISPRTLNAWVKVIEEKAFSPEVIPMFTALSE	AGTGAACCGTCAGATCGCCTGGAGACGCCATCCACGCTGTTTTGACCTCCATAGAAGACACCGGGACCGATCCAGCCTCCGGTTAAGCTTGGTACCGAGCTCGGATCCAGCTTCCCGGGCCACCATGGACGCCATGAAGCGCGGCCTGTGCTGCGTGCTGCTGCTGTGCGGCGCCGTGTTCGTGAGCGCCCGCCCCATCGTGCAGAACCTGCAGGGCCAGATGGTGCACCAGGCCATCAGCCCCCGCACCCTGAACGCCTGGGTGAAGGTGATCGAGGAGAAGGCCTTCAGCCCCGAGGTGATCCCCATGTTCACCGCCCTGAGCGAGG
Chadox1tHIVconsv1_fromgbk	+	1201	4011 4023	4246	1	mRNA#521_1_copies:polyA_is_-1	-1	-1	HIV_gag_pol__TSS Splice acceptor/donors :GG_CG END	none from list		MDAMKRGLCCVLLLCGAVFVSARPIVQNLQGQMVHQAISPRTLNAWVKVIEEKAFSPEVIPMFTALSEGATPQDLNTMLNTVGGHQAAMQMLKDTINEEAAEWDRVHPVHAGPIAPGQMREPRGSDIAGTTSNLQEQIGWMTSNPPIPVGDIYKRWIILGLNKIVRMYSPVSILDIRQGPKEPFRDYVDRFFKTLRAEQATQEVKNWMTDTLLVQNANPDCKTILRALGPGATLEEMMTACQGVGGPGHKARVLKCFNCGKEGHIAKNCRAPRKRGCWKCGREGHQMKDCNERQANFLGKIWPSHKGRPGNFLQSRPEPTAPPLPGKWKPKMIGGIGGFIKVKQYDQILIEICGKKAIGTVLVGPTPVNIIGRNMLTQLGCTLNFPISPIDTVPVTLKP…	AGATCTCCCTATCAGTGATAGAGATCGTCGACGAGCTCGTTTAGTGAACCGTCAGATCGCCTGGAGACGCCATCCACGCTGTTTTGACCTCCATAGAAGACACCGGGACCGATCCAGCCTCCGGTTAAGCTTGGTACCGAGCTCGGATCCAGCTTCCCGGGCCACCATGGACGCCATGAAGCGCGGCCTGTGCTGCGTGCTGCTGCTGTGCGGCGCCGTGTTCGTGAGCGCCCGCCCCATCGTGCAGAACCTGCAGGGCCAGATGGTGCACCAGGCCATCAGCCCCCGCACCCTGAACGCCTGGGTGAAGGTGATCGAGGAGAAGGCCTTCAGCCCCGAGGTGATCCCCATGTTCACCGCCCTGAGCGAGGGCGCCACCCCCCAGGACCTGAACACCAT…
Chadox1tHIVconsv1_fromgbk	+	1219	4258 4552	5000	1	mRNA#688_1_copies:polyA_is_-1	-1	-1	HIV_gag_pol__TSS,HIV_gag_pol,pIX Splice acceptor/donors :GT_AG END	HIV_gag_pol		MDAMKRGLCCVLLLCGAVFVSARPIVQNLQGQMVHQAISPRTLNAWVKVIEEKAFSPEVIPMFTALSEGATPQDLNTMLNTVGGHQAAMQMLKDTINEEAAEWDRVHPVHAGPIAPGQMREPRGSDIAGTTSNLQEQIGWMTSNPPIPVGDIYKRWIILGLNKIVRMYSPVSILDIRQGPKEPFRDYVDRFFKTLRAEQATQEVKNWMTDTLLVQNANPDCKTILRALGPGATLEEMMTACQGVGGPGHKARVLKCFNCGKEGHIAKNCRAPRKRGCWKCGREGHQMKDCNERQANFLGKIWPSHKGRPGNFLQSRPEPTAPPLPGKWKPKMIGGIGGFIKVKQYDQILIEICGKKAIGTVLVGPTPVNIIGRNMLTQLGCTLNFPISPIDTVPVTLKP…
Chadox1tHIVconsv1_fromgbk	+	1201		3769	1	mRNA#813_1_copies:polyA_is_-1	-1	-1	HIV_gag_pol__TSS Splice acceptor/donors END	Possible 3' truncation of HIV_gag_pol		MDAMKRGLCCVLLLCGAVFVSARPIVQNLQGQMVHQAISPRTLNAWVKVIEEKAFSPEVIPMFTALSEGATPQDLNTMLNTVGGHQAAMQMLKDTINEEAAEWDRVHPVHAGPIAPGQMREPRGSDIAGTTSNLQEQIGWMTSNPPIPVGDIYKRWIILGLNKIVRMYSPVSILDIRQGPKEPFRDYVDRFFKTLRAEQATQEVKNWMTDTLLVQNANPDCKTILRALGPGATLEEMMTACQGVGGPGHKARVLKCFNCGKEGHIAKNCRAPRKRGCWKCGREGHQMKDCNERQANFLGKIWPSHKGRPGNFLQSRPEPTAPPLPGKWKPKMIGGIGGFIKVKQYDQILIEICGKKAIGTVLVGPTPVNIIGRNMLTQLGCTLNFPISPIDTVPVTLKP…	AGATCTCCCTATCAGTGATAGAGATCGTCGACGAGCTCGTTTAGTGAACCGTCAGATCGCCTGGAGACGCCATCCACGCTGTTTTGACCTCCATAGAAGACACCGGGACCGATCCAGCCTCCGGTTAAGCTTGGTACCGAGCTCGGATCCAGCTTCCCGGGCCACCATGGACGCCATGAAGCGCGGCCTGTGCTGCGTGCTGCTGCTGTGCGGCGCCGTGTTCGTGAGCGCCCGCCCCATCGTGCAGAACCTGCAGGGCCAGATGGTGCACCAGGCCATCAGCCCCCGCACCCTGAACGCCTGGGTGAAGGTGATCGAGGAGAAGGCCTTCAGCCCCGAGGTGATCCCCATGTTCACCGCCCTGAGCGAGGGCGCCACCCCCCAGGACCTGAACACCAT…
Chadox1tHIVconsv1_fromgbk	+	1243		4049	1	mRNA#565_1_copies:polyA_is_-1	-1	-1	HIV_gag_pol__TSS Splice acceptor/donors END	Possible 3' truncation of HIV_gag_pol		MDAMKRGLCCVLLLCGAVFVSARPIVQNLQGQMVHQAISPRTLNAWVKVIEEKAFSPEVIPMFTALSEGATPQDLNTMLNTVGGHQAAMQMLKDTINEEAAEWDRVHPVHAGPIAPGQMREPRGSDIAGTTSNLQEQIGWMTSNPPIPVGDIYKRWIILGLNKIVRMYSPVSILDIRQGPKEPFRDYVDRFFKTLRAEQATQEVKNWMTDTLLVQNANPDCKTILRALGPGATLEEMMTACQGVGGPGHKARVLKCFNCGKEGHIAKNCRAPRKRGCWKCGREGHQMKDCNERQANFLGKIWPSHKGRPGNFLQSRPEPTAPPLPGKWKPKMIGGIGGFIKVKQYDQILIEICGKKAIGTVLVGPTPVNIIGRNMLTQLGCTLNFPISPIDTVPVTLKP…	AGTGAACCGTCAGATCGCCTGGAGACGCCATCCACGCTGTTTTGACCTCCATAGAAGACACCGGGACCGATCCAGCCTCCGGTTAAGCTTGGTACCGAGCTCGGATCCAGCTTCCCGGGCCACCATGGACGCCATGAAGCGCGGCCTGTGCTGCGTGCTGCTGCTGTGCGGCGCCGTGTTCGTGAGCGCCCGCCCCATCGTGCAGAACCTGCAGGGCCAGATGGTGCACCAGGCCATCAGCCCCCGCACCCTGAACGCCTGGGTGAAGGTGATCGAGGAGAAGGCCTTCAGCCCCGAGGTGATCCCCATGTTCACCGCCCTGAGCGAGGGCGCCACCCCCCAGGACCTGAACACCATGCTGAACACCGTGGGCGGCCACCAGGCCGCCATGCAGATGCT…
Chadox1tHIVconsv1_fromgbk	+	1201	1747 1762	4219	1	mRNA#520_1_copies:polyA_is_-1	-1	-1	HIV_gag_pol__TSS Splice acceptor/donors :GC_AG END	none from list		MDAMKRGLCCVLLLCGAVFVSARPIVQNLQGQMVHQAISPRTLNAWVKVIEEKAFSPEVIPMFTALSEGATPQDLNTMLNTVGGHQAAMQMLKDTINEEAAEWDRVHPVHAGPIAPGQMREPRGSDIQPAGADRLDDQQPPHPRGRHLQALDHPGPEQDRAHVQPREHPGHPPGPQGALPRLRGPLLQDPARRAGHPGGEELDDRHPAGAERQPRLQDHPARPGPRRHPGGDDDRLPGRGRPRPQGPRAEVLQLRQGGPHRQELPRPPQARLLEVRARGPPDEGLQRAPGQLPGQDLAQPQGPPRQLPAEPPRAHRPPPARQVEAQDDRRHRRLHQGEAVRPDPDRDLRQEGHRHRAGGPHPREHHRPQHADPAGLHPELPHQPHRHRARDPEARHGRP…	AGATCTCCCTATCAGTGATAGAGATCGTCGACGAGCTCGTTTAGTGAACCGTCAGATCGCCTGGAGACGCCATCCACGCTGTTTTGACCTCCATAGAAGACACCGGGACCGATCCAGCCTCCGGTTAAGCTTGGTACCGAGCTCGGATCCAGCTTCCCGGGCCACCATGGACGCCATGAAGCGCGGCCTGTGCTGCGTGCTGCTGCTGTGCGGCGCCGTGTTCGTGAGCGCCCGCCCCATCGTGCAGAACCTGCAGGGCCAGATGGTGCACCAGGCCATCAGCCCCCGCACCCTGAACGCCTGGGTGAAGGTGATCGAGGAGAAGGCCTTCAGCCCCGAGGTGATCCCCATGTTCACCGCCCTGAGCGAGGGCGCCACCCCCCAGGACCTGAACACCAT…
Chadox1tHIVconsv1_fromgbk	+	1201	4175 17596	17625	1	mRNA#732_1_copies:polyA_is_-1	-1	-1	HIV_gag_pol__TSS,HIV_gag_pol Splice acceptor/donors :CC_CA END	HIV_gag_pol		MDAMKRGLCCVLLLCGAVFVSARPIVQNLQGQMVHQAISPRTLNAWVKVIEEKAFSPEVIPMFTALSEGATPQDLNTMLNTVGGHQAAMQMLKDTINEEAAEWDRVHPVHAGPIAPGQMREPRGSDIAGTTSNLQEQIGWMTSNPPIPVGDIYKRWIILGLNKIVRMYSPVSILDIRQGPKEPFRDYVDRFFKTLRAEQATQEVKNWMTDTLLVQNANPDCKTILRALGPGATLEEMMTACQGVGGPGHKARVLKCFNCGKEGHIAKNCRAPRKRGCWKCGREGHQMKDCNERQANFLGKIWPSHKGRPGNFLQSRPEPTAPPLPGKWKPKMIGGIGGFIKVKQYDQILIEICGKKAIGTVLVGPTPVNIIGRNMLTQLGCTLNFPISPIDTVPVTLKP…
Chadox1tHIVconsv1_fromgbk	+	1243		3669	1	mRNA#693_1_copies:polyA_is_-1	-1	-1	HIV_gag_pol__TSS Splice acceptor/donors END	Possible 3' truncation of HIV_gag_pol		MDAMKRGLCCVLLLCGAVFVSARPIVQNLQGQMVHQAISPRTLNAWVKVIEEKAFSPEVIPMFTALSEGATPQDLNTMLNTVGGHQAAMQMLKDTINEEAAEWDRVHPVHAGPIAPGQMREPRGSDIAGTTSNLQEQIGWMTSNPPIPVGDIYKRWIILGLNKIVRMYSPVSILDIRQGPKEPFRDYVDRFFKTLRAEQATQEVKNWMTDTLLVQNANPDCKTILRALGPGATLEEMMTACQGVGGPGHKARVLKCFNCGKEGHIAKNCRAPRKRGCWKCGREGHQMKDCNERQANFLGKIWPSHKGRPGNFLQSRPEPTAPPLPGKWKPKMIGGIGGFIKVKQYDQILIEICGKKAIGTVLVGPTPVNIIGRNMLTQLGCTLNFPISPIDTVPVTLKP…	AGTGAACCGTCAGATCGCCTGGAGACGCCATCCACGCTGTTTTGACCTCCATAGAAGACACCGGGACCGATCCAGCCTCCGGTTAAGCTTGGTACCGAGCTCGGATCCAGCTTCCCGGGCCACCATGGACGCCATGAAGCGCGGCCTGTGCTGCGTGCTGCTGCTGTGCGGCGCCGTGTTCGTGAGCGCCCGCCCCATCGTGCAGAACCTGCAGGGCCAGATGGTGCACCAGGCCATCAGCCCCCGCACCCTGAACGCCTGGGTGAAGGTGATCGAGGAGAAGGCCTTCAGCCCCGAGGTGATCCCCATGTTCACCGCCCTGAGCGAGGGCGCCACCCCCCAGGACCTGAACACCATGCTGAACACCGTGGGCGGCCACCAGGCCGCCATGCAGATGCT…
Chadox1tHIVconsv1_fromgbk	+	1201	3157 3181	4166	1	mRNA#629_1_copies:polyA_is_-1	-1	-1	HIV_gag_pol__TSS Splice acceptor/donors :GG_AA END	none from list		MDAMKRGLCCVLLLCGAVFVSARPIVQNLQGQMVHQAISPRTLNAWVKVIEEKAFSPEVIPMFTALSEGATPQDLNTMLNTVGGHQAAMQMLKDTINEEAAEWDRVHPVHAGPIAPGQMREPRGSDIAGTTSNLQEQIGWMTSNPPIPVGDIYKRWIILGLNKIVRMYSPVSILDIRQGPKEPFRDYVDRFFKTLRAEQATQEVKNWMTDTLLVQNANPDCKTILRALGPGATLEEMMTACQGVGGPGHKARVLKCFNCGKEGHIAKNCRAPRKRGCWKCGREGHQMKDCNERQANFLGKIWPSHKGRPGNFLQSRPEPTAPPLPGKWKPKMIGGIGGFIKVKQYDQILIEICGKKAIGTVLVGPTPVNIIGRNMLTQLGCTLNFPISPIDTVPVTLKP…	AGATCTCCCTATCAGTGATAGAGATCGTCGACGAGCTCGTTTAGTGAACCGTCAGATCGCCTGGAGACGCCATCCACGCTGTTTTGACCTCCATAGAAGACACCGGGACCGATCCAGCCTCCGGTTAAGCTTGGTACCGAGCTCGGATCCAGCTTCCCGGGCCACCATGGACGCCATGAAGCGCGGCCTGTGCTGCGTGCTGCTGCTGTGCGGCGCCGTGTTCGTGAGCGCCCGCCCCATCGTGCAGAACCTGCAGGGCCAGATGGTGCACCAGGCCATCAGCCCCCGCACCCTGAACGCCTGGGTGAAGGTGATCGAGGAGAAGGCCTTCAGCCCCGAGGTGATCCCCATGTTCACCGCCCTGAGCGAGGGCGCCACCCCCCAGGACCTGAACACCAT…
Chadox1tHIVconsv1_fromgbk	+	1201	2614 2632	4219	1	mRNA#802_1_copies:polyA_is_-1	-1	-1	HIV_gag_pol__TSS Splice acceptor/donors :AA_AT END	none from list		MDAMKRGLCCVLLLCGAVFVSARPIVQNLQGQMVHQAISPRTLNAWVKVIEEKAFSPEVIPMFTALSEGATPQDLNTMLNTVGGHQAAMQMLKDTINEEAAEWDRVHPVHAGPIAPGQMREPRGSDIAGTTSNLQEQIGWMTSNPPIPVGDIYKRWIILGLNKIVRMYSPVSILDIRQGPKEPFRDYVDRFFKTLRAEQATQEVKNWMTDTLLVQNANPDCKTILRALGPGATLEEMMTACQGVGGPGHKARVLKCFNCGKEGHIAKNCRAPRKRGCWKCGREGHQMKDCNERQANFLGKIWPSHKGRPGNFLQSRPEPTAPPLPGKWKPKMIGGIGGFIKVKQYDQILIEICGKKAIGTVLVGPTPVNIIGRNMLTQLGCTLNFPISPIDTVPVTLKP…	AGATCTCCCTATCAGTGATAGAGATCGTCGACGAGCTCGTTTAGTGAACCGTCAGATCGCCTGGAGACGCCATCCACGCTGTTTTGACCTCCATAGAAGACACCGGGACCGATCCAGCCTCCGGTTAAGCTTGGTACCGAGCTCGGATCCAGCTTCCCGGGCCACCATGGACGCCATGAAGCGCGGCCTGTGCTGCGTGCTGCTGCTGTGCGGCGCCGTGTTCGTGAGCGCCCGCCCCATCGTGCAGAACCTGCAGGGCCAGATGGTGCACCAGGCCATCAGCCCCCGCACCCTGAACGCCTGGGTGAAGGTGATCGAGGAGAAGGCCTTCAGCCCCGAGGTGATCCCCATGTTCACCGCCCTGAGCGAGGGCGCCACCCCCCAGGACCTGAACACCAT…
Chadox1tHIVconsv1_fromgbk	+	1201		3517	1	mRNA#696_1_copies:polyA_is_-1	-1	-1	HIV_gag_pol__TSS Splice acceptor/donors END	Possible 3' truncation of HIV_gag_pol		MDAMKRGLCCVLLLCGAVFVSARPIVQNLQGQMVHQAISPRTLNAWVKVIEEKAFSPEVIPMFTALSEGATPQDLNTMLNTVGGHQAAMQMLKDTINEEAAEWDRVHPVHAGPIAPGQMREPRGSDIAGTTSNLQEQIGWMTSNPPIPVGDIYKRWIILGLNKIVRMYSPVSILDIRQGPKEPFRDYVDRFFKTLRAEQATQEVKNWMTDTLLVQNANPDCKTILRALGPGATLEEMMTACQGVGGPGHKARVLKCFNCGKEGHIAKNCRAPRKRGCWKCGREGHQMKDCNERQANFLGKIWPSHKGRPGNFLQSRPEPTAPPLPGKWKPKMIGGIGGFIKVKQYDQILIEICGKKAIGTVLVGPTPVNIIGRNMLTQLGCTLNFPISPIDTVPVTLKP…	AGATCTCCCTATCAGTGATAGAGATCGTCGACGAGCTCGTTTAGTGAACCGTCAGATCGCCTGGAGACGCCATCCACGCTGTTTTGACCTCCATAGAAGACACCGGGACCGATCCAGCCTCCGGTTAAGCTTGGTACCGAGCTCGGATCCAGCTTCCCGGGCCACCATGGACGCCATGAAGCGCGGCCTGTGCTGCGTGCTGCTGCTGTGCGGCGCCGTGTTCGTGAGCGCCCGCCCCATCGTGCAGAACCTGCAGGGCCAGATGGTGCACCAGGCCATCAGCCCCCGCACCCTGAACGCCTGGGTGAAGGTGATCGAGGAGAAGGCCTTCAGCCCCGAGGTGATCCCCATGTTCACCGCCCTGAGCGAGGGCGCCACCCCCCAGGACCTGAACACCAT…
Chadox1tHIVconsv1_fromgbk	+	1201	4151 8862	8876	1	mRNA#824_1_copies:polyA_is_-1	-1	-1	HIV_gag_pol__TSS,HIV_gag_pol Splice acceptor/donors :CC_TG END	HIV_gag_pol		MDAMKRGLCCVLLLCGAVFVSARPIVQNLQGQMVHQAISPRTLNAWVKVIEEKAFSPEVIPMFTALSEGATPQDLNTMLNTVGGHQAAMQMLKDTINEEAAEWDRVHPVHAGPIAPGQMREPRGSDIAGTTSNLQEQIGWMTSNPPIPVGDIYKRWIILGLNKIVRMYSPVSILDIRQGPKEPFRDYVDRFFKTLRAEQATQEVKNWMTDTLLVQNANPDCKTILRALGPGATLEEMMTACQGVGGPGHKARVLKCFNCGKEGHIAKNCRAPRKRGCWKCGREGHQMKDCNERQANFLGKIWPSHKGRPGNFLQSRPEPTAPPLPGKWKPKMIGGIGGFIKVKQYDQILIEICGKKAIGTVLVGPTPVNIIGRNMLTQLGCTLNFPISPIDTVPVTLKP…
Chadox1tHIVconsv1_fromgbk	+	1201	2050 2062	4189	1	mRNA#662_1_copies:polyA_is_-1	-1	-1	HIV_gag_pol__TSS Splice acceptor/donors :GG_GC END	none from list		MDAMKRGLCCVLLLCGAVFVSARPIVQNLQGQMVHQAISPRTLNAWVKVIEEKAFSPEVIPMFTALSEGATPQDLNTMLNTVGGHQAAMQMLKDTINEEAAEWDRVHPVHAGPIAPGQMREPRGSDIAGTTSNLQEQIGWMTSNPPIPVGDIYKRWIILGLNKIVRMYSPVSILDIRQGPKEPFRDYVDRFFKTLRAEQATQEVKNWMTDTLLVQNANPDCKTILRALHPGGDDDRLPGRGRPRPQGPRAEVLQLRQGGPHRQELPRPPQARLLEVRARGPPDEGLQRAPGQLPGQDLAQPQGPPRQLPAEPPRAHRPPPARQVEAQDDRRHRRLHQGEAVRPDPDRDLRQEGHRHRAGGPHPREHHRPQHADPAGLHPELPHQPHRHRARDPEARHGR…	AGATCTCCCTATCAGTGATAGAGATCGTCGACGAGCTCGTTTAGTGAACCGTCAGATCGCCTGGAGACGCCATCCACGCTGTTTTGACCTCCATAGAAGACACCGGGACCGATCCAGCCTCCGGTTAAGCTTGGTACCGAGCTCGGATCCAGCTTCCCGGGCCACCATGGACGCCATGAAGCGCGGCCTGTGCTGCGTGCTGCTGCTGTGCGGCGCCGTGTTCGTGAGCGCCCGCCCCATCGTGCAGAACCTGCAGGGCCAGATGGTGCACCAGGCCATCAGCCCCCGCACCCTGAACGCCTGGGTGAAGGTGATCGAGGAGAAGGCCTTCAGCCCCGAGGTGATCCCCATGTTCACCGCCCTGAGCGAGGGCGCCACCCCCCAGGACCTGAACACCAT…
Chadox1tHIVconsv1_fromgbk	+	1201	1596 1608	4219	1	mRNA#458_1_copies:polyA_is_-1	-1	-1	HIV_gag_pol__TSS Splice acceptor/donors :CA_CA END	none from list		MDAMKRGLCCVLLLCGAVFVSARPIVQNLQGQMVHQAISPRTLNAWVKVIEEKAFSPEVIPMFTALSEGATPQDLNTRGRPPGRHADAEGHHQRGGRRVGPRAPRARRPHRPRPDARAPRQRHRRHHQQPAGADRLDDQQPPHPRGRHLQALDHPGPEQDRAHVQPREHPGHPPGPQGALPRLRGPLLQDPARRAGHPGGEELDDRHPAGAERQPRLQDHPARPGPRRHPGGDDDRLPGRGRPRPQGPRAEVLQLRQGGPHRQELPRPPQARLLEVRARGPPDEGLQRAPGQLPGQDLAQPQGPPRQLPAEPPRAHRPPPARQVEAQDDRRHRRLHQGEAVRPDPDRDLRQEGHRHRAGGPHPREHHRPQHADPAGLHPELPHQPHRHRARDPEARHGR…	AGATCTCCCTATCAGTGATAGAGATCGTCGACGAGCTCGTTTAGTGAACCGTCAGATCGCCTGGAGACGCCATCCACGCTGTTTTGACCTCCATAGAAGACACCGGGACCGATCCAGCCTCCGGTTAAGCTTGGTACCGAGCTCGGATCCAGCTTCCCGGGCCACCATGGACGCCATGAAGCGCGGCCTGTGCTGCGTGCTGCTGCTGTGCGGCGCCGTGTTCGTGAGCGCCCGCCCCATCGTGCAGAACCTGCAGGGCCAGATGGTGCACCAGGCCATCAGCCCCCGCACCCTGAACGCCTGGGTGAAGGTGATCGAGGAGAAGGCCTTCAGCCCCGAGGTGATCCCCATGTTCACCGCCCTGAGCGAGGGCGCCACCCCCCAGGACCTGAACACCCG…
Chadox1tHIVconsv1_fromgbk	+	1243		3986	1	mRNA#665_1_copies:polyA_is_-1	-1	-1	HIV_gag_pol__TSS Splice acceptor/donors END	Possible 3' truncation of HIV_gag_pol		MDAMKRGLCCVLLLCGAVFVSARPIVQNLQGQMVHQAISPRTLNAWVKVIEEKAFSPEVIPMFTALSEGATPQDLNTMLNTVGGHQAAMQMLKDTINEEAAEWDRVHPVHAGPIAPGQMREPRGSDIAGTTSNLQEQIGWMTSNPPIPVGDIYKRWIILGLNKIVRMYSPVSILDIRQGPKEPFRDYVDRFFKTLRAEQATQEVKNWMTDTLLVQNANPDCKTILRALGPGATLEEMMTACQGVGGPGHKARVLKCFNCGKEGHIAKNCRAPRKRGCWKCGREGHQMKDCNERQANFLGKIWPSHKGRPGNFLQSRPEPTAPPLPGKWKPKMIGGIGGFIKVKQYDQILIEICGKKAIGTVLVGPTPVNIIGRNMLTQLGCTLNFPISPIDTVPVTLKP…	AGTGAACCGTCAGATCGCCTGGAGACGCCATCCACGCTGTTTTGACCTCCATAGAAGACACCGGGACCGATCCAGCCTCCGGTTAAGCTTGGTACCGAGCTCGGATCCAGCTTCCCGGGCCACCATGGACGCCATGAAGCGCGGCCTGTGCTGCGTGCTGCTGCTGTGCGGCGCCGTGTTCGTGAGCGCCCGCCCCATCGTGCAGAACCTGCAGGGCCAGATGGTGCACCAGGCCATCAGCCCCCGCACCCTGAACGCCTGGGTGAAGGTGATCGAGGAGAAGGCCTTCAGCCCCGAGGTGATCCCCATGTTCACCGCCCTGAGCGAGGGCGCCACCCCCCAGGACCTGAACACCATGCTGAACACCGTGGGCGGCCACCAGGCCGCCATGCAGATGCT…
Chadox1tHIVconsv1_fromgbk	+	1201	4011 27568	27597	1	mRNA#841_1_copies:polyA_is_-1	-1	-1	HIV_gag_pol__TSS Splice acceptor/donors :GG_AG END	none from list		MDAMKRGLCCVLLLCGAVFVSARPIVQNLQGQMVHQAISPRTLNAWVKVIEEKAFSPEVIPMFTALSEGATPQDLNTMLNTVGGHQAAMQMLKDTINEEAAEWDRVHPVHAGPIAPGQMREPRGSDIAGTTSNLQEQIGWMTSNPPIPVGDIYKRWIILGLNKIVRMYSPVSILDIRQGPKEPFRDYVDRFFKTLRAEQATQEVKNWMTDTLLVQNANPDCKTILRALGPGATLEEMMTACQGVGGPGHKARVLKCFNCGKEGHIAKNCRAPRKRGCWKCGREGHQMKDCNERQANFLGKIWPSHKGRPGNFLQSRPEPTAPPLPGKWKPKMIGGIGGFIKVKQYDQILIEICGKKAIGTVLVGPTPVNIIGRNMLTQLGCTLNFPISPIDTVPVTLKP…	AGATCTCCCTATCAGTGATAGAGATCGTCGACGAGCTCGTTTAGTGAACCGTCAGATCGCCTGGAGACGCCATCCACGCTGTTTTGACCTCCATAGAAGACACCGGGACCGATCCAGCCTCCGGTTAAGCTTGGTACCGAGCTCGGATCCAGCTTCCCGGGCCACCATGGACGCCATGAAGCGCGGCCTGTGCTGCGTGCTGCTGCTGTGCGGCGCCGTGTTCGTGAGCGCCCGCCCCATCGTGCAGAACCTGCAGGGCCAGATGGTGCACCAGGCCATCAGCCCCCGCACCCTGAACGCCTGGGTGAAGGTGATCGAGGAGAAGGCCTTCAGCCCCGAGGTGATCCCCATGTTCACCGCCCTGAGCGAGGGCGCCACCCCCCAGGACCTGAACACCAT…
Chadox1tHIVconsv1_fromgbk	+	1243	2614 2632	4088	1	mRNA#436_1_copies:polyA_is_-1	-1	-1	HIV_gag_pol__TSS Splice acceptor/donors :AA_AT END	none from list		MDAMKRGLCCVLLLCGAVFVSARPIVQNLQGQMVHQAISPRTLNAWVKVIEEKAFSPEVIPMFTALSEGATPQDLNTMLNTVGGHQAAMQMLKDTINEEAAEWDRVHPVHAGPIAPGQMREPRGSDIAGTTSNLQEQIGWMTSNPPIPVGDIYKRWIILGLNKIVRMYSPVSILDIRQGPKEPFRDYVDRFFKTLRAEQATQEVKNWMTDTLLVQNANPDCKTILRALGPGATLEEMMTACQGVGGPGHKARVLKCFNCGKEGHIAKNCRAPRKRGCWKCGREGHQMKDCNERQANFLGKIWPSHKGRPGNFLQSRPEPTAPPLPGKWKPKMIGGIGGFIKVKQYDQILIEICGKKAIGTVLVGPTPVNIIGRNMLTQLGCTLNFPISPIDTVPVTLKP…	AGTGAACCGTCAGATCGCCTGGAGACGCCATCCACGCTGTTTTGACCTCCATAGAAGACACCGGGACCGATCCAGCCTCCGGTTAAGCTTGGTACCGAGCTCGGATCCAGCTTCCCGGGCCACCATGGACGCCATGAAGCGCGGCCTGTGCTGCGTGCTGCTGCTGTGCGGCGCCGTGTTCGTGAGCGCCCGCCCCATCGTGCAGAACCTGCAGGGCCAGATGGTGCACCAGGCCATCAGCCCCCGCACCCTGAACGCCTGGGTGAAGGTGATCGAGGAGAAGGCCTTCAGCCCCGAGGTGATCCCCATGTTCACCGCCCTGAGCGAGGGCGCCACCCCCCAGGACCTGAACACCATGCTGAACACCGTGGGCGGCCACCAGGCCGCCATGCAGATGCT…
Chadox1tHIVconsv1_fromgbk	+	1201	3481 3493	4189	1	mRNA#505_1_copies:polyA_is_-1	-1	-1	HIV_gag_pol__TSS Splice acceptor/donors :AA_GC END	none from list		MDAMKRGLCCVLLLCGAVFVSARPIVQNLQGQMVHQAISPRTLNAWVKVIEEKAFSPEVIPMFTALSEGATPQDLNTMLNTVGGHQAAMQMLKDTINEEAAEWDRVHPVHAGPIAPGQMREPRGSDIAGTTSNLQEQIGWMTSNPPIPVGDIYKRWIILGLNKIVRMYSPVSILDIRQGPKEPFRDYVDRFFKTLRAEQATQEVKNWMTDTLLVQNANPDCKTILRALGPGATLEEMMTACQGVGGPGHKARVLKCFNCGKEGHIAKNCRAPRKRGCWKCGREGHQMKDCNERQANFLGKIWPSHKGRPGNFLQSRPEPTAPPLPGKWKPKMIGGIGGFIKVKQYDQILIEICGKKAIGTVLVGPTPVNIIGRNMLTQLGCTLNFPISPIDTVPVTLKP…	AGATCTCCCTATCAGTGATAGAGATCGTCGACGAGCTCGTTTAGTGAACCGTCAGATCGCCTGGAGACGCCATCCACGCTGTTTTGACCTCCATAGAAGACACCGGGACCGATCCAGCCTCCGGTTAAGCTTGGTACCGAGCTCGGATCCAGCTTCCCGGGCCACCATGGACGCCATGAAGCGCGGCCTGTGCTGCGTGCTGCTGCTGTGCGGCGCCGTGTTCGTGAGCGCCCGCCCCATCGTGCAGAACCTGCAGGGCCAGATGGTGCACCAGGCCATCAGCCCCCGCACCCTGAACGCCTGGGTGAAGGTGATCGAGGAGAAGGCCTTCAGCCCCGAGGTGATCCCCATGTTCACCGCCCTGAGCGAGGGCGCCACCCCCCAGGACCTGAACACCAT…
Chadox1tHIVconsv1_fromgbk	+	4496		5023	1	mRNA#837_1_copies:polyA_is_-1	-1	-1	pIX_TSS,pIX Splice acceptor/donors END	none from list		MRARMTEICAFLCVAAS	GAGGACCTGCATGAGGGCCAGAATGACTGAAATCTGTGCTTTTCTGTGTGTTGCAGCATCATGAGCGGAAGCGGCTCCTTTGAGGGAGGGGTATTCAGCCCTTATCTGACGGGGCGTCTCCCCTCCTGGGCGGGAGTGCGTCAGAATGTGATGGGATCCACGGTGGACGGCCGGCCCGTGCAGCCCGCGAACTCTTCAACCCTGACCTATGCAACCCTGAGCTCTTCGTCGGTGGACGCAGCTGCCGCCGCAGCTGCTGCATCCGCCGCCAGCGCCGTGCGCGGAATGGCCATGGGCGCCGGCTACTACGGCACTCTGGTGGCCAACTCGAGTTCCACCAATAATCCCGCCAGCCTGAACGAGGAGAAGCTGCTGCTGCTGATGGCCCAGCTTGAGGCC…
Chadox1tHIVconsv1_fromgbk	+	1201	3414 3626	4065	1	mRNA#465_1_copies:polyA_is_-1	-1	-1	HIV_gag_pol__TSS Splice acceptor/donors :GT_AG END	none from list		MDAMKRGLCCVLLLCGAVFVSARPIVQNLQGQMVHQAISPRTLNAWVKVIEEKAFSPEVIPMFTALSEGATPQDLNTMLNTVGGHQAAMQMLKDTINEEAAEWDRVHPVHAGPIAPGQMREPRGSDIAGTTSNLQEQIGWMTSNPPIPVGDIYKRWIILGLNKIVRMYSPVSILDIRQGPKEPFRDYVDRFFKTLRAEQATQEVKNWMTDTLLVQNANPDCKTILRALGPGATLEEMMTACQGVGGPGHKARVLKCFNCGKEGHIAKNCRAPRKRGCWKCGREGHQMKDCNERQANFLGKIWPSHKGRPGNFLQSRPEPTAPPLPGKWKPKMIGGIGGFIKVKQYDQILIEICGKKAIGTVLVGPTPVNIIGRNMLTQLGCTLNFPISPIDTVPVTLKP…	AGATCTCCCTATCAGTGATAGAGATCGTCGACGAGCTCGTTTAGTGAACCGTCAGATCGCCTGGAGACGCCATCCACGCTGTTTTGACCTCCATAGAAGACACCGGGACCGATCCAGCCTCCGGTTAAGCTTGGTACCGAGCTCGGATCCAGCTTCCCGGGCCACCATGGACGCCATGAAGCGCGGCCTGTGCTGCGTGCTGCTGCTGTGCGGCGCCGTGTTCGTGAGCGCCCGCCCCATCGTGCAGAACCTGCAGGGCCAGATGGTGCACCAGGCCATCAGCCCCCGCACCCTGAACGCCTGGGTGAAGGTGATCGAGGAGAAGGCCTTCAGCCCCGAGGTGATCCCCATGTTCACCGCCCTGAGCGAGGGCGCCACCCCCCAGGACCTGAACACCAT…
Chadox1tHIVconsv1_fromgbk	+	1201		1933	1	mRNA#448_1_copies:polyA_is_-1	-1	-1	HIV_gag_pol__TSS Splice acceptor/donors END	Possible 3' truncation of HIV_gag_pol		MDAMKRGLCCVLLLCGAVFVSARPIVQNLQGQMVHQAISPRTLNAWVKVIEEKAFSPEVIPMFTALSEGATPQDLNTMLNTVGGHQAAMQMLKDTINEEAAEWDRVHPVHAGPIAPGQMREPRGSDIAGTTSNLQEQIGWMTSNPPIPVGDIYKRWIILGLNKIVRMYSPVSILDIRQGPKEPFRDYVD	AGATCTCCCTATCAGTGATAGAGATCGTCGACGAGCTCGTTTAGTGAACCGTCAGATCGCCTGGAGACGCCATCCACGCTGTTTTGACCTCCATAGAAGACACCGGGACCGATCCAGCCTCCGGTTAAGCTTGGTACCGAGCTCGGATCCAGCTTCCCGGGCCACCATGGACGCCATGAAGCGCGGCCTGTGCTGCGTGCTGCTGCTGTGCGGCGCCGTGTTCGTGAGCGCCCGCCCCATCGTGCAGAACCTGCAGGGCCAGATGGTGCACCAGGCCATCAGCCCCCGCACCCTGAACGCCTGGGTGAAGGTGATCGAGGAGAAGGCCTTCAGCCCCGAGGTGATCCCCATGTTCACCGCCCTGAGCGAGGGCGCCACCCCCCAGGACCTGAACACCAT…
Chadox1tHIVconsv1_fromgbk	+	1201	1540 1586	4246	1	mRNA#533_1_copies:polyA_is_-1	-1	-1	HIV_gag_pol__TSS Splice acceptor/donors :GT_AG END	none from list		MDAMKRGLCCVLLLCGAVFVSARPIVQNLQGQMVHQAISPRTLNAWVKVIEEKAFSPEDLNTMLNTVGGHQAAMQMLKDTINEEAAEWDRVHPVHAGPIAPGQMREPRGSDIAGTTSNLQEQIGWMTSNPPIPVGDIYKRWIILGLNKIVRMYSPVSILDIRQGPKEPFRDYVDRFFKTLRAEQATQEVKNWMTDTLLVQNANPDCKTILRALGPGATLEEMMTACQGVGGPGHKARVLKCFNCGKEGHIAKNCRAPRKRGCWKCGREGHQMKDCNERQANFLGKIWPSHKGRPGNFLQSRPEPTAPPLPGKWKPKMIGGIGGFIKVKQYDQILIEICGKKAIGTVLVGPTPVNIIGRNMLTQLGCTLNFPISPIDTVPVTLKPGMDGPRVKQWPLTEE…	AGATCTCCCTATCAGTGATAGAGATCGTCGACGAGCTCGTTTAGTGAACCGTCAGATCGCCTGGAGACGCCATCCACGCTGTTTTGACCTCCATAGAAGACACCGGGACCGATCCAGCCTCCGGTTAAGCTTGGTACCGAGCTCGGATCCAGCTTCCCGGGCCACCATGGACGCCATGAAGCGCGGCCTGTGCTGCGTGCTGCTGCTGTGCGGCGCCGTGTTCGTGAGCGCCCGCCCCATCGTGCAGAACCTGCAGGGCCAGATGGTGCACCAGGCCATCAGCCCCCGCACCCTGAACGCCTGGGTGAAGGTGATCGAGGAGAAGGCCTTCAGCCCCGAGGACCTGAACACCATGCTGAACACCGTGGGCGGCCACCAGGCCGCCATGCAGATGCTGAA…
Chadox1tHIVconsv1_fromgbk	+	1201	3334 3350	4065	1	mRNA#425_1_copies:polyA_is_-1	-1	-1	HIV_gag_pol__TSS Splice acceptor/donors :GC_AG END	none from list		MDAMKRGLCCVLLLCGAVFVSARPIVQNLQGQMVHQAISPRTLNAWVKVIEEKAFSPEVIPMFTALSEGATPQDLNTMLNTVGGHQAAMQMLKDTINEEAAEWDRVHPVHAGPIAPGQMREPRGSDIAGTTSNLQEQIGWMTSNPPIPVGDIYKRWIILGLNKIVRMYSPVSILDIRQGPKEPFRDYVDRFFKTLRAEQATQEVKNWMTDTLLVQNANPDCKTILRALGPGATLEEMMTACQGVGGPGHKARVLKCFNCGKEGHIAKNCRAPRKRGCWKCGREGHQMKDCNERQANFLGKIWPSHKGRPGNFLQSRPEPTAPPLPGKWKPKMIGGIGGFIKVKQYDQILIEICGKKAIGTVLVGPTPVNIIGRNMLTQLGCTLNFPISPIDTVPVTLKP…	AGATCTCCCTATCAGTGATAGAGATCGTCGACGAGCTCGTTTAGTGAACCGTCAGATCGCCTGGAGACGCCATCCACGCTGTTTTGACCTCCATAGAAGACACCGGGACCGATCCAGCCTCCGGTTAAGCTTGGTACCGAGCTCGGATCCAGCTTCCCGGGCCACCATGGACGCCATGAAGCGCGGCCTGTGCTGCGTGCTGCTGCTGTGCGGCGCCGTGTTCGTGAGCGCCCGCCCCATCGTGCAGAACCTGCAGGGCCAGATGGTGCACCAGGCCATCAGCCCCCGCACCCTGAACGCCTGGGTGAAGGTGATCGAGGAGAAGGCCTTCAGCCCCGAGGTGATCCCCATGTTCACCGCCCTGAGCGAGGGCGCCACCCCCCAGGACCTGAACACCAT…
Chadox1tHIVconsv1_fromgbk	+	1201		2204	1	mRNA#489_1_copies:polyA_is_-1	-1	-1	HIV_gag_pol__TSS Splice acceptor/donors END	Possible 3' truncation of HIV_gag_pol		MDAMKRGLCCVLLLCGAVFVSARPIVQNLQGQMVHQAISPRTLNAWVKVIEEKAFSPEVIPMFTALSEGATPQDLNTMLNTVGGHQAAMQMLKDTINEEAAEWDRVHPVHAGPIAPGQMREPRGSDIAGTTSNLQEQIGWMTSNPPIPVGDIYKRWIILGLNKIVRMYSPVSILDIRQGPKEPFRDYVDRFFKTLRAEQATQEVKNWMTDTLLVQNANPDCKTILRALGPGATLEEMMTACQGVGGPGHKARVLKCFNCGKEGHIAKNCRAPRKRGCWK	AGATCTCCCTATCAGTGATAGAGATCGTCGACGAGCTCGTTTAGTGAACCGTCAGATCGCCTGGAGACGCCATCCACGCTGTTTTGACCTCCATAGAAGACACCGGGACCGATCCAGCCTCCGGTTAAGCTTGGTACCGAGCTCGGATCCAGCTTCCCGGGCCACCATGGACGCCATGAAGCGCGGCCTGTGCTGCGTGCTGCTGCTGTGCGGCGCCGTGTTCGTGAGCGCCCGCCCCATCGTGCAGAACCTGCAGGGCCAGATGGTGCACCAGGCCATCAGCCCCCGCACCCTGAACGCCTGGGTGAAGGTGATCGAGGAGAAGGCCTTCAGCCCCGAGGTGATCCCCATGTTCACCGCCCTGAGCGAGGGCGCCACCCCCCAGGACCTGAACACCAT…
Chadox1tHIVconsv1_fromgbk	+	1201	1937 1953	4246	1	mRNA#840_1_copies:polyA_is_-1	-1	-1	HIV_gag_pol__TSS Splice acceptor/donors :TC_GC END	none from list		MDAMKRGLCCVLLLCGAVFVSARPIVQNLQGQMVHQAISPRTLNAWVKVIEEKAFSPEVIPMFTALSEGATPQDLNTMLNTVGGHQAAMQMLKDTINEEAAEWDRVHPVHAGPIAPGQMREPRGSDIAGTTSNLQEQIGWMTSNPPIPVGDIYKRWIILGLNKIVRMYSPVSILDIRQGPKEPFRDYVDRCAEQATQEVKNWMTDTLLVQNANPDCKTILRALGPGATLEEMMTACQGVGGPGHKARVLKCFNCGKEGHIAKNCRAPRKRGCWKCGREGHQMKDCNERQANFLGKIWPSHKGRPGNFLQSRPEPTAPPLPGKWKPKMIGGIGGFIKVKQYDQILIEICGKKAIGTVLVGPTPVNIIGRNMLTQLGCTLNFPISPIDTVPVTLKPGMDGP…	AGATCTCCCTATCAGTGATAGAGATCGTCGACGAGCTCGTTTAGTGAACCGTCAGATCGCCTGGAGACGCCATCCACGCTGTTTTGACCTCCATAGAAGACACCGGGACCGATCCAGCCTCCGGTTAAGCTTGGTACCGAGCTCGGATCCAGCTTCCCGGGCCACCATGGACGCCATGAAGCGCGGCCTGTGCTGCGTGCTGCTGCTGTGCGGCGCCGTGTTCGTGAGCGCCCGCCCCATCGTGCAGAACCTGCAGGGCCAGATGGTGCACCAGGCCATCAGCCCCCGCACCCTGAACGCCTGGGTGAAGGTGATCGAGGAGAAGGCCTTCAGCCCCGAGGTGATCCCCATGTTCACCGCCCTGAGCGAGGGCGCCACCCCCCAGGACCTGAACACCAT…
Chadox1tHIVconsv1_fromgbk	+	1201	2594 2619	4065	1	mRNA#400_1_copies:polyA_is_-1	-1	-1	HIV_gag_pol__TSS Splice acceptor/donors :CC_GG END	none from list		MDAMKRGLCCVLLLCGAVFVSARPIVQNLQGQMVHQAISPRTLNAWVKVIEEKAFSPEVIPMFTALSEGATPQDLNTMLNTVGGHQAAMQMLKDTINEEAAEWDRVHPVHAGPIAPGQMREPRGSDIAGTTSNLQEQIGWMTSNPPIPVGDIYKRWIILGLNKIVRMYSPVSILDIRQGPKEPFRDYVDRFFKTLRAEQATQEVKNWMTDTLLVQNANPDCKTILRALGPGATLEEMMTACQGVGGPGHKARVLKCFNCGKEGHIAKNCRAPRKRGCWKCGREGHQMKDCNERQANFLGKIWPSHKGRPGNFLQSRPEPTAPPLPGKWKPKMIGGIGGFIKVKQYDQILIEICGKKAIGTVLVGPTPVNIIGRNMLTQLGCTLNFPISPIDTVPVTLKP…	AGATCTCCCTATCAGTGATAGAGATCGTCGACGAGCTCGTTTAGTGAACCGTCAGATCGCCTGGAGACGCCATCCACGCTGTTTTGACCTCCATAGAAGACACCGGGACCGATCCAGCCTCCGGTTAAGCTTGGTACCGAGCTCGGATCCAGCTTCCCGGGCCACCATGGACGCCATGAAGCGCGGCCTGTGCTGCGTGCTGCTGCTGTGCGGCGCCGTGTTCGTGAGCGCCCGCCCCATCGTGCAGAACCTGCAGGGCCAGATGGTGCACCAGGCCATCAGCCCCCGCACCCTGAACGCCTGGGTGAAGGTGATCGAGGAGAAGGCCTTCAGCCCCGAGGTGATCCCCATGTTCACCGCCCTGAGCGAGGGCGCCACCCCCCAGGACCTGAACACCAT…
Chadox1tHIVconsv1_fromgbk	+	1201	2581 2681	4088	1	mRNA#753_1_copies:polyA_is_-1	-1	-1	HIV_gag_pol__TSS Splice acceptor/donors :GT_AG END	none from list		MDAMKRGLCCVLLLCGAVFVSARPIVQNLQGQMVHQAISPRTLNAWVKVIEEKAFSPEVIPMFTALSEGATPQDLNTMLNTVGGHQAAMQMLKDTINEEAAEWDRVHPVHAGPIAPGQMREPRGSDIAGTTSNLQEQIGWMTSNPPIPVGDIYKRWIILGLNKIVRMYSPVSILDIRQGPKEPFRDYVDRFFKTLRAEQATQEVKNWMTDTLLVQNANPDCKTILRALGPGATLEEMMTACQGVGGPGHKARVLKCFNCGKEGHIAKNCRAPRKRGCWKCGREGHQMKDCNERQANFLGKIWPSHKGRPGNFLQSRPEPTAPPLPGKWKPKMIGGIGGFIKVKQYDQILIEICGKKAIGTVLVGPTPVNIIGRNMLTQLGCTLNFPISPIDTVPVTLKP…	AGATCTCCCTATCAGTGATAGAGATCGTCGACGAGCTCGTTTAGTGAACCGTCAGATCGCCTGGAGACGCCATCCACGCTGTTTTGACCTCCATAGAAGACACCGGGACCGATCCAGCCTCCGGTTAAGCTTGGTACCGAGCTCGGATCCAGCTTCCCGGGCCACCATGGACGCCATGAAGCGCGGCCTGTGCTGCGTGCTGCTGCTGTGCGGCGCCGTGTTCGTGAGCGCCCGCCCCATCGTGCAGAACCTGCAGGGCCAGATGGTGCACCAGGCCATCAGCCCCCGCACCCTGAACGCCTGGGTGAAGGTGATCGAGGAGAAGGCCTTCAGCCCCGAGGTGATCCCCATGTTCACCGCCCTGAGCGAGGGCGCCACCCCCCAGGACCTGAACACCAT…
Chadox1tHIVconsv1_fromgbk	+	1201		1594	1	mRNA#571_1_copies:polyA_is_-1	-1	-1	HIV_gag_pol__TSS Splice acceptor/donors END	Possible 3' truncation of HIV_gag_pol		MDAMKRGLCCVLLLCGAVFVSARPIVQNLQGQMVHQAISPRTLNAWVKVIEEKAFSPEVIPMFTALSEGATPQDLN	AGATCTCCCTATCAGTGATAGAGATCGTCGACGAGCTCGTTTAGTGAACCGTCAGATCGCCTGGAGACGCCATCCACGCTGTTTTGACCTCCATAGAAGACACCGGGACCGATCCAGCCTCCGGTTAAGCTTGGTACCGAGCTCGGATCCAGCTTCCCGGGCCACCATGGACGCCATGAAGCGCGGCCTGTGCTGCGTGCTGCTGCTGTGCGGCGCCGTGTTCGTGAGCGCCCGCCCCATCGTGCAGAACCTGCAGGGCCAGATGGTGCACCAGGCCATCAGCCCCCGCACCCTGAACGCCTGGGTGAAGGTGATCGAGGAGAAGGCCTTCAGCCCCGAGGTGATCCCCATGTTCACCGCCCTGAGCGAGGGCGCCACCCCCCAGGACCTGAAC
Chadox1tHIVconsv1_fromgbk	+	1201		3274	1	mRNA#799_1_copies:polyA_is_-1	-1	-1	HIV_gag_pol__TSS Splice acceptor/donors END	Possible 3' truncation of HIV_gag_pol		MDAMKRGLCCVLLLCGAVFVSARPIVQNLQGQMVHQAISPRTLNAWVKVIEEKAFSPEVIPMFTALSEGATPQDLNTMLNTVGGHQAAMQMLKDTINEEAAEWDRVHPVHAGPIAPGQMREPRGSDIAGTTSNLQEQIGWMTSNPPIPVGDIYKRWIILGLNKIVRMYSPVSILDIRQGPKEPFRDYVDRFFKTLRAEQATQEVKNWMTDTLLVQNANPDCKTILRALGPGATLEEMMTACQGVGGPGHKARVLKCFNCGKEGHIAKNCRAPRKRGCWKCGREGHQMKDCNERQANFLGKIWPSHKGRPGNFLQSRPEPTAPPLPGKWKPKMIGGIGGFIKVKQYDQILIEICGKKAIGTVLVGPTPVNIIGRNMLTQLGCTLNFPISPIDTVPVTLKP…	AGATCTCCCTATCAGTGATAGAGATCGTCGACGAGCTCGTTTAGTGAACCGTCAGATCGCCTGGAGACGCCATCCACGCTGTTTTGACCTCCATAGAAGACACCGGGACCGATCCAGCCTCCGGTTAAGCTTGGTACCGAGCTCGGATCCAGCTTCCCGGGCCACCATGGACGCCATGAAGCGCGGCCTGTGCTGCGTGCTGCTGCTGTGCGGCGCCGTGTTCGTGAGCGCCCGCCCCATCGTGCAGAACCTGCAGGGCCAGATGGTGCACCAGGCCATCAGCCCCCGCACCCTGAACGCCTGGGTGAAGGTGATCGAGGAGAAGGCCTTCAGCCCCGAGGTGATCCCCATGTTCACCGCCCTGAGCGAGGGCGCCACCCCCCAGGACCTGAACACCAT…
Chadox1tHIVconsv1_fromgbk	+	1243	2326 2338	4219	1	mRNA#700_1_copies:polyA_is_-1	-1	-1	HIV_gag_pol__TSS Splice acceptor/donors :GC_CT END	none from list		MDAMKRGLCCVLLLCGAVFVSARPIVQNLQGQMVHQAISPRTLNAWVKVIEEKAFSPEVIPMFTALSEGATPQDLNTMLNTVGGHQAAMQMLKDTINEEAAEWDRVHPVHAGPIAPGQMREPRGSDIAGTTSNLQEQIGWMTSNPPIPVGDIYKRWIILGLNKIVRMYSPVSILDIRQGPKEPFRDYVDRFFKTLRAEQATQEVKNWMTDTLLVQNANPDCKTILRALGPGATLEEMMTACQGVGGPGHKARVLKCFNCGKEGHIAKNCRAPRKRGCWKCGREGHQMKDCNERQANFLGKIWPSHKGRPGNFLQSRPEPTARQVEAQDDRRHRRLHQGEAVRPDPDRDLRQEGHRHRAGGPHPREHHRPQHADPAGLHPELPHQPHRHRARDPEARHGR…	AGTGAACCGTCAGATCGCCTGGAGACGCCATCCACGCTGTTTTGACCTCCATAGAAGACACCGGGACCGATCCAGCCTCCGGTTAAGCTTGGTACCGAGCTCGGATCCAGCTTCCCGGGCCACCATGGACGCCATGAAGCGCGGCCTGTGCTGCGTGCTGCTGCTGTGCGGCGCCGTGTTCGTGAGCGCCCGCCCCATCGTGCAGAACCTGCAGGGCCAGATGGTGCACCAGGCCATCAGCCCCCGCACCCTGAACGCCTGGGTGAAGGTGATCGAGGAGAAGGCCTTCAGCCCCGAGGTGATCCCCATGTTCACCGCCCTGAGCGAGGGCGCCACCCCCCAGGACCTGAACACCATGCTGAACACCGTGGGCGGCCACCAGGCCGCCATGCAGATGCT…
Chadox1tHIVconsv1_fromgbk	+	1243		1913	1	mRNA#778_1_copies:polyA_is_-1	-1	-1	HIV_gag_pol__TSS Splice acceptor/donors END	Possible 3' truncation of HIV_gag_pol		MDAMKRGLCCVLLLCGAVFVSARPIVQNLQGQMVHQAISPRTLNAWVKVIEEKAFSPEVIPMFTALSEGATPQDLNTMLNTVGGHQAAMQMLKDTINEEAAEWDRVHPVHAGPIAPGQMREPRGSDIAGTTSNLQEQIGWMTSNPPIPVGDIYKRWIILGLNKIVRMYSPVSILDIRQGPKE	AGTGAACCGTCAGATCGCCTGGAGACGCCATCCACGCTGTTTTGACCTCCATAGAAGACACCGGGACCGATCCAGCCTCCGGTTAAGCTTGGTACCGAGCTCGGATCCAGCTTCCCGGGCCACCATGGACGCCATGAAGCGCGGCCTGTGCTGCGTGCTGCTGCTGTGCGGCGCCGTGTTCGTGAGCGCCCGCCCCATCGTGCAGAACCTGCAGGGCCAGATGGTGCACCAGGCCATCAGCCCCCGCACCCTGAACGCCTGGGTGAAGGTGATCGAGGAGAAGGCCTTCAGCCCCGAGGTGATCCCCATGTTCACCGCCCTGAGCGAGGGCGCCACCCCCCAGGACCTGAACACCATGCTGAACACCGTGGGCGGCCACCAGGCCGCCATGCAGATGCT…
Chadox1tHIVconsv1_fromgbk	+	1219	2320 2332	4219	1	mRNA#567_1_copies:polyA_is_-1	-1	-1	HIV_gag_pol__TSS Splice acceptor/donors :CC_CC END	none from list		MDAMKRGLCCVLLLCGAVFVSARPIVQNLQGQMVHQAISPRTLNAWVKVIEEKAFSPEVIPMFTALSEGATPQDLNTMLNTVGGHQAAMQMLKDTINEEAAEWDRVHPVHAGPIAPGQMREPRGSDIAGTTSNLQEQIGWMTSNPPIPVGDIYKRWIILGLNKIVRMYSPVSILDIRQGPKEPFRDYVDRFFKTLRAEQATQEVKNWMTDTLLVQNANPDCKTILRALGPGATLEEMMTACQGVGGPGHKARVLKCFNCGKEGHIAKNCRAPRKRGCWKCGREGHQMKDCNERQANFLGKIWPSHKGRPGNFLQSRPEPPARQVEAQDDRRHRRLHQGEAVRPDPDRDLRQEGHRHRAGGPHPREHHRPQHADPAGLHPELPHQPHRHRARDPEARHGR…	TAGAGATCGTCGACGAGCTCGTTTAGTGAACCGTCAGATCGCCTGGAGACGCCATCCACGCTGTTTTGACCTCCATAGAAGACACCGGGACCGATCCAGCCTCCGGTTAAGCTTGGTACCGAGCTCGGATCCAGCTTCCCGGGCCACCATGGACGCCATGAAGCGCGGCCTGTGCTGCGTGCTGCTGCTGTGCGGCGCCGTGTTCGTGAGCGCCCGCCCCATCGTGCAGAACCTGCAGGGCCAGATGGTGCACCAGGCCATCAGCCCCCGCACCCTGAACGCCTGGGTGAAGGTGATCGAGGAGAAGGCCTTCAGCCCCGAGGTGATCCCCATGTTCACCGCCCTGAGCGAGGGCGCCACCCCCCAGGACCTGAACACCATGCTGAACACCGTGGGCGG…
Chadox1tHIVconsv1_fromgbk	+	1201	1948 1961	4219	1	mRNA#574_1_copies:polyA_is_-1	-1	-1	HIV_gag_pol__TSS Splice acceptor/donors :CT_AG END	none from list		MDAMKRGLCCVLLLCGAVFVSARPIVQNLQGQMVHQAISPRTLNAWVKVIEEKAFSPEVIPMFTALSEGATPQDLNTMLNTVGGHQAAMQMLKDTINEEAAEWDRVHPVHAGPIAPGQMREPRGSDIAGTTSNLQEQIGWMTSNPPIPVGDIYKRWIILGLNKIVRMYSPVSILDIRQGPKEPFRDYVDRFFKTQATQEVKNWMTDTLLVQNANPDCKTILRALGPGATLEEMMTACQGVGGPGHKARVLKCFNCGKEGHIAKNCRAPRKRGCWKCGREGHQMKDCNERQANFLGKIWPSHKGRPGNFLQSRPEPTAPPLPGKWKPKMIGGIGGFIKVKQYDQILIEICGKKAIGTVLVGPTPVNIIGRNMLTQLGCTLNFPISPIDTVPVTLKPGMDG…	AGATCTCCCTATCAGTGATAGAGATCGTCGACGAGCTCGTTTAGTGAACCGTCAGATCGCCTGGAGACGCCATCCACGCTGTTTTGACCTCCATAGAAGACACCGGGACCGATCCAGCCTCCGGTTAAGCTTGGTACCGAGCTCGGATCCAGCTTCCCGGGCCACCATGGACGCCATGAAGCGCGGCCTGTGCTGCGTGCTGCTGCTGTGCGGCGCCGTGTTCGTGAGCGCCCGCCCCATCGTGCAGAACCTGCAGGGCCAGATGGTGCACCAGGCCATCAGCCCCCGCACCCTGAACGCCTGGGTGAAGGTGATCGAGGAGAAGGCCTTCAGCCCCGAGGTGATCCCCATGTTCACCGCCCTGAGCGAGGGCGCCACCCCCCAGGACCTGAACACCAT…
Chadox1tHIVconsv1_fromgbk	+	1201	1276 1289	4219	1	mRNA#683_1_copies:polyA_is_-1	-1	-1	HIV_gag_pol__TSS,HIV_gag_pol Splice acceptor/donors :CG_AC END	HIV_gag_pol		MDAMKRGLCCVLLLCGAVFVSARPIVQNLQGQMVHQAISPRTLNAWVKVIEEKAFSPEVIPMFTALSEGATPQDLNTMLNTVGGHQAAMQMLKDTINEEAAEWDRVHPVHAGPIAPGQMREPRGSDIAGTTSNLQEQIGWMTSNPPIPVGDIYKRWIILGLNKIVRMYSPVSILDIRQGPKEPFRDYVDRFFKTLRAEQATQEVKNWMTDTLLVQNANPDCKTILRALGPGATLEEMMTACQGVGGPGHKARVLKCFNCGKEGHIAKNCRAPRKRGCWKCGREGHQMKDCNERQANFLGKIWPSHKGRPGNFLQSRPEPTAPPLPGKWKPKMIGGIGGFIKVKQYDQILIEICGKKAIGTVLVGPTPVNIIGRNMLTQLGCTLNFPISPIDTVPVTLKP…
Chadox1tHIVconsv1_fromgbk	+	1201		2229	1	mRNA#661_1_copies:polyA_is_-1	-1	-1	HIV_gag_pol__TSS Splice acceptor/donors END	Possible 3' truncation of HIV_gag_pol		MDAMKRGLCCVLLLCGAVFVSARPIVQNLQGQMVHQAISPRTLNAWVKVIEEKAFSPEVIPMFTALSEGATPQDLNTMLNTVGGHQAAMQMLKDTINEEAAEWDRVHPVHAGPIAPGQMREPRGSDIAGTTSNLQEQIGWMTSNPPIPVGDIYKRWIILGLNKIVRMYSPVSILDIRQGPKEPFRDYVDRFFKTLRAEQATQEVKNWMTDTLLVQNANPDCKTILRALGPGATLEEMMTACQGVGGPGHKARVLKCFNCGKEGHIAKNCRAPRKRGCWKCGREGHQM	AGATCTCCCTATCAGTGATAGAGATCGTCGACGAGCTCGTTTAGTGAACCGTCAGATCGCCTGGAGACGCCATCCACGCTGTTTTGACCTCCATAGAAGACACCGGGACCGATCCAGCCTCCGGTTAAGCTTGGTACCGAGCTCGGATCCAGCTTCCCGGGCCACCATGGACGCCATGAAGCGCGGCCTGTGCTGCGTGCTGCTGCTGTGCGGCGCCGTGTTCGTGAGCGCCCGCCCCATCGTGCAGAACCTGCAGGGCCAGATGGTGCACCAGGCCATCAGCCCCCGCACCCTGAACGCCTGGGTGAAGGTGATCGAGGAGAAGGCCTTCAGCCCCGAGGTGATCCCCATGTTCACCGCCCTGAGCGAGGGCGCCACCCCCCAGGACCTGAACACCAT…
Chadox1tHIVconsv1_fromgbk	+	1201	2039 2050	4189	1	mRNA#807_1_copies:polyA_is_-1	-1	-1	HIV_gag_pol__TSS Splice acceptor/donors :TG_CT END	none from list		MDAMKRGLCCVLLLCGAVFVSARPIVQNLQGQMVHQAISPRTLNAWVKVIEEKAFSPEVIPMFTALSEGATPQDLNTMLNTVGGHQAAMQMLKDTINEEAAEWDRVHPVHAGPIAPGQMREPRGSDIAGTTSNLQEQIGWMTSNPPIPVGDIYKRWIILGLNKIVRMYSPVSILDIRQGPKEPFRDYVDRFFKTLRAEQATQEVKNWMTDTLLVQNANPDCKTIRAPAPPWRR	AGATCTCCCTATCAGTGATAGAGATCGTCGACGAGCTCGTTTAGTGAACCGTCAGATCGCCTGGAGACGCCATCCACGCTGTTTTGACCTCCATAGAAGACACCGGGACCGATCCAGCCTCCGGTTAAGCTTGGTACCGAGCTCGGATCCAGCTTCCCGGGCCACCATGGACGCCATGAAGCGCGGCCTGTGCTGCGTGCTGCTGCTGTGCGGCGCCGTGTTCGTGAGCGCCCGCCCCATCGTGCAGAACCTGCAGGGCCAGATGGTGCACCAGGCCATCAGCCCCCGCACCCTGAACGCCTGGGTGAAGGTGATCGAGGAGAAGGCCTTCAGCCCCGAGGTGATCCCCATGTTCACCGCCCTGAGCGAGGGCGCCACCCCCCAGGACCTGAACACCAT…
Chadox1tHIVconsv1_fromgbk	+	1201	1798 1813	4219	1	mRNA#482_1_copies:polyA_is_-1	-1	-1	HIV_gag_pol__TSS Splice acceptor/donors :CC_GT END	none from list		MDAMKRGLCCVLLLCGAVFVSARPIVQNLQGQMVHQAISPRTLNAWVKVIEEKAFSPEVIPMFTALSEGATPQDLNTMLNTVGGHQAAMQMLKDTINEEAAEWDRVHPVHAGPIAPGQMREPRGSDIAGTTSNLQEQIGWMTSNGRHLQALDHPGPEQDRAHVQPREHPGHPPGPQGALPRLRGPLLQDPARRAGHPGGEELDDRHPAGAERQPRLQDHPARPGPRRHPGGDDDRLPGRGRPRPQGPRAEVLQLRQGGPHRQELPRPPQARLLEVRARGPPDEGLQRAPGQLPGQDLAQPQGPPRQLPAEPPRAHRPPPARQVEAQDDRRHRRLHQGEAVRPDPDRDLRQEGHRHRAGGPHPREHHRPQHADPAGLHPELPHQPHRHRARDPEARHGRP…	AGATCTCCCTATCAGTGATAGAGATCGTCGACGAGCTCGTTTAGTGAACCGTCAGATCGCCTGGAGACGCCATCCACGCTGTTTTGACCTCCATAGAAGACACCGGGACCGATCCAGCCTCCGGTTAAGCTTGGTACCGAGCTCGGATCCAGCTTCCCGGGCCACCATGGACGCCATGAAGCGCGGCCTGTGCTGCGTGCTGCTGCTGTGCGGCGCCGTGTTCGTGAGCGCCCGCCCCATCGTGCAGAACCTGCAGGGCCAGATGGTGCACCAGGCCATCAGCCCCCGCACCCTGAACGCCTGGGTGAAGGTGATCGAGGAGAAGGCCTTCAGCCCCGAGGTGATCCCCATGTTCACCGCCCTGAGCGAGGGCGCCACCCCCCAGGACCTGAACACCAT…
Chadox1tHIVconsv1_fromgbk	+	1201	2690 2703	4219	1	mRNA#487_1_copies:polyA_is_-1	-1	-1	HIV_gag_pol__TSS Splice acceptor/donors :AC_CT END	none from list		MDAMKRGLCCVLLLCGAVFVSARPIVQNLQGQMVHQAISPRTLNAWVKVIEEKAFSPEVIPMFTALSEGATPQDLNTMLNTVGGHQAAMQMLKDTINEEAAEWDRVHPVHAGPIAPGQMREPRGSDIAGTTSNLQEQIGWMTSNPPIPVGDIYKRWIILGLNKIVRMYSPVSILDIRQGPKEPFRDYVDRFFKTLRAEQATQEVKNWMTDTLLVQNANPDCKTILRALGPGATLEEMMTACQGVGGPGHKARVLKCFNCGKEGHIAKNCRAPRKRGCWKCGREGHQMKDCNERQANFLGKIWPSHKGRPGNFLQSRPEPTAPPLPGKWKPKMIGGIGGFIKVKQYDQILIEICGKKAIGTVLVGPTPVNIIGRNMLTQLGCTLNFPISPIDTVPVTLKP…	AGATCTCCCTATCAGTGATAGAGATCGTCGACGAGCTCGTTTAGTGAACCGTCAGATCGCCTGGAGACGCCATCCACGCTGTTTTGACCTCCATAGAAGACACCGGGACCGATCCAGCCTCCGGTTAAGCTTGGTACCGAGCTCGGATCCAGCTTCCCGGGCCACCATGGACGCCATGAAGCGCGGCCTGTGCTGCGTGCTGCTGCTGTGCGGCGCCGTGTTCGTGAGCGCCCGCCCCATCGTGCAGAACCTGCAGGGCCAGATGGTGCACCAGGCCATCAGCCCCCGCACCCTGAACGCCTGGGTGAAGGTGATCGAGGAGAAGGCCTTCAGCCCCGAGGTGATCCCCATGTTCACCGCCCTGAGCGAGGGCGCCACCCCCCAGGACCTGAACACCAT…
Chadox1tHIVconsv1_fromgbk	+	1243		1933	1	mRNA#507_1_copies:polyA_is_-1	-1	-1	HIV_gag_pol__TSS Splice acceptor/donors END	Possible 3' truncation of HIV_gag_pol		MDAMKRGLCCVLLLCGAVFVSARPIVQNLQGQMVHQAISPRTLNAWVKVIEEKAFSPEVIPMFTALSEGATPQDLNTMLNTVGGHQAAMQMLKDTINEEAAEWDRVHPVHAGPIAPGQMREPRGSDIAGTTSNLQEQIGWMTSNPPIPVGDIYKRWIILGLNKIVRMYSPVSILDIRQGPKEPFRDYVD	AGTGAACCGTCAGATCGCCTGGAGACGCCATCCACGCTGTTTTGACCTCCATAGAAGACACCGGGACCGATCCAGCCTCCGGTTAAGCTTGGTACCGAGCTCGGATCCAGCTTCCCGGGCCACCATGGACGCCATGAAGCGCGGCCTGTGCTGCGTGCTGCTGCTGTGCGGCGCCGTGTTCGTGAGCGCCCGCCCCATCGTGCAGAACCTGCAGGGCCAGATGGTGCACCAGGCCATCAGCCCCCGCACCCTGAACGCCTGGGTGAAGGTGATCGAGGAGAAGGCCTTCAGCCCCGAGGTGATCCCCATGTTCACCGCCCTGAGCGAGGGCGCCACCCCCCAGGACCTGAACACCATGCTGAACACCGTGGGCGGCCACCAGGCCGCCATGCAGATGCT…
Chadox1tHIVconsv1_fromgbk	+	1201	2681 2693	4065	1	mRNA#689_1_copies:polyA_is_-1	-1	-1	HIV_gag_pol__TSS Splice acceptor/donors :AC_AC END	none from list		MDAMKRGLCCVLLLCGAVFVSARPIVQNLQGQMVHQAISPRTLNAWVKVIEEKAFSPEVIPMFTALSEGATPQDLNTMLNTVGGHQAAMQMLKDTINEEAAEWDRVHPVHAGPIAPGQMREPRGSDIAGTTSNLQEQIGWMTSNPPIPVGDIYKRWIILGLNKIVRMYSPVSILDIRQGPKEPFRDYVDRFFKTLRAEQATQEVKNWMTDTLLVQNANPDCKTILRALGPGATLEEMMTACQGVGGPGHKARVLKCFNCGKEGHIAKNCRAPRKRGCWKCGREGHQMKDCNERQANFLGKIWPSHKGRPGNFLQSRPEPTAPPLPGKWKPKMIGGIGGFIKVKQYDQILIEICGKKAIGTVLVGPTPVNIIGRNMLTQLGCTLNFPISPIDTVPVTLKP…	AGATCTCCCTATCAGTGATAGAGATCGTCGACGAGCTCGTTTAGTGAACCGTCAGATCGCCTGGAGACGCCATCCACGCTGTTTTGACCTCCATAGAAGACACCGGGACCGATCCAGCCTCCGGTTAAGCTTGGTACCGAGCTCGGATCCAGCTTCCCGGGCCACCATGGACGCCATGAAGCGCGGCCTGTGCTGCGTGCTGCTGCTGTGCGGCGCCGTGTTCGTGAGCGCCCGCCCCATCGTGCAGAACCTGCAGGGCCAGATGGTGCACCAGGCCATCAGCCCCCGCACCCTGAACGCCTGGGTGAAGGTGATCGAGGAGAAGGCCTTCAGCCCCGAGGTGATCCCCATGTTCACCGCCCTGAGCGAGGGCGCCACCCCCCAGGACCTGAACACCAT…
Chadox1tHIVconsv1_fromgbk	+	1201	2110 2122	4246	1	mRNA#461_1_copies:polyA_is_-1	-1	-1	HIV_gag_pol__TSS Splice acceptor/donors :CA_CG END	none from list		MDAMKRGLCCVLLLCGAVFVSARPIVQNLQGQMVHQAISPRTLNAWVKVIEEKAFSPEVIPMFTALSEGATPQDLNTMLNTVGGHQAAMQMLKDTINEEAAEWDRVHPVHAGPIAPGQMREPRGSDIAGTTSNLQEQIGWMTSNPPIPVGDIYKRWIILGLNKIVRMYSPVSILDIRQGPKEPFRDYVDRFFKTLRAEQATQEVKNWMTDTLLVQNANPDCKTILRALGPGATLEEMMTACQGVGGPGRAEVLQLRQGGPHRQELPRPPQARLLEVRARGPPDEGLQRAPGQLPGQDLAQPQGPPRQLPAEPPRAHRPPPARQVEAQDDRRHRRLHQGEAVRPDPDRDLRQEGHRHRAGGPHPREHHRPQHADPAGLHPELPHQPHRHRARDPEARHGR…	AGATCTCCCTATCAGTGATAGAGATCGTCGACGAGCTCGTTTAGTGAACCGTCAGATCGCCTGGAGACGCCATCCACGCTGTTTTGACCTCCATAGAAGACACCGGGACCGATCCAGCCTCCGGTTAAGCTTGGTACCGAGCTCGGATCCAGCTTCCCGGGCCACCATGGACGCCATGAAGCGCGGCCTGTGCTGCGTGCTGCTGCTGTGCGGCGCCGTGTTCGTGAGCGCCCGCCCCATCGTGCAGAACCTGCAGGGCCAGATGGTGCACCAGGCCATCAGCCCCCGCACCCTGAACGCCTGGGTGAAGGTGATCGAGGAGAAGGCCTTCAGCCCCGAGGTGATCCCCATGTTCACCGCCCTGAGCGAGGGCGCCACCCCCCAGGACCTGAACACCAT…
Chadox1tHIVconsv1_fromgbk	+	1201		5000	1	mRNA#796_1_copies:polyA_is_-1	-1	-1	HIV_gag_pol__TSS,HIV_gag_pol,pIX Splice acceptor/donors END	HIV_gag_pol		MDAMKRGLCCVLLLCGAVFVSARPIVQNLQGQMVHQAISPRTLNAWVKVIEEKAFSPEVIPMFTALSEGATPQDLNTMLNTVGGHQAAMQMLKDTINEEAAEWDRVHPVHAGPIAPGQMREPRGSDIAGTTSNLQEQIGWMTSNPPIPVGDIYKRWIILGLNKIVRMYSPVSILDIRQGPKEPFRDYVDRFFKTLRAEQATQEVKNWMTDTLLVQNANPDCKTILRALGPGATLEEMMTACQGVGGPGHKARVLKCFNCGKEGHIAKNCRAPRKRGCWKCGREGHQMKDCNERQANFLGKIWPSHKGRPGNFLQSRPEPTAPPLPGKWKPKMIGGIGGFIKVKQYDQILIEICGKKAIGTVLVGPTPVNIIGRNMLTQLGCTLNFPISPIDTVPVTLKP…
Chadox1tHIVconsv1_fromgbk	+	1201	1689 1722	4219	1	mRNA#664_1_copies:polyA_is_-1	-1	-1	HIV_gag_pol__TSS Splice acceptor/donors :CG_GA END	none from list		MDAMKRGLCCVLLLCGAVFVSARPIVQNLQGQMVHQAISPRTLNAWVKVIEEKAFSPEVIPMFTALSEGATPQDLNTMLNTVGGHQAAMQMLKDTINEEAAEWDRVHPARAPRQRHRRHHQQPAGADRLDDQQPPHPRGRHLQALDHPGPEQDRAHVQPREHPGHPPGPQGALPRLRGPLLQDPARRAGHPGGEELDDRHPAGAERQPRLQDHPARPGPRRHPGGDDDRLPGRGRPRPQGPRAEVLQLRQGGPHRQELPRPPQARLLEVRARGPPDEGLQRAPGQLPGQDLAQPQGPPRQLPAEPPRAHRPPPARQVEAQDDRRHRRLHQGEAVRPDPDRDLRQEGHRHRAGGPHPREHHRPQHADPAGLHPELPHQPHRHRARDPEARHGRPPREAVA…	AGATCTCCCTATCAGTGATAGAGATCGTCGACGAGCTCGTTTAGTGAACCGTCAGATCGCCTGGAGACGCCATCCACGCTGTTTTGACCTCCATAGAAGACACCGGGACCGATCCAGCCTCCGGTTAAGCTTGGTACCGAGCTCGGATCCAGCTTCCCGGGCCACCATGGACGCCATGAAGCGCGGCCTGTGCTGCGTGCTGCTGCTGTGCGGCGCCGTGTTCGTGAGCGCCCGCCCCATCGTGCAGAACCTGCAGGGCCAGATGGTGCACCAGGCCATCAGCCCCCGCACCCTGAACGCCTGGGTGAAGGTGATCGAGGAGAAGGCCTTCAGCCCCGAGGTGATCCCCATGTTCACCGCCCTGAGCGAGGGCGCCACCCCCCAGGACCTGAACACCAT…
Chadox1tHIVconsv1_fromgbk	+	1201	2798 2810	4088	1	mRNA#587_1_copies:polyA_is_-1	-1	-1	HIV_gag_pol__TSS Splice acceptor/donors :GC_AC END	none from list		MDAMKRGLCCVLLLCGAVFVSARPIVQNLQGQMVHQAISPRTLNAWVKVIEEKAFSPEVIPMFTALSEGATPQDLNTMLNTVGGHQAAMQMLKDTINEEAAEWDRVHPVHAGPIAPGQMREPRGSDIAGTTSNLQEQIGWMTSNPPIPVGDIYKRWIILGLNKIVRMYSPVSILDIRQGPKEPFRDYVDRFFKTLRAEQATQEVKNWMTDTLLVQNANPDCKTILRALGPGATLEEMMTACQGVGGPGHKARVLKCFNCGKEGHIAKNCRAPRKRGCWKCGREGHQMKDCNERQANFLGKIWPSHKGRPGNFLQSRPEPTAPPLPGKWKPKMIGGIGGFIKVKQYDQILIEICGKKAIGTVLVGPTPVNIIGRNMLTQLGCTLNFPISPIDTVPVTLKP…	AGATCTCCCTATCAGTGATAGAGATCGTCGACGAGCTCGTTTAGTGAACCGTCAGATCGCCTGGAGACGCCATCCACGCTGTTTTGACCTCCATAGAAGACACCGGGACCGATCCAGCCTCCGGTTAAGCTTGGTACCGAGCTCGGATCCAGCTTCCCGGGCCACCATGGACGCCATGAAGCGCGGCCTGTGCTGCGTGCTGCTGCTGTGCGGCGCCGTGTTCGTGAGCGCCCGCCCCATCGTGCAGAACCTGCAGGGCCAGATGGTGCACCAGGCCATCAGCCCCCGCACCCTGAACGCCTGGGTGAAGGTGATCGAGGAGAAGGCCTTCAGCCCCGAGGTGATCCCCATGTTCACCGCCCTGAGCGAGGGCGCCACCCCCCAGGACCTGAACACCAT…
Chadox1tHIVconsv1_fromgbk	+	1201		2495	1	mRNA#478_1_copies:polyA_is_-1	-1	-1	HIV_gag_pol__TSS Splice acceptor/donors END	Possible 3' truncation of HIV_gag_pol		MDAMKRGLCCVLLLCGAVFVSARPIVQNLQGQMVHQAISPRTLNAWVKVIEEKAFSPEVIPMFTALSEGATPQDLNTMLNTVGGHQAAMQMLKDTINEEAAEWDRVHPVHAGPIAPGQMREPRGSDIAGTTSNLQEQIGWMTSNPPIPVGDIYKRWIILGLNKIVRMYSPVSILDIRQGPKEPFRDYVDRFFKTLRAEQATQEVKNWMTDTLLVQNANPDCKTILRALGPGATLEEMMTACQGVGGPGHKARVLKCFNCGKEGHIAKNCRAPRKRGCWKCGREGHQMKDCNERQANFLGKIWPSHKGRPGNFLQSRPEPTAPPLPGKWKPKMIGGIGGFIKVKQYDQILIEICGKKAIGTVLVGPTPVNIIGRNML	AGATCTCCCTATCAGTGATAGAGATCGTCGACGAGCTCGTTTAGTGAACCGTCAGATCGCCTGGAGACGCCATCCACGCTGTTTTGACCTCCATAGAAGACACCGGGACCGATCCAGCCTCCGGTTAAGCTTGGTACCGAGCTCGGATCCAGCTTCCCGGGCCACCATGGACGCCATGAAGCGCGGCCTGTGCTGCGTGCTGCTGCTGTGCGGCGCCGTGTTCGTGAGCGCCCGCCCCATCGTGCAGAACCTGCAGGGCCAGATGGTGCACCAGGCCATCAGCCCCCGCACCCTGAACGCCTGGGTGAAGGTGATCGAGGAGAAGGCCTTCAGCCCCGAGGTGATCCCCATGTTCACCGCCCTGAGCGAGGGCGCCACCCCCCAGGACCTGAACACCAT…
Chadox1tHIVconsv1_fromgbk	+	1201	2094 2107	4065	1	mRNA#529_1_copies:polyA_is_-1	-1	-1	HIV_gag_pol__TSS Splice acceptor/donors :CG_CC END	none from list		MDAMKRGLCCVLLLCGAVFVSARPIVQNLQGQMVHQAISPRTLNAWVKVIEEKAFSPEVIPMFTALSEGATPQDLNTMLNTVGGHQAAMQMLKDTINEEAAEWDRVHPVHAGPIAPGQMREPRGSDIAGTTSNLQEQIGWMTSNPPIPVGDIYKRWIILGLNKIVRMYSPVSILDIRQGPKEPFRDYVDRFFKTLRAEQATQEVKNWMTDTLLVQNANPDCKTILRALGPGATLEEMMTACQGGHKARVLKCFNCGKEGHIAKNCRAPRKRGCWKCGREGHQMKDCNERQANFLGKIWPSHKGRPGNFLQSRPEPTAPPLPGKWKPKMIGGIGGFIKVKQYDQILIEICGKKAIGTVLVGPTPVNIIGRNMLTQLGCTLNFPISPIDTVPVTLKPGMDG…	AGATCTCCCTATCAGTGATAGAGATCGTCGACGAGCTCGTTTAGTGAACCGTCAGATCGCCTGGAGACGCCATCCACGCTGTTTTGACCTCCATAGAAGACACCGGGACCGATCCAGCCTCCGGTTAAGCTTGGTACCGAGCTCGGATCCAGCTTCCCGGGCCACCATGGACGCCATGAAGCGCGGCCTGTGCTGCGTGCTGCTGCTGTGCGGCGCCGTGTTCGTGAGCGCCCGCCCCATCGTGCAGAACCTGCAGGGCCAGATGGTGCACCAGGCCATCAGCCCCCGCACCCTGAACGCCTGGGTGAAGGTGATCGAGGAGAAGGCCTTCAGCCCCGAGGTGATCCCCATGTTCACCGCCCTGAGCGAGGGCGCCACCCCCCAGGACCTGAACACCAT…
Chadox1tHIVconsv1_fromgbk	+	1201	2316 2326	4015	1	mRNA#419_1_copies:polyA_is_-1	-1	-1	HIV_gag_pol__TSS Splice acceptor/donors :CG_AC END	none from list		MDAMKRGLCCVLLLCGAVFVSARPIVQNLQGQMVHQAISPRTLNAWVKVIEEKAFSPEVIPMFTALSEGATPQDLNTMLNTVGGHQAAMQMLKDTINEEAAEWDRVHPVHAGPIAPGQMREPRGSDIAGTTSNLQEQIGWMTSNPPIPVGDIYKRWIILGLNKIVRMYSPVSILDIRQGPKEPFRDYVDRFFKTLRAEQATQEVKNWMTDTLLVQNANPDCKTILRALGPGATLEEMMTACQGVGGPGHKARVLKCFNCGKEGHIAKNCRAPRKRGCWKCGREGHQMKDCNERQANFLGKIWPSHKGRPGNFLQSRPAPPLPGKWKPKMIGGIGGFIKVKQYDQILIEICGKKAIGTVLVGPTPVNIIGRNMLTQLGCTLNFPISPIDTVPVTLKPGMD…	AGATCTCCCTATCAGTGATAGAGATCGTCGACGAGCTCGTTTAGTGAACCGTCAGATCGCCTGGAGACGCCATCCACGCTGTTTTGACCTCCATAGAAGACACCGGGACCGATCCAGCCTCCGGTTAAGCTTGGTACCGAGCTCGGATCCAGCTTCCCGGGCCACCATGGACGCCATGAAGCGCGGCCTGTGCTGCGTGCTGCTGCTGTGCGGCGCCGTGTTCGTGAGCGCCCGCCCCATCGTGCAGAACCTGCAGGGCCAGATGGTGCACCAGGCCATCAGCCCCCGCACCCTGAACGCCTGGGTGAAGGTGATCGAGGAGAAGGCCTTCAGCCCCGAGGTGATCCCCATGTTCACCGCCCTGAGCGAGGGCGCCACCCCCCAGGACCTGAACACCAT…
Chadox1tHIVconsv1_fromgbk	+	1201	3944 3958	4219	1	mRNA#572_1_copies:polyA_is_-1	-1	-1	HIV_gag_pol__TSS Splice acceptor/donors :AC_AT END	none from list		MDAMKRGLCCVLLLCGAVFVSARPIVQNLQGQMVHQAISPRTLNAWVKVIEEKAFSPEVIPMFTALSEGATPQDLNTMLNTVGGHQAAMQMLKDTINEEAAEWDRVHPVHAGPIAPGQMREPRGSDIAGTTSNLQEQIGWMTSNPPIPVGDIYKRWIILGLNKIVRMYSPVSILDIRQGPKEPFRDYVDRFFKTLRAEQATQEVKNWMTDTLLVQNANPDCKTILRALGPGATLEEMMTACQGVGGPGHKARVLKCFNCGKEGHIAKNCRAPRKRGCWKCGREGHQMKDCNERQANFLGKIWPSHKGRPGNFLQSRPEPTAPPLPGKWKPKMIGGIGGFIKVKQYDQILIEICGKKAIGTVLVGPTPVNIIGRNMLTQLGCTLNFPISPIDTVPVTLKP…	AGATCTCCCTATCAGTGATAGAGATCGTCGACGAGCTCGTTTAGTGAACCGTCAGATCGCCTGGAGACGCCATCCACGCTGTTTTGACCTCCATAGAAGACACCGGGACCGATCCAGCCTCCGGTTAAGCTTGGTACCGAGCTCGGATCCAGCTTCCCGGGCCACCATGGACGCCATGAAGCGCGGCCTGTGCTGCGTGCTGCTGCTGTGCGGCGCCGTGTTCGTGAGCGCCCGCCCCATCGTGCAGAACCTGCAGGGCCAGATGGTGCACCAGGCCATCAGCCCCCGCACCCTGAACGCCTGGGTGAAGGTGATCGAGGAGAAGGCCTTCAGCCCCGAGGTGATCCCCATGTTCACCGCCCTGAGCGAGGGCGCCACCCCCCAGGACCTGAACACCAT…
Chadox1tHIVconsv1_fromgbk	+	1201	2475 2497	4049	1	mRNA#373_1_copies:polyA_is_-1	-1	-1	HIV_gag_pol__TSS Splice acceptor/donors :CA_AC END	none from list		MDAMKRGLCCVLLLCGAVFVSARPIVQNLQGQMVHQAISPRTLNAWVKVIEEKAFSPEVIPMFTALSEGATPQDLNTMLNTVGGHQAAMQMLKDTINEEAAEWDRVHPVHAGPIAPGQMREPRGSDIAGTTSNLQEQIGWMTSNPPIPVGDIYKRWIILGLNKIVRMYSPVSILDIRQGPKEPFRDYVDRFFKTLRAEQATQEVKNWMTDTLLVQNANPDCKTILRALGPGATLEEMMTACQGVGGPGHKARVLKCFNCGKEGHIAKNCRAPRKRGCWKCGREGHQMKDCNERQANFLGKIWPSHKGRPGNFLQSRPEPTAPPLPGKWKPKMIGGIGGFIKVKQYDQILIEICGKKAIGTVLVGPTPVNIQLGCTLNFPISPIDTVPVTLKPGMDGPRV…	AGATCTCCCTATCAGTGATAGAGATCGTCGACGAGCTCGTTTAGTGAACCGTCAGATCGCCTGGAGACGCCATCCACGCTGTTTTGACCTCCATAGAAGACACCGGGACCGATCCAGCCTCCGGTTAAGCTTGGTACCGAGCTCGGATCCAGCTTCCCGGGCCACCATGGACGCCATGAAGCGCGGCCTGTGCTGCGTGCTGCTGCTGTGCGGCGCCGTGTTCGTGAGCGCCCGCCCCATCGTGCAGAACCTGCAGGGCCAGATGGTGCACCAGGCCATCAGCCCCCGCACCCTGAACGCCTGGGTGAAGGTGATCGAGGAGAAGGCCTTCAGCCCCGAGGTGATCCCCATGTTCACCGCCCTGAGCGAGGGCGCCACCCCCCAGGACCTGAACACCAT…
Chadox1tHIVconsv1_fromgbk	+	1201	3626 3639	4246	1	mRNA#441_1_copies:polyA_is_-1	-1	-1	HIV_gag_pol__TSS Splice acceptor/donors :GC_GG END	none from list		MDAMKRGLCCVLLLCGAVFVSARPIVQNLQGQMVHQAISPRTLNAWVKVIEEKAFSPEVIPMFTALSEGATPQDLNTMLNTVGGHQAAMQMLKDTINEEAAEWDRVHPVHAGPIAPGQMREPRGSDIAGTTSNLQEQIGWMTSNPPIPVGDIYKRWIILGLNKIVRMYSPVSILDIRQGPKEPFRDYVDRFFKTLRAEQATQEVKNWMTDTLLVQNANPDCKTILRALGPGATLEEMMTACQGVGGPGHKARVLKCFNCGKEGHIAKNCRAPRKRGCWKCGREGHQMKDCNERQANFLGKIWPSHKGRPGNFLQSRPEPTAPPLPGKWKPKMIGGIGGFIKVKQYDQILIEICGKKAIGTVLVGPTPVNIIGRNMLTQLGCTLNFPISPIDTVPVTLKP…	AGATCTCCCTATCAGTGATAGAGATCGTCGACGAGCTCGTTTAGTGAACCGTCAGATCGCCTGGAGACGCCATCCACGCTGTTTTGACCTCCATAGAAGACACCGGGACCGATCCAGCCTCCGGTTAAGCTTGGTACCGAGCTCGGATCCAGCTTCCCGGGCCACCATGGACGCCATGAAGCGCGGCCTGTGCTGCGTGCTGCTGCTGTGCGGCGCCGTGTTCGTGAGCGCCCGCCCCATCGTGCAGAACCTGCAGGGCCAGATGGTGCACCAGGCCATCAGCCCCCGCACCCTGAACGCCTGGGTGAAGGTGATCGAGGAGAAGGCCTTCAGCCCCGAGGTGATCCCCATGTTCACCGCCCTGAGCGAGGGCGCCACCCCCCAGGACCTGAACACCAT…
Chadox1tHIVconsv1_fromgbk	+	1201	2806 2822	4049	1	mRNA#718_1_copies:polyA_is_-1	-1	-1	HIV_gag_pol__TSS Splice acceptor/donors :CA_TG END	none from list		MDAMKRGLCCVLLLCGAVFVSARPIVQNLQGQMVHQAISPRTLNAWVKVIEEKAFSPEVIPMFTALSEGATPQDLNTMLNTVGGHQAAMQMLKDTINEEAAEWDRVHPVHAGPIAPGQMREPRGSDIAGTTSNLQEQIGWMTSNPPIPVGDIYKRWIILGLNKIVRMYSPVSILDIRQGPKEPFRDYVDRFFKTLRAEQATQEVKNWMTDTLLVQNANPDCKTILRALGPGATLEEMMTACQGVGGPGHKARVLKCFNCGKEGHIAKNCRAPRKRGCWKCGREGHQMKDCNERQANFLGKIWPSHKGRPGNFLQSRPEPTAPPLPGKWKPKMIGGIGGFIKVKQYDQILIEICGKKAIGTVLVGPTPVNIIGRNMLTQLGCTLNFPISPIDTVPVTLKP…	AGATCTCCCTATCAGTGATAGAGATCGTCGACGAGCTCGTTTAGTGAACCGTCAGATCGCCTGGAGACGCCATCCACGCTGTTTTGACCTCCATAGAAGACACCGGGACCGATCCAGCCTCCGGTTAAGCTTGGTACCGAGCTCGGATCCAGCTTCCCGGGCCACCATGGACGCCATGAAGCGCGGCCTGTGCTGCGTGCTGCTGCTGTGCGGCGCCGTGTTCGTGAGCGCCCGCCCCATCGTGCAGAACCTGCAGGGCCAGATGGTGCACCAGGCCATCAGCCCCCGCACCCTGAACGCCTGGGTGAAGGTGATCGAGGAGAAGGCCTTCAGCCCCGAGGTGATCCCCATGTTCACCGCCCTGAGCGAGGGCGCCACCCCCCAGGACCTGAACACCAT…
Chadox1tHIVconsv1_fromgbk	+	1201	1965 1977	4246	1	mRNA#741_1_copies:polyA_is_-1	-1	-1	HIV_gag_pol__TSS Splice acceptor/donors :CA_GG END	none from list		MDAMKRGLCCVLLLCGAVFVSARPIVQNLQGQMVHQAISPRTLNAWVKVIEEKAFSPEVIPMFTALSEGATPQDLNTMLNTVGGHQAAMQMLKDTINEEAAEWDRVHPVHAGPIAPGQMREPRGSDIAGTTSNLQEQIGWMTSNPPIPVGDIYKRWIILGLNKIVRMYSPVSILDIRQGPKEPFRDYVDRFFKTLRAEQAEELDDRHPAGAERQPRLQDHPARPGPRRHPGGDDDRLPGRGRPRPQGPRAEVLQLRQGGPHRQELPRPPQARLLEVRARGPPDEGLQRAPGQLPGQDLAQPQGPPRQLPAEPPRAHRPPPARQVEAQDDRRHRRLHQGEAVRPDPDRDLRQEGHRHRAGGPHPREHHRPQHADPAGLHPELPHQPHRHRARDPEARHGR…	AGATCTCCCTATCAGTGATAGAGATCGTCGACGAGCTCGTTTAGTGAACCGTCAGATCGCCTGGAGACGCCATCCACGCTGTTTTGACCTCCATAGAAGACACCGGGACCGATCCAGCCTCCGGTTAAGCTTGGTACCGAGCTCGGATCCAGCTTCCCGGGCCACCATGGACGCCATGAAGCGCGGCCTGTGCTGCGTGCTGCTGCTGTGCGGCGCCGTGTTCGTGAGCGCCCGCCCCATCGTGCAGAACCTGCAGGGCCAGATGGTGCACCAGGCCATCAGCCCCCGCACCCTGAACGCCTGGGTGAAGGTGATCGAGGAGAAGGCCTTCAGCCCCGAGGTGATCCCCATGTTCACCGCCCTGAGCGAGGGCGCCACCCCCCAGGACCTGAACACCAT…
Chadox1tHIVconsv1_fromgbk	+	1201	4137 28536	28544	1	mRNA#646_1_copies:polyA_is_-1	-1	-1	HIV_gag_pol__TSS,HIV_gag_pol Splice acceptor/donors :GT_CT END	HIV_gag_pol		MDAMKRGLCCVLLLCGAVFVSARPIVQNLQGQMVHQAISPRTLNAWVKVIEEKAFSPEVIPMFTALSEGATPQDLNTMLNTVGGHQAAMQMLKDTINEEAAEWDRVHPVHAGPIAPGQMREPRGSDIAGTTSNLQEQIGWMTSNPPIPVGDIYKRWIILGLNKIVRMYSPVSILDIRQGPKEPFRDYVDRFFKTLRAEQATQEVKNWMTDTLLVQNANPDCKTILRALGPGATLEEMMTACQGVGGPGHKARVLKCFNCGKEGHIAKNCRAPRKRGCWKCGREGHQMKDCNERQANFLGKIWPSHKGRPGNFLQSRPEPTAPPLPGKWKPKMIGGIGGFIKVKQYDQILIEICGKKAIGTVLVGPTPVNIIGRNMLTQLGCTLNFPISPIDTVPVTLKP…
Chadox1tHIVconsv1_fromgbk	+	1201		2681	1	mRNA#845_1_copies:polyA_is_-1	-1	-1	HIV_gag_pol__TSS Splice acceptor/donors END	Possible 3' truncation of HIV_gag_pol		MDAMKRGLCCVLLLCGAVFVSARPIVQNLQGQMVHQAISPRTLNAWVKVIEEKAFSPEVIPMFTALSEGATPQDLNTMLNTVGGHQAAMQMLKDTINEEAAEWDRVHPVHAGPIAPGQMREPRGSDIAGTTSNLQEQIGWMTSNPPIPVGDIYKRWIILGLNKIVRMYSPVSILDIRQGPKEPFRDYVDRFFKTLRAEQATQEVKNWMTDTLLVQNANPDCKTILRALGPGATLEEMMTACQGVGGPGHKARVLKCFNCGKEGHIAKNCRAPRKRGCWKCGREGHQMKDCNERQANFLGKIWPSHKGRPGNFLQSRPEPTAPPLPGKWKPKMIGGIGGFIKVKQYDQILIEICGKKAIGTVLVGPTPVNIIGRNMLTQLGCTLNFPISPIDTVPVTLKP…	AGATCTCCCTATCAGTGATAGAGATCGTCGACGAGCTCGTTTAGTGAACCGTCAGATCGCCTGGAGACGCCATCCACGCTGTTTTGACCTCCATAGAAGACACCGGGACCGATCCAGCCTCCGGTTAAGCTTGGTACCGAGCTCGGATCCAGCTTCCCGGGCCACCATGGACGCCATGAAGCGCGGCCTGTGCTGCGTGCTGCTGCTGTGCGGCGCCGTGTTCGTGAGCGCCCGCCCCATCGTGCAGAACCTGCAGGGCCAGATGGTGCACCAGGCCATCAGCCCCCGCACCCTGAACGCCTGGGTGAAGGTGATCGAGGAGAAGGCCTTCAGCCCCGAGGTGATCCCCATGTTCACCGCCCTGAGCGAGGGCGCCACCCCCCAGGACCTGAACACCAT…
Chadox1tHIVconsv1_fromgbk	+	1219	4258 4552	5023	1	mRNA#556_1_copies:polyA_is_-1	-1	-1	HIV_gag_pol__TSS,HIV_gag_pol,pIX Splice acceptor/donors :GT_AG END	HIV_gag_pol		MDAMKRGLCCVLLLCGAVFVSARPIVQNLQGQMVHQAISPRTLNAWVKVIEEKAFSPEVIPMFTALSEGATPQDLNTMLNTVGGHQAAMQMLKDTINEEAAEWDRVHPVHAGPIAPGQMREPRGSDIAGTTSNLQEQIGWMTSNPPIPVGDIYKRWIILGLNKIVRMYSPVSILDIRQGPKEPFRDYVDRFFKTLRAEQATQEVKNWMTDTLLVQNANPDCKTILRALGPGATLEEMMTACQGVGGPGHKARVLKCFNCGKEGHIAKNCRAPRKRGCWKCGREGHQMKDCNERQANFLGKIWPSHKGRPGNFLQSRPEPTAPPLPGKWKPKMIGGIGGFIKVKQYDQILIEICGKKAIGTVLVGPTPVNIIGRNMLTQLGCTLNFPISPIDTVPVTLKP…
Chadox1tHIVconsv1_fromgbk	+	1201	4054 12004	12029	1	mRNA#562_1_copies:polyA_is_-1	-1	-1	HIV_gag_pol__TSS Splice acceptor/donors :TA_AG END	HIV_gag_pol		MDAMKRGLCCVLLLCGAVFVSARPIVQNLQGQMVHQAISPRTLNAWVKVIEEKAFSPEVIPMFTALSEGATPQDLNTMLNTVGGHQAAMQMLKDTINEEAAEWDRVHPVHAGPIAPGQMREPRGSDIAGTTSNLQEQIGWMTSNPPIPVGDIYKRWIILGLNKIVRMYSPVSILDIRQGPKEPFRDYVDRFFKTLRAEQATQEVKNWMTDTLLVQNANPDCKTILRALGPGATLEEMMTACQGVGGPGHKARVLKCFNCGKEGHIAKNCRAPRKRGCWKCGREGHQMKDCNERQANFLGKIWPSHKGRPGNFLQSRPEPTAPPLPGKWKPKMIGGIGGFIKVKQYDQILIEICGKKAIGTVLVGPTPVNIIGRNMLTQLGCTLNFPISPIDTVPVTLKP…
Chadox1tHIVconsv1_fromgbk	+	1201		2623	1	mRNA#722_1_copies:polyA_is_-1	-1	-1	HIV_gag_pol__TSS Splice acceptor/donors END	Possible 3' truncation of HIV_gag_pol		MDAMKRGLCCVLLLCGAVFVSARPIVQNLQGQMVHQAISPRTLNAWVKVIEEKAFSPEVIPMFTALSEGATPQDLNTMLNTVGGHQAAMQMLKDTINEEAAEWDRVHPVHAGPIAPGQMREPRGSDIAGTTSNLQEQIGWMTSNPPIPVGDIYKRWIILGLNKIVRMYSPVSILDIRQGPKEPFRDYVDRFFKTLRAEQATQEVKNWMTDTLLVQNANPDCKTILRALGPGATLEEMMTACQGVGGPGHKARVLKCFNCGKEGHIAKNCRAPRKRGCWKCGREGHQMKDCNERQANFLGKIWPSHKGRPGNFLQSRPEPTAPPLPGKWKPKMIGGIGGFIKVKQYDQILIEICGKKAIGTVLVGPTPVNIIGRNMLTQLGCTLNFPISPIDTVPVTLKP…	AGATCTCCCTATCAGTGATAGAGATCGTCGACGAGCTCGTTTAGTGAACCGTCAGATCGCCTGGAGACGCCATCCACGCTGTTTTGACCTCCATAGAAGACACCGGGACCGATCCAGCCTCCGGTTAAGCTTGGTACCGAGCTCGGATCCAGCTTCCCGGGCCACCATGGACGCCATGAAGCGCGGCCTGTGCTGCGTGCTGCTGCTGTGCGGCGCCGTGTTCGTGAGCGCCCGCCCCATCGTGCAGAACCTGCAGGGCCAGATGGTGCACCAGGCCATCAGCCCCCGCACCCTGAACGCCTGGGTGAAGGTGATCGAGGAGAAGGCCTTCAGCCCCGAGGTGATCCCCATGTTCACCGCCCTGAGCGAGGGCGCCACCCCCCAGGACCTGAACACCAT…
Chadox1tHIVconsv1_fromgbk	+	1201	4051 12004	12029	1	mRNA#570_1_copies:polyA_is_-1	-1	-1	HIV_gag_pol__TSS Splice acceptor/donors :TA_AG END	Possible 3' extension of HIV_gag_pol		MDAMKRGLCCVLLLCGAVFVSARPIVQNLQGQMVHQAISPRTLNAWVKVIEEKAFSPEVIPMFTALSEGATPQDLNTMLNTVGGHQAAMQMLKDTINEEAAEWDRVHPVHAGPIAPGQMREPRGSDIAGTTSNLQEQIGWMTSNPPIPVGDIYKRWIILGLNKIVRMYSPVSILDIRQGPKEPFRDYVDRFFKTLRAEQATQEVKNWMTDTLLVQNANPDCKTILRALGPGATLEEMMTACQGVGGPGHKARVLKCFNCGKEGHIAKNCRAPRKRGCWKCGREGHQMKDCNERQANFLGKIWPSHKGRPGNFLQSRPEPTAPPLPGKWKPKMIGGIGGFIKVKQYDQILIEICGKKAIGTVLVGPTPVNIIGRNMLTQLGCTLNFPISPIDTVPVTLKP…	AGATCTCCCTATCAGTGATAGAGATCGTCGACGAGCTCGTTTAGTGAACCGTCAGATCGCCTGGAGACGCCATCCACGCTGTTTTGACCTCCATAGAAGACACCGGGACCGATCCAGCCTCCGGTTAAGCTTGGTACCGAGCTCGGATCCAGCTTCCCGGGCCACCATGGACGCCATGAAGCGCGGCCTGTGCTGCGTGCTGCTGCTGTGCGGCGCCGTGTTCGTGAGCGCCCGCCCCATCGTGCAGAACCTGCAGGGCCAGATGGTGCACCAGGCCATCAGCCCCCGCACCCTGAACGCCTGGGTGAAGGTGATCGAGGAGAAGGCCTTCAGCCCCGAGGTGATCCCCATGTTCACCGCCCTGAGCGAGGGCGCCACCCCCCAGGACCTGAACACCAT…
Chadox1tHIVconsv1_fromgbk	+	1201	1565 1581	4246	1	mRNA#434_1_copies:polyA_is_-1	-1	-1	HIV_gag_pol__TSS Splice acceptor/donors :GC_CC END	none from list		MDAMKRGLCCVLLLCGAVFVSARPIVQNLQGQMVHQAISPRTLNAWVKVIEEKAFSPEVIPMFTALTQDLNTMLNTVGGHQAAMQMLKDTINEEAAEWDRVHPVHAGPIAPGQMREPRGSDIAGTTSNLQEQIGWMTSNPPIPVGDIYKRWIILGLNKIVRMYSPVSILDIRQGPKEPFRDYVDRFFKTLRAEQATQEVKNWMTDTLLVQNANPDCKTILRALGPGATLEEMMTACQGVGGPGHKARVLKCFNCGKEGHIAKNCRAPRKRGCWKCGREGHQMKDCNERQANFLGKIWPSHKGRPGNFLQSRPEPTAPPLPGKWKPKMIGGIGGFIKVKQYDQILIEICGKKAIGTVLVGPTPVNIIGRNMLTQLGCTLNFPISPIDTVPVTLKPGMDGP…	AGATCTCCCTATCAGTGATAGAGATCGTCGACGAGCTCGTTTAGTGAACCGTCAGATCGCCTGGAGACGCCATCCACGCTGTTTTGACCTCCATAGAAGACACCGGGACCGATCCAGCCTCCGGTTAAGCTTGGTACCGAGCTCGGATCCAGCTTCCCGGGCCACCATGGACGCCATGAAGCGCGGCCTGTGCTGCGTGCTGCTGCTGTGCGGCGCCGTGTTCGTGAGCGCCCGCCCCATCGTGCAGAACCTGCAGGGCCAGATGGTGCACCAGGCCATCAGCCCCCGCACCCTGAACGCCTGGGTGAAGGTGATCGAGGAGAAGGCCTTCAGCCCCGAGGTGATCCCCATGTTCACCGCCCTGACCCAGGACCTGAACACCATGCTGAACACCGTGGG…
Chadox1tHIVconsv1_fromgbk	+	1219	4258 4552	4972	1	mRNA#579_1_copies:polyA_is_-1	-1	-1	HIV_gag_pol__TSS,HIV_gag_pol Splice acceptor/donors :GT_AG END	HIV_gag_pol		MDAMKRGLCCVLLLCGAVFVSARPIVQNLQGQMVHQAISPRTLNAWVKVIEEKAFSPEVIPMFTALSEGATPQDLNTMLNTVGGHQAAMQMLKDTINEEAAEWDRVHPVHAGPIAPGQMREPRGSDIAGTTSNLQEQIGWMTSNPPIPVGDIYKRWIILGLNKIVRMYSPVSILDIRQGPKEPFRDYVDRFFKTLRAEQATQEVKNWMTDTLLVQNANPDCKTILRALGPGATLEEMMTACQGVGGPGHKARVLKCFNCGKEGHIAKNCRAPRKRGCWKCGREGHQMKDCNERQANFLGKIWPSHKGRPGNFLQSRPEPTAPPLPGKWKPKMIGGIGGFIKVKQYDQILIEICGKKAIGTVLVGPTPVNIIGRNMLTQLGCTLNFPISPIDTVPVTLKP…
Chadox1tHIVconsv1_fromgbk	+	1201	4258 4552	4950	1	mRNA#801_1_copies:polyA_is_-1	-1	-1	HIV_gag_pol__TSS,HIV_gag_pol Splice acceptor/donors :GT_AG END	HIV_gag_pol		MDAMKRGLCCVLLLCGAVFVSARPIVQNLQGQMVHQAISPRTLNAWVKVIEEKAFSPEVIPMFTALSEGATPQDLNTMLNTVGGHQAAMQMLKDTINEEAAEWDRVHPVHAGPIAPGQMREPRGSDIAGTTSNLQEQIGWMTSNPPIPVGDIYKRWIILGLNKIVRMYSPVSILDIRQGPKEPFRDYVDRFFKTLRAEQATQEVKNWMTDTLLVQNANPDCKTILRALGPGATLEEMMTACQGVGGPGHKARVLKCFNCGKEGHIAKNCRAPRKRGCWKCGREGHQMKDCNERQANFLGKIWPSHKGRPGNFLQSRPEPTAPPLPGKWKPKMIGGIGGFIKVKQYDQILIEICGKKAIGTVLVGPTPVNIIGRNMLTQLGCTLNFPISPIDTVPVTLKP…
Chadox1tHIVconsv1_fromgbk	+	1201	1914 1926	4065	1	mRNA#819_1_copies:polyA_is_-1	-1	-1	HIV_gag_pol__TSS Splice acceptor/donors :CT_CT END	none from list		MDAMKRGLCCVLLLCGAVFVSARPIVQNLQGQMVHQAISPRTLNAWVKVIEEKAFSPEVIPMFTALSEGATPQDLNTMLNTVGGHQAAMQMLKDTINEEAAEWDRVHPVHAGPIAPGQMREPRGSDIAGTTSNLQEQIGWMTSNPPIPVGDIYKRWIILGLNKIVRMYSPVSILDIRQGPKEPRGPLLQDPARRAGHPGGEELDDRHPAGAERQPRLQDHPARPGPRRHPGGDDDRLPGRGRPRPQGPRAEVLQLRQGGPHRQELPRPPQARLLEVRARGPPDEGLQRAPGQLPGQDLAQPQGPPRQLPAEPPRAHRPPPARQVEAQDDRRHRRLHQGEAVRPDPDRDLRQEGHRHRAGGPHPREHHRPQHADPAGLHPELPHQPHRHRARDPEARHGR…	AGATCTCCCTATCAGTGATAGAGATCGTCGACGAGCTCGTTTAGTGAACCGTCAGATCGCCTGGAGACGCCATCCACGCTGTTTTGACCTCCATAGAAGACACCGGGACCGATCCAGCCTCCGGTTAAGCTTGGTACCGAGCTCGGATCCAGCTTCCCGGGCCACCATGGACGCCATGAAGCGCGGCCTGTGCTGCGTGCTGCTGCTGTGCGGCGCCGTGTTCGTGAGCGCCCGCCCCATCGTGCAGAACCTGCAGGGCCAGATGGTGCACCAGGCCATCAGCCCCCGCACCCTGAACGCCTGGGTGAAGGTGATCGAGGAGAAGGCCTTCAGCCCCGAGGTGATCCCCATGTTCACCGCCCTGAGCGAGGGCGCCACCCCCCAGGACCTGAACACCAT…
Chadox1tHIVconsv1_fromgbk	+	1201		3569	1	mRNA#695_1_copies:polyA_is_-1	-1	-1	HIV_gag_pol__TSS Splice acceptor/donors END	Possible 3' truncation of HIV_gag_pol		MDAMKRGLCCVLLLCGAVFVSARPIVQNLQGQMVHQAISPRTLNAWVKVIEEKAFSPEVIPMFTALSEGATPQDLNTMLNTVGGHQAAMQMLKDTINEEAAEWDRVHPVHAGPIAPGQMREPRGSDIAGTTSNLQEQIGWMTSNPPIPVGDIYKRWIILGLNKIVRMYSPVSILDIRQGPKEPFRDYVDRFFKTLRAEQATQEVKNWMTDTLLVQNANPDCKTILRALGPGATLEEMMTACQGVGGPGHKARVLKCFNCGKEGHIAKNCRAPRKRGCWKCGREGHQMKDCNERQANFLGKIWPSHKGRPGNFLQSRPEPTAPPLPGKWKPKMIGGIGGFIKVKQYDQILIEICGKKAIGTVLVGPTPVNIIGRNMLTQLGCTLNFPISPIDTVPVTLKP…	AGATCTCCCTATCAGTGATAGAGATCGTCGACGAGCTCGTTTAGTGAACCGTCAGATCGCCTGGAGACGCCATCCACGCTGTTTTGACCTCCATAGAAGACACCGGGACCGATCCAGCCTCCGGTTAAGCTTGGTACCGAGCTCGGATCCAGCTTCCCGGGCCACCATGGACGCCATGAAGCGCGGCCTGTGCTGCGTGCTGCTGCTGTGCGGCGCCGTGTTCGTGAGCGCCCGCCCCATCGTGCAGAACCTGCAGGGCCAGATGGTGCACCAGGCCATCAGCCCCCGCACCCTGAACGCCTGGGTGAAGGTGATCGAGGAGAAGGCCTTCAGCCCCGAGGTGATCCCCATGTTCACCGCCCTGAGCGAGGGCGCCACCCCCCAGGACCTGAACACCAT…
Chadox1tHIVconsv1_fromgbk	+	1201	3568 3584	4049	1	mRNA#492_1_copies:polyA_is_-1	-1	-1	HIV_gag_pol__TSS Splice acceptor/donors :GT_TG END	none from list		MDAMKRGLCCVLLLCGAVFVSARPIVQNLQGQMVHQAISPRTLNAWVKVIEEKAFSPEVIPMFTALSEGATPQDLNTMLNTVGGHQAAMQMLKDTINEEAAEWDRVHPVHAGPIAPGQMREPRGSDIAGTTSNLQEQIGWMTSNPPIPVGDIYKRWIILGLNKIVRMYSPVSILDIRQGPKEPFRDYVDRFFKTLRAEQATQEVKNWMTDTLLVQNANPDCKTILRALGPGATLEEMMTACQGVGGPGHKARVLKCFNCGKEGHIAKNCRAPRKRGCWKCGREGHQMKDCNERQANFLGKIWPSHKGRPGNFLQSRPEPTAPPLPGKWKPKMIGGIGGFIKVKQYDQILIEICGKKAIGTVLVGPTPVNIIGRNMLTQLGCTLNFPISPIDTVPVTLKP…	AGATCTCCCTATCAGTGATAGAGATCGTCGACGAGCTCGTTTAGTGAACCGTCAGATCGCCTGGAGACGCCATCCACGCTGTTTTGACCTCCATAGAAGACACCGGGACCGATCCAGCCTCCGGTTAAGCTTGGTACCGAGCTCGGATCCAGCTTCCCGGGCCACCATGGACGCCATGAAGCGCGGCCTGTGCTGCGTGCTGCTGCTGTGCGGCGCCGTGTTCGTGAGCGCCCGCCCCATCGTGCAGAACCTGCAGGGCCAGATGGTGCACCAGGCCATCAGCCCCCGCACCCTGAACGCCTGGGTGAAGGTGATCGAGGAGAAGGCCTTCAGCCCCGAGGTGATCCCCATGTTCACCGCCCTGAGCGAGGGCGCCACCCCCCAGGACCTGAACACCAT…
Chadox1tHIVconsv1_fromgbk	+	1201	4201 13786	13824	1	mRNA#648_1_copies:polyA_is_-1	-1	-1	HIV_gag_pol__TSS,HIV_gag_pol Splice acceptor/donors :GT_AG END	HIV_gag_pol		MDAMKRGLCCVLLLCGAVFVSARPIVQNLQGQMVHQAISPRTLNAWVKVIEEKAFSPEVIPMFTALSEGATPQDLNTMLNTVGGHQAAMQMLKDTINEEAAEWDRVHPVHAGPIAPGQMREPRGSDIAGTTSNLQEQIGWMTSNPPIPVGDIYKRWIILGLNKIVRMYSPVSILDIRQGPKEPFRDYVDRFFKTLRAEQATQEVKNWMTDTLLVQNANPDCKTILRALGPGATLEEMMTACQGVGGPGHKARVLKCFNCGKEGHIAKNCRAPRKRGCWKCGREGHQMKDCNERQANFLGKIWPSHKGRPGNFLQSRPEPTAPPLPGKWKPKMIGGIGGFIKVKQYDQILIEICGKKAIGTVLVGPTPVNIIGRNMLTQLGCTLNFPISPIDTVPVTLKP…
Chadox1tHIVconsv1_fromgbk	+	1201	4035 4051	4189	1	mRNA#748_1_copies:polyA_is_-1	-1	-1	HIV_gag_pol__TSS Splice acceptor/donors :CC_GA END	Possible 3' truncation of HIV_gag_pol		MDAMKRGLCCVLLLCGAVFVSARPIVQNLQGQMVHQAISPRTLNAWVKVIEEKAFSPEVIPMFTALSEGATPQDLNTMLNTVGGHQAAMQMLKDTINEEAAEWDRVHPVHAGPIAPGQMREPRGSDIAGTTSNLQEQIGWMTSNPPIPVGDIYKRWIILGLNKIVRMYSPVSILDIRQGPKEPFRDYVDRFFKTLRAEQATQEVKNWMTDTLLVQNANPDCKTILRALGPGATLEEMMTACQGVGGPGHKARVLKCFNCGKEGHIAKNCRAPRKRGCWKCGREGHQMKDCNERQANFLGKIWPSHKGRPGNFLQSRPEPTAPPLPGKWKPKMIGGIGGFIKVKQYDQILIEICGKKAIGTVLVGPTPVNIIGRNMLTQLGCTLNFPISPIDTVPVTLKP…	AGATCTCCCTATCAGTGATAGAGATCGTCGACGAGCTCGTTTAGTGAACCGTCAGATCGCCTGGAGACGCCATCCACGCTGTTTTGACCTCCATAGAAGACACCGGGACCGATCCAGCCTCCGGTTAAGCTTGGTACCGAGCTCGGATCCAGCTTCCCGGGCCACCATGGACGCCATGAAGCGCGGCCTGTGCTGCGTGCTGCTGCTGTGCGGCGCCGTGTTCGTGAGCGCCCGCCCCATCGTGCAGAACCTGCAGGGCCAGATGGTGCACCAGGCCATCAGCCCCCGCACCCTGAACGCCTGGGTGAAGGTGATCGAGGAGAAGGCCTTCAGCCCCGAGGTGATCCCCATGTTCACCGCCCTGAGCGAGGGCGCCACCCCCCAGGACCTGAACACCAT…
Chadox1tHIVconsv1_fromgbk	+	1201	3735 3758	4246	1	mRNA#847_1_copies:polyA_is_-1	-1	-1	HIV_gag_pol__TSS Splice acceptor/donors :CA_GC END	none from list		MDAMKRGLCCVLLLCGAVFVSARPIVQNLQGQMVHQAISPRTLNAWVKVIEEKAFSPEVIPMFTALSEGATPQDLNTMLNTVGGHQAAMQMLKDTINEEAAEWDRVHPVHAGPIAPGQMREPRGSDIAGTTSNLQEQIGWMTSNPPIPVGDIYKRWIILGLNKIVRMYSPVSILDIRQGPKEPFRDYVDRFFKTLRAEQATQEVKNWMTDTLLVQNANPDCKTILRALGPGATLEEMMTACQGVGGPGHKARVLKCFNCGKEGHIAKNCRAPRKRGCWKCGREGHQMKDCNERQANFLGKIWPSHKGRPGNFLQSRPEPTAPPLPGKWKPKMIGGIGGFIKVKQYDQILIEICGKKAIGTVLVGPTPVNIIGRNMLTQLGCTLNFPISPIDTVPVTLKP…	AGATCTCCCTATCAGTGATAGAGATCGTCGACGAGCTCGTTTAGTGAACCGTCAGATCGCCTGGAGACGCCATCCACGCTGTTTTGACCTCCATAGAAGACACCGGGACCGATCCAGCCTCCGGTTAAGCTTGGTACCGAGCTCGGATCCAGCTTCCCGGGCCACCATGGACGCCATGAAGCGCGGCCTGTGCTGCGTGCTGCTGCTGTGCGGCGCCGTGTTCGTGAGCGCCCGCCCCATCGTGCAGAACCTGCAGGGCCAGATGGTGCACCAGGCCATCAGCCCCCGCACCCTGAACGCCTGGGTGAAGGTGATCGAGGAGAAGGCCTTCAGCCCCGAGGTGATCCCCATGTTCACCGCCCTGAGCGAGGGCGCCACCCCCCAGGACCTGAACACCAT…
Chadox1tHIVconsv1_fromgbk	+	1201	4179 26041	26071	1	mRNA#637_1_copies:polyA_is_-1	-1	-1	HIV_gag_pol__TSS,HIV_gag_pol Splice acceptor/donors :GT_GC END	HIV_gag_pol		MDAMKRGLCCVLLLCGAVFVSARPIVQNLQGQMVHQAISPRTLNAWVKVIEEKAFSPEVIPMFTALSEGATPQDLNTMLNTVGGHQAAMQMLKDTINEEAAEWDRVHPVHAGPIAPGQMREPRGSDIAGTTSNLQEQIGWMTSNPPIPVGDIYKRWIILGLNKIVRMYSPVSILDIRQGPKEPFRDYVDRFFKTLRAEQATQEVKNWMTDTLLVQNANPDCKTILRALGPGATLEEMMTACQGVGGPGHKARVLKCFNCGKEGHIAKNCRAPRKRGCWKCGREGHQMKDCNERQANFLGKIWPSHKGRPGNFLQSRPEPTAPPLPGKWKPKMIGGIGGFIKVKQYDQILIEICGKKAIGTVLVGPTPVNIIGRNMLTQLGCTLNFPISPIDTVPVTLKP…
Chadox1tHIVconsv1_fromgbk	+	1201	2039 2054	4246	1	mRNA#468_1_copies:polyA_is_-1	-1	-1	HIV_gag_pol__TSS Splice acceptor/donors :TG_GC END	none from list		MDAMKRGLCCVLLLCGAVFVSARPIVQNLQGQMVHQAISPRTLNAWVKVIEEKAFSPEVIPMFTALSEGATPQDLNTMLNTVGGHQAAMQMLKDTINEEAAEWDRVHPVHAGPIAPGQMREPRGSDIAGTTSNLQEQIGWMTSNPPIPVGDIYKRWIILGLNKIVRMYSPVSILDIRQGPKEPFRDYVDRFFKTLRAEQATQEVKNWMTDTLLVQNANPDCKTIPRRHPGGDDDRLPGRGRPRPQGPRAEVLQLRQGGPHRQELPRPPQARLLEVRARGPPDEGLQRAPGQLPGQDLAQPQGPPRQLPAEPPRAHRPPPARQVEAQDDRRHRRLHQGEAVRPDPDRDLRQEGHRHRAGGPHPREHHRPQHADPAGLHPELPHQPHRHRARDPEARHGRP…	AGATCTCCCTATCAGTGATAGAGATCGTCGACGAGCTCGTTTAGTGAACCGTCAGATCGCCTGGAGACGCCATCCACGCTGTTTTGACCTCCATAGAAGACACCGGGACCGATCCAGCCTCCGGTTAAGCTTGGTACCGAGCTCGGATCCAGCTTCCCGGGCCACCATGGACGCCATGAAGCGCGGCCTGTGCTGCGTGCTGCTGCTGTGCGGCGCCGTGTTCGTGAGCGCCCGCCCCATCGTGCAGAACCTGCAGGGCCAGATGGTGCACCAGGCCATCAGCCCCCGCACCCTGAACGCCTGGGTGAAGGTGATCGAGGAGAAGGCCTTCAGCCCCGAGGTGATCCCCATGTTCACCGCCCTGAGCGAGGGCGCCACCCCCCAGGACCTGAACACCAT…
Chadox1tHIVconsv1_fromgbk	+	1201	2686 2703	4219	1	mRNA#589_1_copies:polyA_is_-1	-1	-1	HIV_gag_pol__TSS Splice acceptor/donors :TA_CT END	none from list		MDAMKRGLCCVLLLCGAVFVSARPIVQNLQGQMVHQAISPRTLNAWVKVIEEKAFSPEVIPMFTALSEGATPQDLNTMLNTVGGHQAAMQMLKDTINEEAAEWDRVHPVHAGPIAPGQMREPRGSDIAGTTSNLQEQIGWMTSNPPIPVGDIYKRWIILGLNKIVRMYSPVSILDIRQGPKEPFRDYVDRFFKTLRAEQATQEVKNWMTDTLLVQNANPDCKTILRALGPGATLEEMMTACQGVGGPGHKARVLKCFNCGKEGHIAKNCRAPRKRGCWKCGREGHQMKDCNERQANFLGKIWPSHKGRPGNFLQSRPEPTAPPLPGKWKPKMIGGIGGFIKVKQYDQILIEICGKKAIGTVLVGPTPVNIIGRNMLTQLGCTLNFPISPIDTVPVTLKP…	AGATCTCCCTATCAGTGATAGAGATCGTCGACGAGCTCGTTTAGTGAACCGTCAGATCGCCTGGAGACGCCATCCACGCTGTTTTGACCTCCATAGAAGACACCGGGACCGATCCAGCCTCCGGTTAAGCTTGGTACCGAGCTCGGATCCAGCTTCCCGGGCCACCATGGACGCCATGAAGCGCGGCCTGTGCTGCGTGCTGCTGCTGTGCGGCGCCGTGTTCGTGAGCGCCCGCCCCATCGTGCAGAACCTGCAGGGCCAGATGGTGCACCAGGCCATCAGCCCCCGCACCCTGAACGCCTGGGTGAAGGTGATCGAGGAGAAGGCCTTCAGCCCCGAGGTGATCCCCATGTTCACCGCCCTGAGCGAGGGCGCCACCCCCCAGGACCTGAACACCAT…
Chadox1tHIVconsv1_fromgbk	+	1201	3361 3387	4065	1	mRNA#470_1_copies:polyA_is_-1	-1	-1	HIV_gag_pol__TSS Splice acceptor/donors :CA_GG END	none from list		MDAMKRGLCCVLLLCGAVFVSARPIVQNLQGQMVHQAISPRTLNAWVKVIEEKAFSPEVIPMFTALSEGATPQDLNTMLNTVGGHQAAMQMLKDTINEEAAEWDRVHPVHAGPIAPGQMREPRGSDIAGTTSNLQEQIGWMTSNPPIPVGDIYKRWIILGLNKIVRMYSPVSILDIRQGPKEPFRDYVDRFFKTLRAEQATQEVKNWMTDTLLVQNANPDCKTILRALGPGATLEEMMTACQGVGGPGHKARVLKCFNCGKEGHIAKNCRAPRKRGCWKCGREGHQMKDCNERQANFLGKIWPSHKGRPGNFLQSRPEPTAPPLPGKWKPKMIGGIGGFIKVKQYDQILIEICGKKAIGTVLVGPTPVNIIGRNMLTQLGCTLNFPISPIDTVPVTLKP…	AGATCTCCCTATCAGTGATAGAGATCGTCGACGAGCTCGTTTAGTGAACCGTCAGATCGCCTGGAGACGCCATCCACGCTGTTTTGACCTCCATAGAAGACACCGGGACCGATCCAGCCTCCGGTTAAGCTTGGTACCGAGCTCGGATCCAGCTTCCCGGGCCACCATGGACGCCATGAAGCGCGGCCTGTGCTGCGTGCTGCTGCTGTGCGGCGCCGTGTTCGTGAGCGCCCGCCCCATCGTGCAGAACCTGCAGGGCCAGATGGTGCACCAGGCCATCAGCCCCCGCACCCTGAACGCCTGGGTGAAGGTGATCGAGGAGAAGGCCTTCAGCCCCGAGGTGATCCCCATGTTCACCGCCCTGAGCGAGGGCGCCACCCCCCAGGACCTGAACACCAT…
Chadox1tHIVconsv1_fromgbk	+	1201	3151 3165	4189	1	mRNA#654_1_copies:polyA_is_-1	-1	-1	HIV_gag_pol__TSS Splice acceptor/donors :AA_CA END	none from list		MDAMKRGLCCVLLLCGAVFVSARPIVQNLQGQMVHQAISPRTLNAWVKVIEEKAFSPEVIPMFTALSEGATPQDLNTMLNTVGGHQAAMQMLKDTINEEAAEWDRVHPVHAGPIAPGQMREPRGSDIAGTTSNLQEQIGWMTSNPPIPVGDIYKRWIILGLNKIVRMYSPVSILDIRQGPKEPFRDYVDRFFKTLRAEQATQEVKNWMTDTLLVQNANPDCKTILRALGPGATLEEMMTACQGVGGPGHKARVLKCFNCGKEGHIAKNCRAPRKRGCWKCGREGHQMKDCNERQANFLGKIWPSHKGRPGNFLQSRPEPTAPPLPGKWKPKMIGGIGGFIKVKQYDQILIEICGKKAIGTVLVGPTPVNIIGRNMLTQLGCTLNFPISPIDTVPVTLKP…	AGATCTCCCTATCAGTGATAGAGATCGTCGACGAGCTCGTTTAGTGAACCGTCAGATCGCCTGGAGACGCCATCCACGCTGTTTTGACCTCCATAGAAGACACCGGGACCGATCCAGCCTCCGGTTAAGCTTGGTACCGAGCTCGGATCCAGCTTCCCGGGCCACCATGGACGCCATGAAGCGCGGCCTGTGCTGCGTGCTGCTGCTGTGCGGCGCCGTGTTCGTGAGCGCCCGCCCCATCGTGCAGAACCTGCAGGGCCAGATGGTGCACCAGGCCATCAGCCCCCGCACCCTGAACGCCTGGGTGAAGGTGATCGAGGAGAAGGCCTTCAGCCCCGAGGTGATCCCCATGTTCACCGCCCTGAGCGAGGGCGCCACCCCCCAGGACCTGAACACCAT…
Chadox1tHIVconsv1_fromgbk	+	1201	4128 11425	11442	1	mRNA#431_1_copies:polyA_is_-1	-1	-1	HIV_gag_pol__TSS,HIV_gag_pol Splice acceptor/donors :GC_GT END	HIV_gag_pol		MDAMKRGLCCVLLLCGAVFVSARPIVQNLQGQMVHQAISPRTLNAWVKVIEEKAFSPEVIPMFTALSEGATPQDLNTMLNTVGGHQAAMQMLKDTINEEAAEWDRVHPVHAGPIAPGQMREPRGSDIAGTTSNLQEQIGWMTSNPPIPVGDIYKRWIILGLNKIVRMYSPVSILDIRQGPKEPFRDYVDRFFKTLRAEQATQEVKNWMTDTLLVQNANPDCKTILRALGPGATLEEMMTACQGVGGPGHKARVLKCFNCGKEGHIAKNCRAPRKRGCWKCGREGHQMKDCNERQANFLGKIWPSHKGRPGNFLQSRPEPTAPPLPGKWKPKMIGGIGGFIKVKQYDQILIEICGKKAIGTVLVGPTPVNIIGRNMLTQLGCTLNFPISPIDTVPVTLKP…
Chadox1tHIVconsv1_fromgbk	+	1201	4273 4290	5023	1	mRNA#377_1_copies:polyA_is_-1	-1	-1	HIV_gag_pol__TSS,HIV_gag_pol,pIX Splice acceptor/donors :TT_GT END	HIV_gag_pol		MDAMKRGLCCVLLLCGAVFVSARPIVQNLQGQMVHQAISPRTLNAWVKVIEEKAFSPEVIPMFTALSEGATPQDLNTMLNTVGGHQAAMQMLKDTINEEAAEWDRVHPVHAGPIAPGQMREPRGSDIAGTTSNLQEQIGWMTSNPPIPVGDIYKRWIILGLNKIVRMYSPVSILDIRQGPKEPFRDYVDRFFKTLRAEQATQEVKNWMTDTLLVQNANPDCKTILRALGPGATLEEMMTACQGVGGPGHKARVLKCFNCGKEGHIAKNCRAPRKRGCWKCGREGHQMKDCNERQANFLGKIWPSHKGRPGNFLQSRPEPTAPPLPGKWKPKMIGGIGGFIKVKQYDQILIEICGKKAIGTVLVGPTPVNIIGRNMLTQLGCTLNFPISPIDTVPVTLKP…
Chadox1tHIVconsv1_fromgbk	+	1201		2172	1	mRNA#647_1_copies:polyA_is_-1	-1	-1	HIV_gag_pol__TSS Splice acceptor/donors END	Possible 3' truncation of HIV_gag_pol		MDAMKRGLCCVLLLCGAVFVSARPIVQNLQGQMVHQAISPRTLNAWVKVIEEKAFSPEVIPMFTALSEGATPQDLNTMLNTVGGHQAAMQMLKDTINEEAAEWDRVHPVHAGPIAPGQMREPRGSDIAGTTSNLQEQIGWMTSNPPIPVGDIYKRWIILGLNKIVRMYSPVSILDIRQGPKEPFRDYVDRFFKTLRAEQATQEVKNWMTDTLLVQNANPDCKTILRALGPGATLEEMMTACQGVGGPGHKARVLKCFNCGKEGHIAKN	AGATCTCCCTATCAGTGATAGAGATCGTCGACGAGCTCGTTTAGTGAACCGTCAGATCGCCTGGAGACGCCATCCACGCTGTTTTGACCTCCATAGAAGACACCGGGACCGATCCAGCCTCCGGTTAAGCTTGGTACCGAGCTCGGATCCAGCTTCCCGGGCCACCATGGACGCCATGAAGCGCGGCCTGTGCTGCGTGCTGCTGCTGTGCGGCGCCGTGTTCGTGAGCGCCCGCCCCATCGTGCAGAACCTGCAGGGCCAGATGGTGCACCAGGCCATCAGCCCCCGCACCCTGAACGCCTGGGTGAAGGTGATCGAGGAGAAGGCCTTCAGCCCCGAGGTGATCCCCATGTTCACCGCCCTGAGCGAGGGCGCCACCCCCCAGGACCTGAACACCAT…
Chadox1tHIVconsv1_fromgbk	+	1201	2326 2342	4219	1	mRNA#440_1_copies:polyA_is_-1	-1	-1	HIV_gag_pol__TSS Splice acceptor/donors :GC_CC END	none from list		MDAMKRGLCCVLLLCGAVFVSARPIVQNLQGQMVHQAISPRTLNAWVKVIEEKAFSPEVIPMFTALSEGATPQDLNTMLNTVGGHQAAMQMLKDTINEEAAEWDRVHPVHAGPIAPGQMREPRGSDIAGTTSNLQEQIGWMTSNPPIPVGDIYKRWIILGLNKIVRMYSPVSILDIRQGPKEPFRDYVDRFFKTLRAEQATQEVKNWMTDTLLVQNANPDCKTILRALGPGATLEEMMTACQGVGGPGHKARVLKCFNCGKEGHIAKNCRAPRKRGCWKCGREGHQMKDCNERQANFLGKIWPSHKGRPGNFLQSRPEPTGKWKPKMIGGIGGFIKVKQYDQILIEICGKKAIGTVLVGPTPVNIIGRNMLTQLGCTLNFPISPIDTVPVTLKPGMDGP…	AGATCTCCCTATCAGTGATAGAGATCGTCGACGAGCTCGTTTAGTGAACCGTCAGATCGCCTGGAGACGCCATCCACGCTGTTTTGACCTCCATAGAAGACACCGGGACCGATCCAGCCTCCGGTTAAGCTTGGTACCGAGCTCGGATCCAGCTTCCCGGGCCACCATGGACGCCATGAAGCGCGGCCTGTGCTGCGTGCTGCTGCTGTGCGGCGCCGTGTTCGTGAGCGCCCGCCCCATCGTGCAGAACCTGCAGGGCCAGATGGTGCACCAGGCCATCAGCCCCCGCACCCTGAACGCCTGGGTGAAGGTGATCGAGGAGAAGGCCTTCAGCCCCGAGGTGATCCCCATGTTCACCGCCCTGAGCGAGGGCGCCACCCCCCAGGACCTGAACACCAT…
Chadox1tHIVconsv1_fromgbk	+	1201	2307 2320 2320 2338	4246	1	mRNA#406_1_copies:polyA_is_-1	-1	-1	HIV_gag_pol__TSS Splice acceptor/donors :GA_GA:CC_CT END	none from list		MDAMKRGLCCVLLLCGAVFVSARPIVQNLQGQMVHQAISPRTLNAWVKVIEEKAFSPEVIPMFTALSEGATPQDLNTMLNTVGGHQAAMQMLKDTINEEAAEWDRVHPVHAGPIAPGQMREPRGSDIAGTTSNLQEQIGWMTSNPPIPVGDIYKRWIILGLNKIVRMYSPVSILDIRQGPKEPFRDYVDRFFKTLRAEQATQEVKNWMTDTLLVQNANPDCKTILRALGPGATLEEMMTACQGVGGPGHKARVLKCFNCGKEGHIAKNCRAPRKRGCWKCGREGHQMKDCNERQANFLGKIWPSHKGRPGNFLQARQVEAQDDRRHRRLHQGEAVRPDPDRDLRQEGHRHRAGGPHPREHHRPQHADPAGLHPELPHQPHRHRARDPEARHGRPPREAV…	AGATCTCCCTATCAGTGATAGAGATCGTCGACGAGCTCGTTTAGTGAACCGTCAGATCGCCTGGAGACGCCATCCACGCTGTTTTGACCTCCATAGAAGACACCGGGACCGATCCAGCCTCCGGTTAAGCTTGGTACCGAGCTCGGATCCAGCTTCCCGGGCCACCATGGACGCCATGAAGCGCGGCCTGTGCTGCGTGCTGCTGCTGTGCGGCGCCGTGTTCGTGAGCGCCCGCCCCATCGTGCAGAACCTGCAGGGCCAGATGGTGCACCAGGCCATCAGCCCCCGCACCCTGAACGCCTGGGTGAAGGTGATCGAGGAGAAGGCCTTCAGCCCCGAGGTGATCCCCATGTTCACCGCCCTGAGCGAGGGCGCCACCCCCCAGGACCTGAACACCAT…
Chadox1tHIVconsv1_fromgbk	+	1201	4179 26053	26071	1	mRNA#671_1_copies:polyA_is_-1	-1	-1	HIV_gag_pol__TSS,HIV_gag_pol Splice acceptor/donors :GT_TG END	HIV_gag_pol		MDAMKRGLCCVLLLCGAVFVSARPIVQNLQGQMVHQAISPRTLNAWVKVIEEKAFSPEVIPMFTALSEGATPQDLNTMLNTVGGHQAAMQMLKDTINEEAAEWDRVHPVHAGPIAPGQMREPRGSDIAGTTSNLQEQIGWMTSNPPIPVGDIYKRWIILGLNKIVRMYSPVSILDIRQGPKEPFRDYVDRFFKTLRAEQATQEVKNWMTDTLLVQNANPDCKTILRALGPGATLEEMMTACQGVGGPGHKARVLKCFNCGKEGHIAKNCRAPRKRGCWKCGREGHQMKDCNERQANFLGKIWPSHKGRPGNFLQSRPEPTAPPLPGKWKPKMIGGIGGFIKVKQYDQILIEICGKKAIGTVLVGPTPVNIIGRNMLTQLGCTLNFPISPIDTVPVTLKP…
Chadox1tHIVconsv1_fromgbk	+	1219	4179 17596	17625	1	mRNA#614_1_copies:polyA_is_-1	-1	-1	HIV_gag_pol__TSS,HIV_gag_pol Splice acceptor/donors :GT_CA END	HIV_gag_pol		MDAMKRGLCCVLLLCGAVFVSARPIVQNLQGQMVHQAISPRTLNAWVKVIEEKAFSPEVIPMFTALSEGATPQDLNTMLNTVGGHQAAMQMLKDTINEEAAEWDRVHPVHAGPIAPGQMREPRGSDIAGTTSNLQEQIGWMTSNPPIPVGDIYKRWIILGLNKIVRMYSPVSILDIRQGPKEPFRDYVDRFFKTLRAEQATQEVKNWMTDTLLVQNANPDCKTILRALGPGATLEEMMTACQGVGGPGHKARVLKCFNCGKEGHIAKNCRAPRKRGCWKCGREGHQMKDCNERQANFLGKIWPSHKGRPGNFLQSRPEPTAPPLPGKWKPKMIGGIGGFIKVKQYDQILIEICGKKAIGTVLVGPTPVNIIGRNMLTQLGCTLNFPISPIDTVPVTLKP…
Chadox1tHIVconsv1_fromgbk	+	1243		4109	1	mRNA#717_1_copies:polyA_is_-1	-1	-1	HIV_gag_pol__TSS,HIV_gag_pol Splice acceptor/donors END	HIV_gag_pol		MDAMKRGLCCVLLLCGAVFVSARPIVQNLQGQMVHQAISPRTLNAWVKVIEEKAFSPEVIPMFTALSEGATPQDLNTMLNTVGGHQAAMQMLKDTINEEAAEWDRVHPVHAGPIAPGQMREPRGSDIAGTTSNLQEQIGWMTSNPPIPVGDIYKRWIILGLNKIVRMYSPVSILDIRQGPKEPFRDYVDRFFKTLRAEQATQEVKNWMTDTLLVQNANPDCKTILRALGPGATLEEMMTACQGVGGPGHKARVLKCFNCGKEGHIAKNCRAPRKRGCWKCGREGHQMKDCNERQANFLGKIWPSHKGRPGNFLQSRPEPTAPPLPGKWKPKMIGGIGGFIKVKQYDQILIEICGKKAIGTVLVGPTPVNIIGRNMLTQLGCTLNFPISPIDTVPVTLKP…
Chadox1tHIVconsv1_fromgbk	+	1201	2681 2696	4246	1	mRNA#763_1_copies:polyA_is_-1	-1	-1	HIV_gag_pol__TSS Splice acceptor/donors :AC_CC END	none from list		MDAMKRGLCCVLLLCGAVFVSARPIVQNLQGQMVHQAISPRTLNAWVKVIEEKAFSPEVIPMFTALSEGATPQDLNTMLNTVGGHQAAMQMLKDTINEEAAEWDRVHPVHAGPIAPGQMREPRGSDIAGTTSNLQEQIGWMTSNPPIPVGDIYKRWIILGLNKIVRMYSPVSILDIRQGPKEPFRDYVDRFFKTLRAEQATQEVKNWMTDTLLVQNANPDCKTILRALGPGATLEEMMTACQGVGGPGHKARVLKCFNCGKEGHIAKNCRAPRKRGCWKCGREGHQMKDCNERQANFLGKIWPSHKGRPGNFLQSRPEPTAPPLPGKWKPKMIGGIGGFIKVKQYDQILIEICGKKAIGTVLVGPTPVNIIGRNMLTQLGCTLNFPISPIDTVPVTLKP…	AGATCTCCCTATCAGTGATAGAGATCGTCGACGAGCTCGTTTAGTGAACCGTCAGATCGCCTGGAGACGCCATCCACGCTGTTTTGACCTCCATAGAAGACACCGGGACCGATCCAGCCTCCGGTTAAGCTTGGTACCGAGCTCGGATCCAGCTTCCCGGGCCACCATGGACGCCATGAAGCGCGGCCTGTGCTGCGTGCTGCTGCTGTGCGGCGCCGTGTTCGTGAGCGCCCGCCCCATCGTGCAGAACCTGCAGGGCCAGATGGTGCACCAGGCCATCAGCCCCCGCACCCTGAACGCCTGGGTGAAGGTGATCGAGGAGAAGGCCTTCAGCCCCGAGGTGATCCCCATGTTCACCGCCCTGAGCGAGGGCGCCACCCCCCAGGACCTGAACACCAT…

## Sheet: TSS_Chadox_hiv_C62_MRC5_48hpi_s
Contig	Strand	Start (including 10 nt location correction)	Exons	PolyA site End	Count	Transcript name	Average poly_A length	Std deviation	Features found	First ORF found	Second ORF	Primary ORF	Transcript (if ORF is not known)
Chadox1tHIVconsv62_SIXTYTWO	+	1201		4198	779	mRNA#1_779_copies:polyA_is_-1	-1	-1	HIV_gag_pol__TSS,HIV_gag_pol Splice acceptor/donors END	HIV_gag_pol		MQEFGIPYNPQSQGVVESMNNELKKIIGQVRDQAEHLKTAVQMAVLIHNFKRRGGIGGYSAGERIVDIIATDIQTRELQKQIIKIQNFRVYYRDSRDPLWKGPAKLLWRGEGAVVIQDNSEIKVVPRRKAKIIRDYGKQMAGDDCVASRQDEDFNLPPVVAKEIVASCDKCQLKGEAIHGQVDCSPGMWQLDCTHLEGKIILVAVHVASGYAEIQKQGQGQWTYQIYQEPYKNLKTGKYALPGRWKPKMIGGIGGFIKVRQYDQIPIEICGHKAIGTVLIGPTPVNIIGRNLLTQIGCTLNFPISPIETVPVKLKPGMDGPKVKQWPLTEEKIKALVEICTEMEKEGKISKIGPENPYNTPVFAIKKKDSTRWRKLVDFRELNKRTQDFWEVQLGIPHP…
Chadox1tHIVconsv62_SIXTYTWO	+	1201		4167	414	mRNA#2_414_copies:polyA_is_-1	-1	-1	HIV_gag_pol__TSS,HIV_gag_pol Splice acceptor/donors END	HIV_gag_pol		MQEFGIPYNPQSQGVVESMNNELKKIIGQVRDQAEHLKTAVQMAVLIHNFKRRGGIGGYSAGERIVDIIATDIQTRELQKQIIKIQNFRVYYRDSRDPLWKGPAKLLWRGEGAVVIQDNSEIKVVPRRKAKIIRDYGKQMAGDDCVASRQDEDFNLPPVVAKEIVASCDKCQLKGEAIHGQVDCSPGMWQLDCTHLEGKIILVAVHVASGYAEIQKQGQGQWTYQIYQEPYKNLKTGKYALPGRWKPKMIGGIGGFIKVRQYDQIPIEICGHKAIGTVLIGPTPVNIIGRNLLTQIGCTLNFPISPIETVPVKLKPGMDGPKVKQWPLTEEKIKALVEICTEMEKEGKISKIGPENPYNTPVFAIKKKDSTRWRKLVDFRELNKRTQDFWEVQLGIPHP…
Chadox1tHIVconsv62_SIXTYTWO	+	1201		4013	216	mRNA#3_216_copies:polyA_is_-1	-1	-1	HIV_gag_pol__TSS,HIV_gag_pol Splice acceptor/donors END	HIV_gag_pol		MQEFGIPYNPQSQGVVESMNNELKKIIGQVRDQAEHLKTAVQMAVLIHNFKRRGGIGGYSAGERIVDIIATDIQTRELQKQIIKIQNFRVYYRDSRDPLWKGPAKLLWRGEGAVVIQDNSEIKVVPRRKAKIIRDYGKQMAGDDCVASRQDEDFNLPPVVAKEIVASCDKCQLKGEAIHGQVDCSPGMWQLDCTHLEGKIILVAVHVASGYAEIQKQGQGQWTYQIYQEPYKNLKTGKYALPGRWKPKMIGGIGGFIKVRQYDQIPIEICGHKAIGTVLIGPTPVNIIGRNLLTQIGCTLNFPISPIETVPVKLKPGMDGPKVKQWPLTEEKIKALVEICTEMEKEGKISKIGPENPYNTPVFAIKKKDSTRWRKLVDFRELNKRTQDFWEVQLGIPHP…
Chadox1tHIVconsv62_SIXTYTWO	+	1201		4137	172	mRNA#4_172_copies:polyA_is_-1	-1	-1	HIV_gag_pol__TSS,HIV_gag_pol Splice acceptor/donors END	HIV_gag_pol		MQEFGIPYNPQSQGVVESMNNELKKIIGQVRDQAEHLKTAVQMAVLIHNFKRRGGIGGYSAGERIVDIIATDIQTRELQKQIIKIQNFRVYYRDSRDPLWKGPAKLLWRGEGAVVIQDNSEIKVVPRRKAKIIRDYGKQMAGDDCVASRQDEDFNLPPVVAKEIVASCDKCQLKGEAIHGQVDCSPGMWQLDCTHLEGKIILVAVHVASGYAEIQKQGQGQWTYQIYQEPYKNLKTGKYALPGRWKPKMIGGIGGFIKVRQYDQIPIEICGHKAIGTVLIGPTPVNIIGRNLLTQIGCTLNFPISPIETVPVKLKPGMDGPKVKQWPLTEEKIKALVEICTEMEKEGKISKIGPENPYNTPVFAIKKKDSTRWRKLVDFRELNKRTQDFWEVQLGIPHP…
Chadox1tHIVconsv62_SIXTYTWO	+	1201		3997	167	mRNA#5_167_copies:polyA_is_-1	-1	-1	HIV_gag_pol__TSS Splice acceptor/donors END	Possible 3' truncation of HIV_gag_pol		MQEFGIPYNPQSQGVVESMNNELKKIIGQVRDQAEHLKTAVQMAVLIHNFKRRGGIGGYSAGERIVDIIATDIQTRELQKQIIKIQNFRVYYRDSRDPLWKGPAKLLWRGEGAVVIQDNSEIKVVPRRKAKIIRDYGKQMAGDDCVASRQDEDFNLPPVVAKEIVASCDKCQLKGEAIHGQVDCSPGMWQLDCTHLEGKIILVAVHVASGYAEIQKQGQGQWTYQIYQEPYKNLKTGKYALPGRWKPKMIGGIGGFIKVRQYDQIPIEICGHKAIGTVLIGPTPVNIIGRNLLTQIGCTLNFPISPIETVPVKLKPGMDGPKVKQWPLTEEKIKALVEICTEMEKEGKISKIGPENPYNTPVFAIKKKDSTRWRKLVDFRELNKRTQDFWEVQLGIPHP…	AGATCTCCCTATCAGTGATAGAGATCGTCGACGAGCTCGTTTAGTGAACCGTCAGATCGCCTGGAGACGCCATCCACGCTGTTTTGACCTCCATAGAAGACACCGGGACCGATCCAGCCTCCGGTTAAGCTTGGTACCTTATCCACCATGCAGGAGTTCGGCATCCCCTACAACCCTCAGAGCCAGGGCGTGGTGGAGAGCATGAACAACGAGCTGAAGAAGATCATCGGCCAGGTGCGCGACCAGGCCGAGCACCTGAAGACCGCCGTGCAGATGGCCGTGCTGATCCACAACTTCAAGCGCCGCGGCGGCATCGGCGGCTACAGCGCCGGCGAGCGCATCGTGGACATCATCGCCACCGACATCCAGACCCGCGAGCTGCAGAAGCAGATCATCAAG…
Chadox1tHIVconsv62_SIXTYTWO	+	1201		4036	76	mRNA#6_76_copies:polyA_is_-1	-1	-1	HIV_gag_pol__TSS,HIV_gag_pol Splice acceptor/donors END	HIV_gag_pol		MQEFGIPYNPQSQGVVESMNNELKKIIGQVRDQAEHLKTAVQMAVLIHNFKRRGGIGGYSAGERIVDIIATDIQTRELQKQIIKIQNFRVYYRDSRDPLWKGPAKLLWRGEGAVVIQDNSEIKVVPRRKAKIIRDYGKQMAGDDCVASRQDEDFNLPPVVAKEIVASCDKCQLKGEAIHGQVDCSPGMWQLDCTHLEGKIILVAVHVASGYAEIQKQGQGQWTYQIYQEPYKNLKTGKYALPGRWKPKMIGGIGGFIKVRQYDQIPIEICGHKAIGTVLIGPTPVNIIGRNLLTQIGCTLNFPISPIETVPVKLKPGMDGPKVKQWPLTEEKIKALVEICTEMEKEGKISKIGPENPYNTPVFAIKKKDSTRWRKLVDFRELNKRTQDFWEVQLGIPHP…
Chadox1tHIVconsv62_SIXTYTWO	+	1201		4079	37	mRNA#7_37_copies:polyA_is_-1	-1	-1	HIV_gag_pol__TSS,HIV_gag_pol Splice acceptor/donors END	HIV_gag_pol		MQEFGIPYNPQSQGVVESMNNELKKIIGQVRDQAEHLKTAVQMAVLIHNFKRRGGIGGYSAGERIVDIIATDIQTRELQKQIIKIQNFRVYYRDSRDPLWKGPAKLLWRGEGAVVIQDNSEIKVVPRRKAKIIRDYGKQMAGDDCVASRQDEDFNLPPVVAKEIVASCDKCQLKGEAIHGQVDCSPGMWQLDCTHLEGKIILVAVHVASGYAEIQKQGQGQWTYQIYQEPYKNLKTGKYALPGRWKPKMIGGIGGFIKVRQYDQIPIEICGHKAIGTVLIGPTPVNIIGRNLLTQIGCTLNFPISPIETVPVKLKPGMDGPKVKQWPLTEEKIKALVEICTEMEKEGKISKIGPENPYNTPVFAIKKKDSTRWRKLVDFRELNKRTQDFWEVQLGIPHP…
Chadox1tHIVconsv62_SIXTYTWO	+	1201		3978	32	mRNA#8_32_copies:polyA_is_-1	-1	-1	HIV_gag_pol__TSS Splice acceptor/donors END	Possible 3' truncation of HIV_gag_pol		MQEFGIPYNPQSQGVVESMNNELKKIIGQVRDQAEHLKTAVQMAVLIHNFKRRGGIGGYSAGERIVDIIATDIQTRELQKQIIKIQNFRVYYRDSRDPLWKGPAKLLWRGEGAVVIQDNSEIKVVPRRKAKIIRDYGKQMAGDDCVASRQDEDFNLPPVVAKEIVASCDKCQLKGEAIHGQVDCSPGMWQLDCTHLEGKIILVAVHVASGYAEIQKQGQGQWTYQIYQEPYKNLKTGKYALPGRWKPKMIGGIGGFIKVRQYDQIPIEICGHKAIGTVLIGPTPVNIIGRNLLTQIGCTLNFPISPIETVPVKLKPGMDGPKVKQWPLTEEKIKALVEICTEMEKEGKISKIGPENPYNTPVFAIKKKDSTRWRKLVDFRELNKRTQDFWEVQLGIPHP…	AGATCTCCCTATCAGTGATAGAGATCGTCGACGAGCTCGTTTAGTGAACCGTCAGATCGCCTGGAGACGCCATCCACGCTGTTTTGACCTCCATAGAAGACACCGGGACCGATCCAGCCTCCGGTTAAGCTTGGTACCTTATCCACCATGCAGGAGTTCGGCATCCCCTACAACCCTCAGAGCCAGGGCGTGGTGGAGAGCATGAACAACGAGCTGAAGAAGATCATCGGCCAGGTGCGCGACCAGGCCGAGCACCTGAAGACCGCCGTGCAGATGGCCGTGCTGATCCACAACTTCAAGCGCCGCGGCGGCATCGGCGGCTACAGCGCCGGCGAGCGCATCGTGGACATCATCGCCACCGACATCCAGACCCGCGAGCTGCAGAAGCAGATCATCAAG…
Chadox1tHIVconsv62_SIXTYTWO	+	1201		4061	20	mRNA#10_20_copies:polyA_is_-1	-1	-1	HIV_gag_pol__TSS,HIV_gag_pol Splice acceptor/donors END	HIV_gag_pol		MQEFGIPYNPQSQGVVESMNNELKKIIGQVRDQAEHLKTAVQMAVLIHNFKRRGGIGGYSAGERIVDIIATDIQTRELQKQIIKIQNFRVYYRDSRDPLWKGPAKLLWRGEGAVVIQDNSEIKVVPRRKAKIIRDYGKQMAGDDCVASRQDEDFNLPPVVAKEIVASCDKCQLKGEAIHGQVDCSPGMWQLDCTHLEGKIILVAVHVASGYAEIQKQGQGQWTYQIYQEPYKNLKTGKYALPGRWKPKMIGGIGGFIKVRQYDQIPIEICGHKAIGTVLIGPTPVNIIGRNLLTQIGCTLNFPISPIETVPVKLKPGMDGPKVKQWPLTEEKIKALVEICTEMEKEGKISKIGPENPYNTPVFAIKKKDSTRWRKLVDFRELNKRTQDFWEVQLGIPHP…
Chadox1tHIVconsv62_SIXTYTWO	+	1201		4114	20	mRNA#9_20_copies:polyA_is_-1	-1	-1	HIV_gag_pol__TSS,HIV_gag_pol Splice acceptor/donors END	HIV_gag_pol		MQEFGIPYNPQSQGVVESMNNELKKIIGQVRDQAEHLKTAVQMAVLIHNFKRRGGIGGYSAGERIVDIIATDIQTRELQKQIIKIQNFRVYYRDSRDPLWKGPAKLLWRGEGAVVIQDNSEIKVVPRRKAKIIRDYGKQMAGDDCVASRQDEDFNLPPVVAKEIVASCDKCQLKGEAIHGQVDCSPGMWQLDCTHLEGKIILVAVHVASGYAEIQKQGQGQWTYQIYQEPYKNLKTGKYALPGRWKPKMIGGIGGFIKVRQYDQIPIEICGHKAIGTVLIGPTPVNIIGRNLLTQIGCTLNFPISPIETVPVKLKPGMDGPKVKQWPLTEEKIKALVEICTEMEKEGKISKIGPENPYNTPVFAIKKKDSTRWRKLVDFRELNKRTQDFWEVQLGIPHP…
Chadox1tHIVconsv62_SIXTYTWO	+	1234		4198	14	mRNA#11_14_copies:polyA_is_-1	-1	-1	HIV_gag_pol__TSS,HIV_gag_pol Splice acceptor/donors END	HIV_gag_pol		MQEFGIPYNPQSQGVVESMNNELKKIIGQVRDQAEHLKTAVQMAVLIHNFKRRGGIGGYSAGERIVDIIATDIQTRELQKQIIKIQNFRVYYRDSRDPLWKGPAKLLWRGEGAVVIQDNSEIKVVPRRKAKIIRDYGKQMAGDDCVASRQDEDFNLPPVVAKEIVASCDKCQLKGEAIHGQVDCSPGMWQLDCTHLEGKIILVAVHVASGYAEIQKQGQGQWTYQIYQEPYKNLKTGKYALPGRWKPKMIGGIGGFIKVRQYDQIPIEICGHKAIGTVLIGPTPVNIIGRNLLTQIGCTLNFPISPIETVPVKLKPGMDGPKVKQWPLTEEKIKALVEICTEMEKEGKISKIGPENPYNTPVFAIKKKDSTRWRKLVDFRELNKRTQDFWEVQLGIPHP…
Chadox1tHIVconsv62_SIXTYTWO	+	1234		4167	8	mRNA#14_8_copies:polyA_is_-1	-1	-1	HIV_gag_pol__TSS,HIV_gag_pol Splice acceptor/donors END	HIV_gag_pol		MQEFGIPYNPQSQGVVESMNNELKKIIGQVRDQAEHLKTAVQMAVLIHNFKRRGGIGGYSAGERIVDIIATDIQTRELQKQIIKIQNFRVYYRDSRDPLWKGPAKLLWRGEGAVVIQDNSEIKVVPRRKAKIIRDYGKQMAGDDCVASRQDEDFNLPPVVAKEIVASCDKCQLKGEAIHGQVDCSPGMWQLDCTHLEGKIILVAVHVASGYAEIQKQGQGQWTYQIYQEPYKNLKTGKYALPGRWKPKMIGGIGGFIKVRQYDQIPIEICGHKAIGTVLIGPTPVNIIGRNLLTQIGCTLNFPISPIETVPVKLKPGMDGPKVKQWPLTEEKIKALVEICTEMEKEGKISKIGPENPYNTPVFAIKKKDSTRWRKLVDFRELNKRTQDFWEVQLGIPHP…
Chadox1tHIVconsv62_SIXTYTWO	+	1201		4970	8	mRNA#15_8_copies:polyA_is_-1	-1	-1	HIV_gag_pol__TSS,HIV_gag_pol,pIX Splice acceptor/donors END	HIV_gag_pol		MQEFGIPYNPQSQGVVESMNNELKKIIGQVRDQAEHLKTAVQMAVLIHNFKRRGGIGGYSAGERIVDIIATDIQTRELQKQIIKIQNFRVYYRDSRDPLWKGPAKLLWRGEGAVVIQDNSEIKVVPRRKAKIIRDYGKQMAGDDCVASRQDEDFNLPPVVAKEIVASCDKCQLKGEAIHGQVDCSPGMWQLDCTHLEGKIILVAVHVASGYAEIQKQGQGQWTYQIYQEPYKNLKTGKYALPGRWKPKMIGGIGGFIKVRQYDQIPIEICGHKAIGTVLIGPTPVNIIGRNLLTQIGCTLNFPISPIETVPVKLKPGMDGPKVKQWPLTEEKIKALVEICTEMEKEGKISKIGPENPYNTPVFAIKKKDSTRWRKLVDFRELNKRTQDFWEVQLGIPHP…
Chadox1tHIVconsv62_SIXTYTWO	+	1201		3954	7	mRNA#18_7_copies:polyA_is_-1	-1	-1	HIV_gag_pol__TSS Splice acceptor/donors END	Possible 3' truncation of HIV_gag_pol		MQEFGIPYNPQSQGVVESMNNELKKIIGQVRDQAEHLKTAVQMAVLIHNFKRRGGIGGYSAGERIVDIIATDIQTRELQKQIIKIQNFRVYYRDSRDPLWKGPAKLLWRGEGAVVIQDNSEIKVVPRRKAKIIRDYGKQMAGDDCVASRQDEDFNLPPVVAKEIVASCDKCQLKGEAIHGQVDCSPGMWQLDCTHLEGKIILVAVHVASGYAEIQKQGQGQWTYQIYQEPYKNLKTGKYALPGRWKPKMIGGIGGFIKVRQYDQIPIEICGHKAIGTVLIGPTPVNIIGRNLLTQIGCTLNFPISPIETVPVKLKPGMDGPKVKQWPLTEEKIKALVEICTEMEKEGKISKIGPENPYNTPVFAIKKKDSTRWRKLVDFRELNKRTQDFWEVQLGIPHP…	AGATCTCCCTATCAGTGATAGAGATCGTCGACGAGCTCGTTTAGTGAACCGTCAGATCGCCTGGAGACGCCATCCACGCTGTTTTGACCTCCATAGAAGACACCGGGACCGATCCAGCCTCCGGTTAAGCTTGGTACCTTATCCACCATGCAGGAGTTCGGCATCCCCTACAACCCTCAGAGCCAGGGCGTGGTGGAGAGCATGAACAACGAGCTGAAGAAGATCATCGGCCAGGTGCGCGACCAGGCCGAGCACCTGAAGACCGCCGTGCAGATGGCCGTGCTGATCCACAACTTCAAGCGCCGCGGCGGCATCGGCGGCTACAGCGCCGGCGAGCGCATCGTGGACATCATCGCCACCGACATCCAGACCCGCGAGCTGCAGAAGCAGATCATCAAG…
Chadox1tHIVconsv62_SIXTYTWO	+	1234		4013	6	mRNA#24_6_copies:polyA_is_-1	-1	-1	HIV_gag_pol__TSS,HIV_gag_pol Splice acceptor/donors END	HIV_gag_pol		MQEFGIPYNPQSQGVVESMNNELKKIIGQVRDQAEHLKTAVQMAVLIHNFKRRGGIGGYSAGERIVDIIATDIQTRELQKQIIKIQNFRVYYRDSRDPLWKGPAKLLWRGEGAVVIQDNSEIKVVPRRKAKIIRDYGKQMAGDDCVASRQDEDFNLPPVVAKEIVASCDKCQLKGEAIHGQVDCSPGMWQLDCTHLEGKIILVAVHVASGYAEIQKQGQGQWTYQIYQEPYKNLKTGKYALPGRWKPKMIGGIGGFIKVRQYDQIPIEICGHKAIGTVLIGPTPVNIIGRNLLTQIGCTLNFPISPIETVPVKLKPGMDGPKVKQWPLTEEKIKALVEICTEMEKEGKISKIGPENPYNTPVFAIKKKDSTRWRKLVDFRELNKRTQDFWEVQLGIPHP…
Chadox1tHIVconsv62_SIXTYTWO	+	1201	4127 4852	4878	5	mRNA#31_5_copies:polyA_is_-1	-1	-1	HIV_gag_pol__TSS,HIV_gag_pol Splice acceptor/donors :GT_AG END	HIV_gag_pol		MQEFGIPYNPQSQGVVESMNNELKKIIGQVRDQAEHLKTAVQMAVLIHNFKRRGGIGGYSAGERIVDIIATDIQTRELQKQIIKIQNFRVYYRDSRDPLWKGPAKLLWRGEGAVVIQDNSEIKVVPRRKAKIIRDYGKQMAGDDCVASRQDEDFNLPPVVAKEIVASCDKCQLKGEAIHGQVDCSPGMWQLDCTHLEGKIILVAVHVASGYAEIQKQGQGQWTYQIYQEPYKNLKTGKYALPGRWKPKMIGGIGGFIKVRQYDQIPIEICGHKAIGTVLIGPTPVNIIGRNLLTQIGCTLNFPISPIETVPVKLKPGMDGPKVKQWPLTEEKIKALVEICTEMEKEGKISKIGPENPYNTPVFAIKKKDSTRWRKLVDFRELNKRTQDFWEVQLGIPHP…
Chadox1tHIVconsv62_SIXTYTWO	+	1201		4948	3	mRNA#70_3_copies:polyA_is_-1	-1	-1	HIV_gag_pol__TSS,HIV_gag_pol,pIX Splice acceptor/donors END	HIV_gag_pol		MQEFGIPYNPQSQGVVESMNNELKKIIGQVRDQAEHLKTAVQMAVLIHNFKRRGGIGGYSAGERIVDIIATDIQTRELQKQIIKIQNFRVYYRDSRDPLWKGPAKLLWRGEGAVVIQDNSEIKVVPRRKAKIIRDYGKQMAGDDCVASRQDEDFNLPPVVAKEIVASCDKCQLKGEAIHGQVDCSPGMWQLDCTHLEGKIILVAVHVASGYAEIQKQGQGQWTYQIYQEPYKNLKTGKYALPGRWKPKMIGGIGGFIKVRQYDQIPIEICGHKAIGTVLIGPTPVNIIGRNLLTQIGCTLNFPISPIETVPVKLKPGMDGPKVKQWPLTEEKIKALVEICTEMEKEGKISKIGPENPYNTPVFAIKKKDSTRWRKLVDFRELNKRTQDFWEVQLGIPHP…
Chadox1tHIVconsv62_SIXTYTWO	+	1234		3997	3	mRNA#95_3_copies:polyA_is_-1	-1	-1	HIV_gag_pol__TSS Splice acceptor/donors END	Possible 3' truncation of HIV_gag_pol		MQEFGIPYNPQSQGVVESMNNELKKIIGQVRDQAEHLKTAVQMAVLIHNFKRRGGIGGYSAGERIVDIIATDIQTRELQKQIIKIQNFRVYYRDSRDPLWKGPAKLLWRGEGAVVIQDNSEIKVVPRRKAKIIRDYGKQMAGDDCVASRQDEDFNLPPVVAKEIVASCDKCQLKGEAIHGQVDCSPGMWQLDCTHLEGKIILVAVHVASGYAEIQKQGQGQWTYQIYQEPYKNLKTGKYALPGRWKPKMIGGIGGFIKVRQYDQIPIEICGHKAIGTVLIGPTPVNIIGRNLLTQIGCTLNFPISPIETVPVKLKPGMDGPKVKQWPLTEEKIKALVEICTEMEKEGKISKIGPENPYNTPVFAIKKKDSTRWRKLVDFRELNKRTQDFWEVQLGIPHP…	AGCTCGTTTAGTGAACCGTCAGATCGCCTGGAGACGCCATCCACGCTGTTTTGACCTCCATAGAAGACACCGGGACCGATCCAGCCTCCGGTTAAGCTTGGTACCTTATCCACCATGCAGGAGTTCGGCATCCCCTACAACCCTCAGAGCCAGGGCGTGGTGGAGAGCATGAACAACGAGCTGAAGAAGATCATCGGCCAGGTGCGCGACCAGGCCGAGCACCTGAAGACCGCCGTGCAGATGGCCGTGCTGATCCACAACTTCAAGCGCCGCGGCGGCATCGGCGGCTACAGCGCCGGCGAGCGCATCGTGGACATCATCGCCACCGACATCCAGACCCGCGAGCTGCAGAAGCAGATCATCAAGATCCAGAACTTCCGCGTGTACTACCGCGACAGC…
Chadox1tHIVconsv62_SIXTYTWO	+	1201		2264	3	mRNA#86_3_copies:polyA_is_-1	-1	-1	HIV_gag_pol__TSS Splice acceptor/donors END	Possible 3' truncation of HIV_gag_pol		MQEFGIPYNPQSQGVVESMNNELKKIIGQVRDQAEHLKTAVQMAVLIHNFKRRGGIGGYSAGERIVDIIATDIQTRELQKQIIKIQNFRVYYRDSRDPLWKGPAKLLWRGEGAVVIQDNSEIKVVPRRKAKIIRDYGKQMAGDDCVASRQDEDFNLPPVVAKEIVASCDKCQLKGEAIHGQVDCSPGMWQLDCTHLEGKIILVAVHVASGYAEIQKQGQGQWTYQIYQEPYKNLKTGKYALPGRWKPKMIGGIGGFIKVRQYDQIPIEICGHKAIGTVLIGPTPVNIIGRNLLTQIGCTLNFPIS	AGATCTCCCTATCAGTGATAGAGATCGTCGACGAGCTCGTTTAGTGAACCGTCAGATCGCCTGGAGACGCCATCCACGCTGTTTTGACCTCCATAGAAGACACCGGGACCGATCCAGCCTCCGGTTAAGCTTGGTACCTTATCCACCATGCAGGAGTTCGGCATCCCCTACAACCCTCAGAGCCAGGGCGTGGTGGAGAGCATGAACAACGAGCTGAAGAAGATCATCGGCCAGGTGCGCGACCAGGCCGAGCACCTGAAGACCGCCGTGCAGATGGCCGTGCTGATCCACAACTTCAAGCGCCGCGGCGGCATCGGCGGCTACAGCGCCGGCGAGCGCATCGTGGACATCATCGCCACCGACATCCAGACCCGCGAGCTGCAGAAGCAGATCATCAAG…
Chadox1tHIVconsv62_SIXTYTWO	+	1201		1876	2	mRNA#119_2_copies:polyA_is_-1	-1	-1	HIV_gag_pol__TSS Splice acceptor/donors END	Possible 3' truncation of HIV_gag_pol		MQEFGIPYNPQSQGVVESMNNELKKIIGQVRDQAEHLKTAVQMAVLIHNFKRRGGIGGYSAGERIVDIIATDIQTRELQKQIIKIQNFRVYYRDSRDPLWKGPAKLLWRGEGAVVIQDNSEIKVVPRRKAKIIRDYGKQMAGDDCVASRQDEDFNLPPVVAKEIVASCDKCQLKGE	AGATCTCCCTATCAGTGATAGAGATCGTCGACGAGCTCGTTTAGTGAACCGTCAGATCGCCTGGAGACGCCATCCACGCTGTTTTGACCTCCATAGAAGACACCGGGACCGATCCAGCCTCCGGTTAAGCTTGGTACCTTATCCACCATGCAGGAGTTCGGCATCCCCTACAACCCTCAGAGCCAGGGCGTGGTGGAGAGCATGAACAACGAGCTGAAGAAGATCATCGGCCAGGTGCGCGACCAGGCCGAGCACCTGAAGACCGCCGTGCAGATGGCCGTGCTGATCCACAACTTCAAGCGCCGCGGCGGCATCGGCGGCTACAGCGCCGGCGAGCGCATCGTGGACATCATCGCCACCGACATCCAGACCCGCGAGCTGCAGAAGCAGATCATCAAG…
Chadox1tHIVconsv62_SIXTYTWO	+	1201		3911	2	mRNA#125_2_copies:polyA_is_-1	-1	-1	HIV_gag_pol__TSS Splice acceptor/donors END	Possible 3' truncation of HIV_gag_pol		MQEFGIPYNPQSQGVVESMNNELKKIIGQVRDQAEHLKTAVQMAVLIHNFKRRGGIGGYSAGERIVDIIATDIQTRELQKQIIKIQNFRVYYRDSRDPLWKGPAKLLWRGEGAVVIQDNSEIKVVPRRKAKIIRDYGKQMAGDDCVASRQDEDFNLPPVVAKEIVASCDKCQLKGEAIHGQVDCSPGMWQLDCTHLEGKIILVAVHVASGYAEIQKQGQGQWTYQIYQEPYKNLKTGKYALPGRWKPKMIGGIGGFIKVRQYDQIPIEICGHKAIGTVLIGPTPVNIIGRNLLTQIGCTLNFPISPIETVPVKLKPGMDGPKVKQWPLTEEKIKALVEICTEMEKEGKISKIGPENPYNTPVFAIKKKDSTRWRKLVDFRELNKRTQDFWEVQLGIPHP…	AGATCTCCCTATCAGTGATAGAGATCGTCGACGAGCTCGTTTAGTGAACCGTCAGATCGCCTGGAGACGCCATCCACGCTGTTTTGACCTCCATAGAAGACACCGGGACCGATCCAGCCTCCGGTTAAGCTTGGTACCTTATCCACCATGCAGGAGTTCGGCATCCCCTACAACCCTCAGAGCCAGGGCGTGGTGGAGAGCATGAACAACGAGCTGAAGAAGATCATCGGCCAGGTGCGCGACCAGGCCGAGCACCTGAAGACCGCCGTGCAGATGGCCGTGCTGATCCACAACTTCAAGCGCCGCGGCGGCATCGGCGGCTACAGCGCCGGCGAGCGCATCGTGGACATCATCGCCACCGACATCCAGACCCGCGAGCTGCAGAAGCAGATCATCAAG…
Chadox1tHIVconsv62_SIXTYTWO	+	1201		3792	2	mRNA#172_2_copies:polyA_is_-1	-1	-1	HIV_gag_pol__TSS Splice acceptor/donors END	Possible 3' truncation of HIV_gag_pol		MQEFGIPYNPQSQGVVESMNNELKKIIGQVRDQAEHLKTAVQMAVLIHNFKRRGGIGGYSAGERIVDIIATDIQTRELQKQIIKIQNFRVYYRDSRDPLWKGPAKLLWRGEGAVVIQDNSEIKVVPRRKAKIIRDYGKQMAGDDCVASRQDEDFNLPPVVAKEIVASCDKCQLKGEAIHGQVDCSPGMWQLDCTHLEGKIILVAVHVASGYAEIQKQGQGQWTYQIYQEPYKNLKTGKYALPGRWKPKMIGGIGGFIKVRQYDQIPIEICGHKAIGTVLIGPTPVNIIGRNLLTQIGCTLNFPISPIETVPVKLKPGMDGPKVKQWPLTEEKIKALVEICTEMEKEGKISKIGPENPYNTPVFAIKKKDSTRWRKLVDFRELNKRTQDFWEVQLGIPHP…	AGATCTCCCTATCAGTGATAGAGATCGTCGACGAGCTCGTTTAGTGAACCGTCAGATCGCCTGGAGACGCCATCCACGCTGTTTTGACCTCCATAGAAGACACCGGGACCGATCCAGCCTCCGGTTAAGCTTGGTACCTTATCCACCATGCAGGAGTTCGGCATCCCCTACAACCCTCAGAGCCAGGGCGTGGTGGAGAGCATGAACAACGAGCTGAAGAAGATCATCGGCCAGGTGCGCGACCAGGCCGAGCACCTGAAGACCGCCGTGCAGATGGCCGTGCTGATCCACAACTTCAAGCGCCGCGGCGGCATCGGCGGCTACAGCGCCGGCGAGCGCATCGTGGACATCATCGCCACCGACATCCAGACCCGCGAGCTGCAGAAGCAGATCATCAAG…
Chadox1tHIVconsv62_SIXTYTWO	+	1201		1606	2	mRNA#136_2_copies:polyA_is_-1	-1	-1	HIV_gag_pol__TSS Splice acceptor/donors END	Possible 3' truncation of HIV_gag_pol		MQEFGIPYNPQSQGVVESMNNELKKIIGQVRDQAEHLKTAVQMAVLIHNFKRRGGIGGYSAGERIVDIIATDIQTRELQKQIIKIQ	AGATCTCCCTATCAGTGATAGAGATCGTCGACGAGCTCGTTTAGTGAACCGTCAGATCGCCTGGAGACGCCATCCACGCTGTTTTGACCTCCATAGAAGACACCGGGACCGATCCAGCCTCCGGTTAAGCTTGGTACCTTATCCACCATGCAGGAGTTCGGCATCCCCTACAACCCTCAGAGCCAGGGCGTGGTGGAGAGCATGAACAACGAGCTGAAGAAGATCATCGGCCAGGTGCGCGACCAGGCCGAGCACCTGAAGACCGCCGTGCAGATGGCCGTGCTGATCCACAACTTCAAGCGCCGCGGCGGCATCGGCGGCTACAGCGCCGGCGAGCGCATCGTGGACATCATCGCCACCGACATCCAGACCCGCGAGCTGCAGAAGCAGATCATCAAG…
Chadox1tHIVconsv62_SIXTYTWO	+	1201		2183	2	mRNA#158_2_copies:polyA_is_-1	-1	-1	HIV_gag_pol__TSS Splice acceptor/donors END	Possible 3' truncation of HIV_gag_pol		MQEFGIPYNPQSQGVVESMNNELKKIIGQVRDQAEHLKTAVQMAVLIHNFKRRGGIGGYSAGERIVDIIATDIQTRELQKQIIKIQNFRVYYRDSRDPLWKGPAKLLWRGEGAVVIQDNSEIKVVPRRKAKIIRDYGKQMAGDDCVASRQDEDFNLPPVVAKEIVASCDKCQLKGEAIHGQVDCSPGMWQLDCTHLEGKIILVAVHVASGYAEIQKQGQGQWTYQIYQEPYKNLKTGKYALPGRWKPKMIGGIGGFIKVRQYDQIPIEICGHKAIGTV	AGATCTCCCTATCAGTGATAGAGATCGTCGACGAGCTCGTTTAGTGAACCGTCAGATCGCCTGGAGACGCCATCCACGCTGTTTTGACCTCCATAGAAGACACCGGGACCGATCCAGCCTCCGGTTAAGCTTGGTACCTTATCCACCATGCAGGAGTTCGGCATCCCCTACAACCCTCAGAGCCAGGGCGTGGTGGAGAGCATGAACAACGAGCTGAAGAAGATCATCGGCCAGGTGCGCGACCAGGCCGAGCACCTGAAGACCGCCGTGCAGATGGCCGTGCTGATCCACAACTTCAAGCGCCGCGGCGGCATCGGCGGCTACAGCGCCGGCGAGCGCATCGTGGACATCATCGCCACCGACATCCAGACCCGCGAGCTGCAGAAGCAGATCATCAAG…
Chadox1tHIVconsv62_SIXTYTWO	+	1201		2241	2	mRNA#111_2_copies:polyA_is_-1	-1	-1	HIV_gag_pol__TSS Splice acceptor/donors END	Possible 3' truncation of HIV_gag_pol		MQEFGIPYNPQSQGVVESMNNELKKIIGQVRDQAEHLKTAVQMAVLIHNFKRRGGIGGYSAGERIVDIIATDIQTRELQKQIIKIQNFRVYYRDSRDPLWKGPAKLLWRGEGAVVIQDNSEIKVVPRRKAKIIRDYGKQMAGDDCVASRQDEDFNLPPVVAKEIVASCDKCQLKGEAIHGQVDCSPGMWQLDCTHLEGKIILVAVHVASGYAEIQKQGQGQWTYQIYQEPYKNLKTGKYALPGRWKPKMIGGIGGFIKVRQYDQIPIEICGHKAIGTVLIGPTPVNIIGRNLLTQIGC	AGATCTCCCTATCAGTGATAGAGATCGTCGACGAGCTCGTTTAGTGAACCGTCAGATCGCCTGGAGACGCCATCCACGCTGTTTTGACCTCCATAGAAGACACCGGGACCGATCCAGCCTCCGGTTAAGCTTGGTACCTTATCCACCATGCAGGAGTTCGGCATCCCCTACAACCCTCAGAGCCAGGGCGTGGTGGAGAGCATGAACAACGAGCTGAAGAAGATCATCGGCCAGGTGCGCGACCAGGCCGAGCACCTGAAGACCGCCGTGCAGATGGCCGTGCTGATCCACAACTTCAAGCGCCGCGGCGGCATCGGCGGCTACAGCGCCGGCGAGCGCATCGTGGACATCATCGCCACCGACATCCAGACCCGCGAGCTGCAGAAGCAGATCATCAAG…
Chadox1tHIVconsv62_SIXTYTWO	+	1201		1570	2	mRNA#147_2_copies:polyA_is_-1	-1	-1	HIV_gag_pol__TSS Splice acceptor/donors END	Possible 3' truncation of HIV_gag_pol		MQEFGIPYNPQSQGVVESMNNELKKIIGQVRDQAEHLKTAVQMAVLIHNFKRRGGIGGYSAGERIVDIIATDIQ	AGATCTCCCTATCAGTGATAGAGATCGTCGACGAGCTCGTTTAGTGAACCGTCAGATCGCCTGGAGACGCCATCCACGCTGTTTTGACCTCCATAGAAGACACCGGGACCGATCCAGCCTCCGGTTAAGCTTGGTACCTTATCCACCATGCAGGAGTTCGGCATCCCCTACAACCCTCAGAGCCAGGGCGTGGTGGAGAGCATGAACAACGAGCTGAAGAAGATCATCGGCCAGGTGCGCGACCAGGCCGAGCACCTGAAGACCGCCGTGCAGATGGCCGTGCTGATCCACAACTTCAAGCGCCGCGGCGGCATCGGCGGCTACAGCGCCGGCGAGCGCATCGTGGACATCATCGCCACCGACATCCAGA
Chadox1tHIVconsv62_SIXTYTWO	+	1234		4137	2	mRNA#131_2_copies:polyA_is_-1	-1	-1	HIV_gag_pol__TSS,HIV_gag_pol Splice acceptor/donors END	HIV_gag_pol		MQEFGIPYNPQSQGVVESMNNELKKIIGQVRDQAEHLKTAVQMAVLIHNFKRRGGIGGYSAGERIVDIIATDIQTRELQKQIIKIQNFRVYYRDSRDPLWKGPAKLLWRGEGAVVIQDNSEIKVVPRRKAKIIRDYGKQMAGDDCVASRQDEDFNLPPVVAKEIVASCDKCQLKGEAIHGQVDCSPGMWQLDCTHLEGKIILVAVHVASGYAEIQKQGQGQWTYQIYQEPYKNLKTGKYALPGRWKPKMIGGIGGFIKVRQYDQIPIEICGHKAIGTVLIGPTPVNIIGRNLLTQIGCTLNFPISPIETVPVKLKPGMDGPKVKQWPLTEEKIKALVEICTEMEKEGKISKIGPENPYNTPVFAIKKKDSTRWRKLVDFRELNKRTQDFWEVQLGIPHP…
Chadox1tHIVconsv62_SIXTYTWO	+	1218		4167	2	mRNA#103_2_copies:polyA_is_-1	-1	-1	HIV_gag_pol__TSS,HIV_gag_pol Splice acceptor/donors END	HIV_gag_pol		MQEFGIPYNPQSQGVVESMNNELKKIIGQVRDQAEHLKTAVQMAVLIHNFKRRGGIGGYSAGERIVDIIATDIQTRELQKQIIKIQNFRVYYRDSRDPLWKGPAKLLWRGEGAVVIQDNSEIKVVPRRKAKIIRDYGKQMAGDDCVASRQDEDFNLPPVVAKEIVASCDKCQLKGEAIHGQVDCSPGMWQLDCTHLEGKIILVAVHVASGYAEIQKQGQGQWTYQIYQEPYKNLKTGKYALPGRWKPKMIGGIGGFIKVRQYDQIPIEICGHKAIGTVLIGPTPVNIIGRNLLTQIGCTLNFPISPIETVPVKLKPGMDGPKVKQWPLTEEKIKALVEICTEMEKEGKISKIGPENPYNTPVFAIKKKDSTRWRKLVDFRELNKRTQDFWEVQLGIPHP…
Chadox1tHIVconsv62_SIXTYTWO	+	1201		1945	2	mRNA#146_2_copies:polyA_is_-1	-1	-1	HIV_gag_pol__TSS Splice acceptor/donors END	Possible 3' truncation of HIV_gag_pol		MQEFGIPYNPQSQGVVESMNNELKKIIGQVRDQAEHLKTAVQMAVLIHNFKRRGGIGGYSAGERIVDIIATDIQTRELQKQIIKIQNFRVYYRDSRDPLWKGPAKLLWRGEGAVVIQDNSEIKVVPRRKAKIIRDYGKQMAGDDCVASRQDEDFNLPPVVAKEIVASCDKCQLKGEAIHGQVDCSPGMWQLDCTHLEGK	AGATCTCCCTATCAGTGATAGAGATCGTCGACGAGCTCGTTTAGTGAACCGTCAGATCGCCTGGAGACGCCATCCACGCTGTTTTGACCTCCATAGAAGACACCGGGACCGATCCAGCCTCCGGTTAAGCTTGGTACCTTATCCACCATGCAGGAGTTCGGCATCCCCTACAACCCTCAGAGCCAGGGCGTGGTGGAGAGCATGAACAACGAGCTGAAGAAGATCATCGGCCAGGTGCGCGACCAGGCCGAGCACCTGAAGACCGCCGTGCAGATGGCCGTGCTGATCCACAACTTCAAGCGCCGCGGCGGCATCGGCGGCTACAGCGCCGGCGAGCGCATCGTGGACATCATCGCCACCGACATCCAGACCCGCGAGCTGCAGAAGCAGATCATCAAG…
Chadox1tHIVconsv62_SIXTYTWO	+	1234		4036	2	mRNA#161_2_copies:polyA_is_-1	-1	-1	HIV_gag_pol__TSS,HIV_gag_pol Splice acceptor/donors END	HIV_gag_pol		MQEFGIPYNPQSQGVVESMNNELKKIIGQVRDQAEHLKTAVQMAVLIHNFKRRGGIGGYSAGERIVDIIATDIQTRELQKQIIKIQNFRVYYRDSRDPLWKGPAKLLWRGEGAVVIQDNSEIKVVPRRKAKIIRDYGKQMAGDDCVASRQDEDFNLPPVVAKEIVASCDKCQLKGEAIHGQVDCSPGMWQLDCTHLEGKIILVAVHVASGYAEIQKQGQGQWTYQIYQEPYKNLKTGKYALPGRWKPKMIGGIGGFIKVRQYDQIPIEICGHKAIGTVLIGPTPVNIIGRNLLTQIGCTLNFPISPIETVPVKLKPGMDGPKVKQWPLTEEKIKALVEICTEMEKEGKISKIGPENPYNTPVFAIKKKDSTRWRKLVDFRELNKRTQDFWEVQLGIPHP…
Chadox1tHIVconsv62_SIXTYTWO	+	1201		1356	2	mRNA#187_2_copies:polyA_is_-1	-1	-1	HIV_gag_pol__TSS Splice acceptor/donors END	none from list		MQE	AGATCTCCCTATCAGTGATAGAGATCGTCGACGAGCTCGTTTAGTGAACCGTCAGATCGCCTGGAGACGCCATCCACGCTGTTTTGACCTCCATAGAAGACACCGGGACCGATCCAGCCTCCGGTTAAGCTTGGTACCTTATCCACCATGCAGGAG
Chadox1tHIVconsv62_SIXTYTWO	+	1201	3397 3411	4013	1	mRNA#296_1_copies:polyA_is_-1	-1	-1	HIV_gag_pol__TSS Splice acceptor/donors :AC_AG END	none from list		MQEFGIPYNPQSQGVVESMNNELKKIIGQVRDQAEHLKTAVQMAVLIHNFKRRGGIGGYSAGERIVDIIATDIQTRELQKQIIKIQNFRVYYRDSRDPLWKGPAKLLWRGEGAVVIQDNSEIKVVPRRKAKIIRDYGKQMAGDDCVASRQDEDFNLPPVVAKEIVASCDKCQLKGEAIHGQVDCSPGMWQLDCTHLEGKIILVAVHVASGYAEIQKQGQGQWTYQIYQEPYKNLKTGKYALPGRWKPKMIGGIGGFIKVRQYDQIPIEICGHKAIGTVLIGPTPVNIIGRNLLTQIGCTLNFPISPIETVPVKLKPGMDGPKVKQWPLTEEKIKALVEICTEMEKEGKISKIGPENPYNTPVFAIKKKDSTRWRKLVDFRELNKRTQDFWEVQLGIPHP…	AGATCTCCCTATCAGTGATAGAGATCGTCGACGAGCTCGTTTAGTGAACCGTCAGATCGCCTGGAGACGCCATCCACGCTGTTTTGACCTCCATAGAAGACACCGGGACCGATCCAGCCTCCGGTTAAGCTTGGTACCTTATCCACCATGCAGGAGTTCGGCATCCCCTACAACCCTCAGAGCCAGGGCGTGGTGGAGAGCATGAACAACGAGCTGAAGAAGATCATCGGCCAGGTGCGCGACCAGGCCGAGCACCTGAAGACCGCCGTGCAGATGGCCGTGCTGATCCACAACTTCAAGCGCCGCGGCGGCATCGGCGGCTACAGCGCCGGCGAGCGCATCGTGGACATCATCGCCACCGACATCCAGACCCGCGAGCTGCAGAAGCAGATCATCAAG…
Chadox1tHIVconsv62_SIXTYTWO	+	1234		4079	1	mRNA#314_1_copies:polyA_is_-1	-1	-1	HIV_gag_pol__TSS,HIV_gag_pol Splice acceptor/donors END	HIV_gag_pol		MQEFGIPYNPQSQGVVESMNNELKKIIGQVRDQAEHLKTAVQMAVLIHNFKRRGGIGGYSAGERIVDIIATDIQTRELQKQIIKIQNFRVYYRDSRDPLWKGPAKLLWRGEGAVVIQDNSEIKVVPRRKAKIIRDYGKQMAGDDCVASRQDEDFNLPPVVAKEIVASCDKCQLKGEAIHGQVDCSPGMWQLDCTHLEGKIILVAVHVASGYAEIQKQGQGQWTYQIYQEPYKNLKTGKYALPGRWKPKMIGGIGGFIKVRQYDQIPIEICGHKAIGTVLIGPTPVNIIGRNLLTQIGCTLNFPISPIETVPVKLKPGMDGPKVKQWPLTEEKIKALVEICTEMEKEGKISKIGPENPYNTPVFAIKKKDSTRWRKLVDFRELNKRTQDFWEVQLGIPHP…
Chadox1tHIVconsv62_SIXTYTWO	+	1234	3867 3879	4198	1	mRNA#273_1_copies:polyA_is_-1	-1	-1	HIV_gag_pol__TSS Splice acceptor/donors :GA_AA END	none from list		MQEFGIPYNPQSQGVVESMNNELKKIIGQVRDQAEHLKTAVQMAVLIHNFKRRGGIGGYSAGERIVDIIATDIQTRELQKQIIKIQNFRVYYRDSRDPLWKGPAKLLWRGEGAVVIQDNSEIKVVPRRKAKIIRDYGKQMAGDDCVASRQDEDFNLPPVVAKEIVASCDKCQLKGEAIHGQVDCSPGMWQLDCTHLEGKIILVAVHVASGYAEIQKQGQGQWTYQIYQEPYKNLKTGKYALPGRWKPKMIGGIGGFIKVRQYDQIPIEICGHKAIGTVLIGPTPVNIIGRNLLTQIGCTLNFPISPIETVPVKLKPGMDGPKVKQWPLTEEKIKALVEICTEMEKEGKISKIGPENPYNTPVFAIKKKDSTRWRKLVDFRELNKRTQDFWEVQLGIPHP…	AGCTCGTTTAGTGAACCGTCAGATCGCCTGGAGACGCCATCCACGCTGTTTTGACCTCCATAGAAGACACCGGGACCGATCCAGCCTCCGGTTAAGCTTGGTACCTTATCCACCATGCAGGAGTTCGGCATCCCCTACAACCCTCAGAGCCAGGGCGTGGTGGAGAGCATGAACAACGAGCTGAAGAAGATCATCGGCCAGGTGCGCGACCAGGCCGAGCACCTGAAGACCGCCGTGCAGATGGCCGTGCTGATCCACAACTTCAAGCGCCGCGGCGGCATCGGCGGCTACAGCGCCGGCGAGCGCATCGTGGACATCATCGCCACCGACATCCAGACCCGCGAGCTGCAGAAGCAGATCATCAAGATCCAGAACTTCCGCGTGTACTACCGCGACAGC…
Chadox1tHIVconsv62_SIXTYTWO	+	1234	2412 2426	4167	1	mRNA#198_1_copies:polyA_is_-1	-1	-1	HIV_gag_pol__TSS Splice acceptor/donors :AA_CA END	none from list		MQEFGIPYNPQSQGVVESMNNELKKIIGQVRDQAEHLKTAVQMAVLIHNFKRRGGIGGYSAGERIVDIIATDIQTRELQKQIIKIQNFRVYYRDSRDPLWKGPAKLLWRGEGAVVIQDNSEIKVVPRRKAKIIRDYGKQMAGDDCVASRQDEDFNLPPVVAKEIVASCDKCQLKGEAIHGQVDCSPGMWQLDCTHLEGKIILVAVHVASGYAEIQKQGQGQWTYQIYQEPYKNLKTGKYALPGRWKPKMIGGIGGFIKVRQYDQIPIEICGHKAIGTVLIGPTPVNIIGRNLLTQIGCTLNFPISPIETVPVKLKPGMDGPKVKQWPLTEEKIKALVEICTEMEKEGKISKIGPEPQCSPSRRRTAPAGASWWTSAS	AGCTCGTTTAGTGAACCGTCAGATCGCCTGGAGACGCCATCCACGCTGTTTTGACCTCCATAGAAGACACCGGGACCGATCCAGCCTCCGGTTAAGCTTGGTACCTTATCCACCATGCAGGAGTTCGGCATCCCCTACAACCCTCAGAGCCAGGGCGTGGTGGAGAGCATGAACAACGAGCTGAAGAAGATCATCGGCCAGGTGCGCGACCAGGCCGAGCACCTGAAGACCGCCGTGCAGATGGCCGTGCTGATCCACAACTTCAAGCGCCGCGGCGGCATCGGCGGCTACAGCGCCGGCGAGCGCATCGTGGACATCATCGCCACCGACATCCAGACCCGCGAGCTGCAGAAGCAGATCATCAAGATCCAGAACTTCCGCGTGTACTACCGCGACAGC…
Chadox1tHIVconsv62_SIXTYTWO	+	1201	3046 3059 3063 3079 3091 3103	4167	1	mRNA#339_1_copies:polyA_is_-1	-1	-1	HIV_gag_pol__TSS Splice acceptor/donors :AC_CC:TA_AC:GC_CC END	none from list		MQEFGIPYNPQSQGVVESMNNELKKIIGQVRDQAEHLKTAVQMAVLIHNFKRRGGIGGYSAGERIVDIIATDIQTRELQKQIIKIQNFRVYYRDSRDPLWKGPAKLLWRGEGAVVIQDNSEIKVVPRRKAKIIRDYGKQMAGDDCVASRQDEDFNLPPVVAKEIVASCDKCQLKGEAIHGQVDCSPGMWQLDCTHLEGKIILVAVHVASGYAEIQKQGQGQWTYQIYQEPYKNLKTGKYALPGRWKPKMIGGIGGFIKVRQYDQIPIEICGHKAIGTVLIGPTPVNIIGRNLLTQIGCTLNFPISPIETVPVKLKPGMDGPKVKQWPLTEEKIKALVEICTEMEKEGKISKIGPENPYNTPVFAIKKKDSTRWRKLVDFRELNKRTQDFWEVQLGIPHP…	AGATCTCCCTATCAGTGATAGAGATCGTCGACGAGCTCGTTTAGTGAACCGTCAGATCGCCTGGAGACGCCATCCACGCTGTTTTGACCTCCATAGAAGACACCGGGACCGATCCAGCCTCCGGTTAAGCTTGGTACCTTATCCACCATGCAGGAGTTCGGCATCCCCTACAACCCTCAGAGCCAGGGCGTGGTGGAGAGCATGAACAACGAGCTGAAGAAGATCATCGGCCAGGTGCGCGACCAGGCCGAGCACCTGAAGACCGCCGTGCAGATGGCCGTGCTGATCCACAACTTCAAGCGCCGCGGCGGCATCGGCGGCTACAGCGCCGGCGAGCGCATCGTGGACATCATCGCCACCGACATCCAGACCCGCGAGCTGCAGAAGCAGATCATCAAG…
Chadox1tHIVconsv62_SIXTYTWO	+	1201		3093	1	mRNA#208_1_copies:polyA_is_-1	-1	-1	HIV_gag_pol__TSS Splice acceptor/donors END	Possible 3' truncation of HIV_gag_pol		MQEFGIPYNPQSQGVVESMNNELKKIIGQVRDQAEHLKTAVQMAVLIHNFKRRGGIGGYSAGERIVDIIATDIQTRELQKQIIKIQNFRVYYRDSRDPLWKGPAKLLWRGEGAVVIQDNSEIKVVPRRKAKIIRDYGKQMAGDDCVASRQDEDFNLPPVVAKEIVASCDKCQLKGEAIHGQVDCSPGMWQLDCTHLEGKIILVAVHVASGYAEIQKQGQGQWTYQIYQEPYKNLKTGKYALPGRWKPKMIGGIGGFIKVRQYDQIPIEICGHKAIGTVLIGPTPVNIIGRNLLTQIGCTLNFPISPIETVPVKLKPGMDGPKVKQWPLTEEKIKALVEICTEMEKEGKISKIGPENPYNTPVFAIKKKDSTRWRKLVDFRELNKRTQDFWEVQLGIPHP…	AGATCTCCCTATCAGTGATAGAGATCGTCGACGAGCTCGTTTAGTGAACCGTCAGATCGCCTGGAGACGCCATCCACGCTGTTTTGACCTCCATAGAAGACACCGGGACCGATCCAGCCTCCGGTTAAGCTTGGTACCTTATCCACCATGCAGGAGTTCGGCATCCCCTACAACCCTCAGAGCCAGGGCGTGGTGGAGAGCATGAACAACGAGCTGAAGAAGATCATCGGCCAGGTGCGCGACCAGGCCGAGCACCTGAAGACCGCCGTGCAGATGGCCGTGCTGATCCACAACTTCAAGCGCCGCGGCGGCATCGGCGGCTACAGCGCCGGCGAGCGCATCGTGGACATCATCGCCACCGACATCCAGACCCGCGAGCTGCAGAAGCAGATCATCAAG…
Chadox1tHIVconsv62_SIXTYTWO	+	1201		1905	1	mRNA#369_1_copies:polyA_is_-1	-1	-1	HIV_gag_pol__TSS Splice acceptor/donors END	Possible 3' truncation of HIV_gag_pol		MQEFGIPYNPQSQGVVESMNNELKKIIGQVRDQAEHLKTAVQMAVLIHNFKRRGGIGGYSAGERIVDIIATDIQTRELQKQIIKIQNFRVYYRDSRDPLWKGPAKLLWRGEGAVVIQDNSEIKVVPRRKAKIIRDYGKQMAGDDCVASRQDEDFNLPPVVAKEIVASCDKCQLKGEAIHGQVDCSP	AGATCTCCCTATCAGTGATAGAGATCGTCGACGAGCTCGTTTAGTGAACCGTCAGATCGCCTGGAGACGCCATCCACGCTGTTTTGACCTCCATAGAAGACACCGGGACCGATCCAGCCTCCGGTTAAGCTTGGTACCTTATCCACCATGCAGGAGTTCGGCATCCCCTACAACCCTCAGAGCCAGGGCGTGGTGGAGAGCATGAACAACGAGCTGAAGAAGATCATCGGCCAGGTGCGCGACCAGGCCGAGCACCTGAAGACCGCCGTGCAGATGGCCGTGCTGATCCACAACTTCAAGCGCCGCGGCGGCATCGGCGGCTACAGCGCCGGCGAGCGCATCGTGGACATCATCGCCACCGACATCCAGACCCGCGAGCTGCAGAAGCAGATCATCAAG…
Chadox1tHIVconsv62_SIXTYTWO	+	1201	4045 13554	13564	1	mRNA#188_1_copies:polyA_is_-1	-1	-1	HIV_gag_pol__TSS,HIV_gag_pol Splice acceptor/donors :GT_AG END	HIV_gag_pol		MQEFGIPYNPQSQGVVESMNNELKKIIGQVRDQAEHLKTAVQMAVLIHNFKRRGGIGGYSAGERIVDIIATDIQTRELQKQIIKIQNFRVYYRDSRDPLWKGPAKLLWRGEGAVVIQDNSEIKVVPRRKAKIIRDYGKQMAGDDCVASRQDEDFNLPPVVAKEIVASCDKCQLKGEAIHGQVDCSPGMWQLDCTHLEGKIILVAVHVASGYAEIQKQGQGQWTYQIYQEPYKNLKTGKYALPGRWKPKMIGGIGGFIKVRQYDQIPIEICGHKAIGTVLIGPTPVNIIGRNLLTQIGCTLNFPISPIETVPVKLKPGMDGPKVKQWPLTEEKIKALVEICTEMEKEGKISKIGPENPYNTPVFAIKKKDSTRWRKLVDFRELNKRTQDFWEVQLGIPHP…
Chadox1tHIVconsv62_SIXTYTWO	+	1201	4206 4500	4926	1	mRNA#189_1_copies:polyA_is_-1	-1	-1	HIV_gag_pol__TSS,HIV_gag_pol Splice acceptor/donors :GT_AG END	HIV_gag_pol		MQEFGIPYNPQSQGVVESMNNELKKIIGQVRDQAEHLKTAVQMAVLIHNFKRRGGIGGYSAGERIVDIIATDIQTRELQKQIIKIQNFRVYYRDSRDPLWKGPAKLLWRGEGAVVIQDNSEIKVVPRRKAKIIRDYGKQMAGDDCVASRQDEDFNLPPVVAKEIVASCDKCQLKGEAIHGQVDCSPGMWQLDCTHLEGKIILVAVHVASGYAEIQKQGQGQWTYQIYQEPYKNLKTGKYALPGRWKPKMIGGIGGFIKVRQYDQIPIEICGHKAIGTVLIGPTPVNIIGRNLLTQIGCTLNFPISPIETVPVKLKPGMDGPKVKQWPLTEEKIKALVEICTEMEKEGKISKIGPENPYNTPVFAIKKKDSTRWRKLVDFRELNKRTQDFWEVQLGIPHP…
Chadox1tHIVconsv62_SIXTYTWO	+	1201		2362	1	mRNA#426_1_copies:polyA_is_-1	-1	-1	HIV_gag_pol__TSS Splice acceptor/donors END	Possible 3' truncation of HIV_gag_pol		MQEFGIPYNPQSQGVVESMNNELKKIIGQVRDQAEHLKTAVQMAVLIHNFKRRGGIGGYSAGERIVDIIATDIQTRELQKQIIKIQNFRVYYRDSRDPLWKGPAKLLWRGEGAVVIQDNSEIKVVPRRKAKIIRDYGKQMAGDDCVASRQDEDFNLPPVVAKEIVASCDKCQLKGEAIHGQVDCSPGMWQLDCTHLEGKIILVAVHVASGYAEIQKQGQGQWTYQIYQEPYKNLKTGKYALPGRWKPKMIGGIGGFIKVRQYDQIPIEICGHKAIGTVLIGPTPVNIIGRNLLTQIGCTLNFPISPIETVPVKLKPGMDGPKVKQWPLTEEKIKALVE	AGATCTCCCTATCAGTGATAGAGATCGTCGACGAGCTCGTTTAGTGAACCGTCAGATCGCCTGGAGACGCCATCCACGCTGTTTTGACCTCCATAGAAGACACCGGGACCGATCCAGCCTCCGGTTAAGCTTGGTACCTTATCCACCATGCAGGAGTTCGGCATCCCCTACAACCCTCAGAGCCAGGGCGTGGTGGAGAGCATGAACAACGAGCTGAAGAAGATCATCGGCCAGGTGCGCGACCAGGCCGAGCACCTGAAGACCGCCGTGCAGATGGCCGTGCTGATCCACAACTTCAAGCGCCGCGGCGGCATCGGCGGCTACAGCGCCGGCGAGCGCATCGTGGACATCATCGCCACCGACATCCAGACCCGCGAGCTGCAGAAGCAGATCATCAAG…
Chadox1tHIVconsv62_SIXTYTWO	+	1201		1653	1	mRNA#412_1_copies:polyA_is_-1	-1	-1	HIV_gag_pol__TSS Splice acceptor/donors END	Possible 3' truncation of HIV_gag_pol		MQEFGIPYNPQSQGVVESMNNELKKIIGQVRDQAEHLKTAVQMAVLIHNFKRRGGIGGYSAGERIVDIIATDIQTRELQKQIIKIQNFRVYYRDSRDPLWKG	AGATCTCCCTATCAGTGATAGAGATCGTCGACGAGCTCGTTTAGTGAACCGTCAGATCGCCTGGAGACGCCATCCACGCTGTTTTGACCTCCATAGAAGACACCGGGACCGATCCAGCCTCCGGTTAAGCTTGGTACCTTATCCACCATGCAGGAGTTCGGCATCCCCTACAACCCTCAGAGCCAGGGCGTGGTGGAGAGCATGAACAACGAGCTGAAGAAGATCATCGGCCAGGTGCGCGACCAGGCCGAGCACCTGAAGACCGCCGTGCAGATGGCCGTGCTGATCCACAACTTCAAGCGCCGCGGCGGCATCGGCGGCTACAGCGCCGGCGAGCGCATCGTGGACATCATCGCCACCGACATCCAGACCCGCGAGCTGCAGAAGCAGATCATCAAG…
Chadox1tHIVconsv62_SIXTYTWO	+	1201	2920 2933	3997	1	mRNA#191_1_copies:polyA_is_-1	-1	-1	HIV_gag_pol__TSS Splice acceptor/donors :AG_CT END	none from list		MQEFGIPYNPQSQGVVESMNNELKKIIGQVRDQAEHLKTAVQMAVLIHNFKRRGGIGGYSAGERIVDIIATDIQTRELQKQIIKIQNFRVYYRDSRDPLWKGPAKLLWRGEGAVVIQDNSEIKVVPRRKAKIIRDYGKQMAGDDCVASRQDEDFNLPPVVAKEIVASCDKCQLKGEAIHGQVDCSPGMWQLDCTHLEGKIILVAVHVASGYAEIQKQGQGQWTYQIYQEPYKNLKTGKYALPGRWKPKMIGGIGGFIKVRQYDQIPIEICGHKAIGTVLIGPTPVNIIGRNLLTQIGCTLNFPISPIETVPVKLKPGMDGPKVKQWPLTEEKIKALVEICTEMEKEGKISKIGPENPYNTPVFAIKKKDSTRWRKLVDFRELNKRTQDFWEVQLGIPHP…	AGATCTCCCTATCAGTGATAGAGATCGTCGACGAGCTCGTTTAGTGAACCGTCAGATCGCCTGGAGACGCCATCCACGCTGTTTTGACCTCCATAGAAGACACCGGGACCGATCCAGCCTCCGGTTAAGCTTGGTACCTTATCCACCATGCAGGAGTTCGGCATCCCCTACAACCCTCAGAGCCAGGGCGTGGTGGAGAGCATGAACAACGAGCTGAAGAAGATCATCGGCCAGGTGCGCGACCAGGCCGAGCACCTGAAGACCGCCGTGCAGATGGCCGTGCTGATCCACAACTTCAAGCGCCGCGGCGGCATCGGCGGCTACAGCGCCGGCGAGCGCATCGTGGACATCATCGCCACCGACATCCAGACCCGCGAGCTGCAGAAGCAGATCATCAAG…
Chadox1tHIVconsv62_SIXTYTWO	+	1201		1423	1	mRNA#378_1_copies:polyA_is_-1	-1	-1	HIV_gag_pol__TSS Splice acceptor/donors END	Possible 3' truncation of HIV_gag_pol		MQEFGIPYNPQSQGVVESMNNELKK	AGATCTCCCTATCAGTGATAGAGATCGTCGACGAGCTCGTTTAGTGAACCGTCAGATCGCCTGGAGACGCCATCCACGCTGTTTTGACCTCCATAGAAGACACCGGGACCGATCCAGCCTCCGGTTAAGCTTGGTACCTTATCCACCATGCAGGAGTTCGGCATCCCCTACAACCCTCAGAGCCAGGGCGTGGTGGAGAGCATGAACAACGAGCTGAAGAAGA
Chadox1tHIVconsv62_SIXTYTWO	+	1201	3039 3051	4198	1	mRNA#312_1_copies:polyA_is_-1	-1	-1	HIV_gag_pol__TSS Splice acceptor/donors :AA_TG END	none from list		MQEFGIPYNPQSQGVVESMNNELKKIIGQVRDQAEHLKTAVQMAVLIHNFKRRGGIGGYSAGERIVDIIATDIQTRELQKQIIKIQNFRVYYRDSRDPLWKGPAKLLWRGEGAVVIQDNSEIKVVPRRKAKIIRDYGKQMAGDDCVASRQDEDFNLPPVVAKEIVASCDKCQLKGEAIHGQVDCSPGMWQLDCTHLEGKIILVAVHVASGYAEIQKQGQGQWTYQIYQEPYKNLKTGKYALPGRWKPKMIGGIGGFIKVRQYDQIPIEICGHKAIGTVLIGPTPVNIIGRNLLTQIGCTLNFPISPIETVPVKLKPGMDGPKVKQWPLTEEKIKALVEICTEMEKEGKISKIGPENPYNTPVFAIKKKDSTRWRKLVDFRELNKRTQDFWEVQLGIPHP…	AGATCTCCCTATCAGTGATAGAGATCGTCGACGAGCTCGTTTAGTGAACCGTCAGATCGCCTGGAGACGCCATCCACGCTGTTTTGACCTCCATAGAAGACACCGGGACCGATCCAGCCTCCGGTTAAGCTTGGTACCTTATCCACCATGCAGGAGTTCGGCATCCCCTACAACCCTCAGAGCCAGGGCGTGGTGGAGAGCATGAACAACGAGCTGAAGAAGATCATCGGCCAGGTGCGCGACCAGGCCGAGCACCTGAAGACCGCCGTGCAGATGGCCGTGCTGATCCACAACTTCAAGCGCCGCGGCGGCATCGGCGGCTACAGCGCCGGCGAGCGCATCGTGGACATCATCGCCACCGACATCCAGACCCGCGAGCTGCAGAAGCAGATCATCAAG…
Chadox1tHIVconsv62_SIXTYTWO	+	1218		4198	1	mRNA#365_1_copies:polyA_is_-1	-1	-1	HIV_gag_pol__TSS,HIV_gag_pol Splice acceptor/donors END	HIV_gag_pol		MQEFGIPYNPQSQGVVESMNNELKKIIGQVRDQAEHLKTAVQMAVLIHNFKRRGGIGGYSAGERIVDIIATDIQTRELQKQIIKIQNFRVYYRDSRDPLWKGPAKLLWRGEGAVVIQDNSEIKVVPRRKAKIIRDYGKQMAGDDCVASRQDEDFNLPPVVAKEIVASCDKCQLKGEAIHGQVDCSPGMWQLDCTHLEGKIILVAVHVASGYAEIQKQGQGQWTYQIYQEPYKNLKTGKYALPGRWKPKMIGGIGGFIKVRQYDQIPIEICGHKAIGTVLIGPTPVNIIGRNLLTQIGCTLNFPISPIETVPVKLKPGMDGPKVKQWPLTEEKIKALVEICTEMEKEGKISKIGPENPYNTPVFAIKKKDSTRWRKLVDFRELNKRTQDFWEVQLGIPHP…
Chadox1tHIVconsv62_SIXTYTWO	+	1201	3185 3199	4198	1	mRNA#463_1_copies:polyA_is_-1	-1	-1	HIV_gag_pol__TSS Splice acceptor/donors :GG_TG END	none from list		MQEFGIPYNPQSQGVVESMNNELKKIIGQVRDQAEHLKTAVQMAVLIHNFKRRGGIGGYSAGERIVDIIATDIQTRELQKQIIKIQNFRVYYRDSRDPLWKGPAKLLWRGEGAVVIQDNSEIKVVPRRKAKIIRDYGKQMAGDDCVASRQDEDFNLPPVVAKEIVASCDKCQLKGEAIHGQVDCSPGMWQLDCTHLEGKIILVAVHVASGYAEIQKQGQGQWTYQIYQEPYKNLKTGKYALPGRWKPKMIGGIGGFIKVRQYDQIPIEICGHKAIGTVLIGPTPVNIIGRNLLTQIGCTLNFPISPIETVPVKLKPGMDGPKVKQWPLTEEKIKALVEICTEMEKEGKISKIGPENPYNTPVFAIKKKDSTRWRKLVDFRELNKRTQDFWEVQLGIPHP…	AGATCTCCCTATCAGTGATAGAGATCGTCGACGAGCTCGTTTAGTGAACCGTCAGATCGCCTGGAGACGCCATCCACGCTGTTTTGACCTCCATAGAAGACACCGGGACCGATCCAGCCTCCGGTTAAGCTTGGTACCTTATCCACCATGCAGGAGTTCGGCATCCCCTACAACCCTCAGAGCCAGGGCGTGGTGGAGAGCATGAACAACGAGCTGAAGAAGATCATCGGCCAGGTGCGCGACCAGGCCGAGCACCTGAAGACCGCCGTGCAGATGGCCGTGCTGATCCACAACTTCAAGCGCCGCGGCGGCATCGGCGGCTACAGCGCCGGCGAGCGCATCGTGGACATCATCGCCACCGACATCCAGACCCGCGAGCTGCAGAAGCAGATCATCAAG…
Chadox1tHIVconsv62_SIXTYTWO	+	1201	3079 3091	4167	1	mRNA#247_1_copies:polyA_is_-1	-1	-1	HIV_gag_pol__TSS Splice acceptor/donors :GC_AG END	none from list		MQEFGIPYNPQSQGVVESMNNELKKIIGQVRDQAEHLKTAVQMAVLIHNFKRRGGIGGYSAGERIVDIIATDIQTRELQKQIIKIQNFRVYYRDSRDPLWKGPAKLLWRGEGAVVIQDNSEIKVVPRRKAKIIRDYGKQMAGDDCVASRQDEDFNLPPVVAKEIVASCDKCQLKGEAIHGQVDCSPGMWQLDCTHLEGKIILVAVHVASGYAEIQKQGQGQWTYQIYQEPYKNLKTGKYALPGRWKPKMIGGIGGFIKVRQYDQIPIEICGHKAIGTVLIGPTPVNIIGRNLLTQIGCTLNFPISPIETVPVKLKPGMDGPKVKQWPLTEEKIKALVEICTEMEKEGKISKIGPENPYNTPVFAIKKKDSTRWRKLVDFRELNKRTQDFWEVQLGIPHP…	AGATCTCCCTATCAGTGATAGAGATCGTCGACGAGCTCGTTTAGTGAACCGTCAGATCGCCTGGAGACGCCATCCACGCTGTTTTGACCTCCATAGAAGACACCGGGACCGATCCAGCCTCCGGTTAAGCTTGGTACCTTATCCACCATGCAGGAGTTCGGCATCCCCTACAACCCTCAGAGCCAGGGCGTGGTGGAGAGCATGAACAACGAGCTGAAGAAGATCATCGGCCAGGTGCGCGACCAGGCCGAGCACCTGAAGACCGCCGTGCAGATGGCCGTGCTGATCCACAACTTCAAGCGCCGCGGCGGCATCGGCGGCTACAGCGCCGGCGAGCGCATCGTGGACATCATCGCCACCGACATCCAGACCCGCGAGCTGCAGAAGCAGATCATCAAG…
Chadox1tHIVconsv62_SIXTYTWO	+	1201	3258 3272	4167	1	mRNA#443_1_copies:polyA_is_-1	-1	-1	HIV_gag_pol__TSS Splice acceptor/donors :CC_TC END	none from list		MQEFGIPYNPQSQGVVESMNNELKKIIGQVRDQAEHLKTAVQMAVLIHNFKRRGGIGGYSAGERIVDIIATDIQTRELQKQIIKIQNFRVYYRDSRDPLWKGPAKLLWRGEGAVVIQDNSEIKVVPRRKAKIIRDYGKQMAGDDCVASRQDEDFNLPPVVAKEIVASCDKCQLKGEAIHGQVDCSPGMWQLDCTHLEGKIILVAVHVASGYAEIQKQGQGQWTYQIYQEPYKNLKTGKYALPGRWKPKMIGGIGGFIKVRQYDQIPIEICGHKAIGTVLIGPTPVNIIGRNLLTQIGCTLNFPISPIETVPVKLKPGMDGPKVKQWPLTEEKIKALVEICTEMEKEGKISKIGPENPYNTPVFAIKKKDSTRWRKLVDFRELNKRTQDFWEVQLGIPHP…	AGATCTCCCTATCAGTGATAGAGATCGTCGACGAGCTCGTTTAGTGAACCGTCAGATCGCCTGGAGACGCCATCCACGCTGTTTTGACCTCCATAGAAGACACCGGGACCGATCCAGCCTCCGGTTAAGCTTGGTACCTTATCCACCATGCAGGAGTTCGGCATCCCCTACAACCCTCAGAGCCAGGGCGTGGTGGAGAGCATGAACAACGAGCTGAAGAAGATCATCGGCCAGGTGCGCGACCAGGCCGAGCACCTGAAGACCGCCGTGCAGATGGCCGTGCTGATCCACAACTTCAAGCGCCGCGGCGGCATCGGCGGCTACAGCGCCGGCGAGCGCATCGTGGACATCATCGCCACCGACATCCAGACCCGCGAGCTGCAGAAGCAGATCATCAAG…
Chadox1tHIVconsv62_SIXTYTWO	+	1201	1333 3601	4036	1	mRNA#392_1_copies:polyA_is_-1	-1	-1	HIV_gag_pol__TSS Splice acceptor/donors :GT_AG END	Possible 5' truncation of HIV_gag_pol		MMTACQGVGGPSHKARVLPIVQNAQGQMVHQALSPRTLNAWVKVVEEKAFSPEVIPMFSALSEGATPQDLNMMLNIVGGHQAAMQMLKETINEEAAEWDRLHPVHAGPIPPGQMREPRGSDIAIPNPLLGLD	AGATCTCCCTATCAGTGATAGAGATCGTCGACGAGCTCGTTTAGTGAACCGTCAGATCGCCTGGAGACGCCATCCACGCTGTTTTGACCTCCATAGAAGACACCGGGACCGATCCAGCCTCCGGTTAAGCTTGGAGATGATGACCGCCTGCCAGGGCGTGGGCGGCCCCAGCCACAAGGCCCGCGTGCTGCCCATCGTGCAGAACGCCCAGGGCCAGATGGTGCACCAGGCCCTGAGCCCTCGCACCCTGAACGCCTGGGTGAAGGTGGTGGAGGAGAAGGCCTTCAGCCCCGAGGTGATCCCCATGTTCAGCGCCCTGAGCGAGGGCGCCACCCCTCAGGACCTGAACATGATGCTGAACATCGTGGGCGGCCACCAGGCCGCCATGCAGATGCTGAA…
Chadox1tHIVconsv62_SIXTYTWO	+	1201	4127 4834	4855	1	mRNA#335_1_copies:polyA_is_-1	-1	-1	HIV_gag_pol__TSS,HIV_gag_pol Splice acceptor/donors :GT_AG END	HIV_gag_pol		MQEFGIPYNPQSQGVVESMNNELKKIIGQVRDQAEHLKTAVQMAVLIHNFKRRGGIGGYSAGERIVDIIATDIQTRELQKQIIKIQNFRVYYRDSRDPLWKGPAKLLWRGEGAVVIQDNSEIKVVPRRKAKIIRDYGKQMAGDDCVASRQDEDFNLPPVVAKEIVASCDKCQLKGEAIHGQVDCSPGMWQLDCTHLEGKIILVAVHVASGYAEIQKQGQGQWTYQIYQEPYKNLKTGKYALPGRWKPKMIGGIGGFIKVRQYDQIPIEICGHKAIGTVLIGPTPVNIIGRNLLTQIGCTLNFPISPIETVPVKLKPGMDGPKVKQWPLTEEKIKALVEICTEMEKEGKISKIGPENPYNTPVFAIKKKDSTRWRKLVDFRELNKRTQDFWEVQLGIPHP…
Chadox1tHIVconsv62_SIXTYTWO	+	1201		3467	1	mRNA#344_1_copies:polyA_is_-1	-1	-1	HIV_gag_pol__TSS Splice acceptor/donors END	Possible 3' truncation of HIV_gag_pol		MQEFGIPYNPQSQGVVESMNNELKKIIGQVRDQAEHLKTAVQMAVLIHNFKRRGGIGGYSAGERIVDIIATDIQTRELQKQIIKIQNFRVYYRDSRDPLWKGPAKLLWRGEGAVVIQDNSEIKVVPRRKAKIIRDYGKQMAGDDCVASRQDEDFNLPPVVAKEIVASCDKCQLKGEAIHGQVDCSPGMWQLDCTHLEGKIILVAVHVASGYAEIQKQGQGQWTYQIYQEPYKNLKTGKYALPGRWKPKMIGGIGGFIKVRQYDQIPIEICGHKAIGTVLIGPTPVNIIGRNLLTQIGCTLNFPISPIETVPVKLKPGMDGPKVKQWPLTEEKIKALVEICTEMEKEGKISKIGPENPYNTPVFAIKKKDSTRWRKLVDFRELNKRTQDFWEVQLGIPHP…	AGATCTCCCTATCAGTGATAGAGATCGTCGACGAGCTCGTTTAGTGAACCGTCAGATCGCCTGGAGACGCCATCCACGCTGTTTTGACCTCCATAGAAGACACCGGGACCGATCCAGCCTCCGGTTAAGCTTGGTACCTTATCCACCATGCAGGAGTTCGGCATCCCCTACAACCCTCAGAGCCAGGGCGTGGTGGAGAGCATGAACAACGAGCTGAAGAAGATCATCGGCCAGGTGCGCGACCAGGCCGAGCACCTGAAGACCGCCGTGCAGATGGCCGTGCTGATCCACAACTTCAAGCGCCGCGGCGGCATCGGCGGCTACAGCGCCGGCGAGCGCATCGTGGACATCATCGCCACCGACATCCAGACCCGCGAGCTGCAGAAGCAGATCATCAAG…
Chadox1tHIVconsv62_SIXTYTWO	+	1234		1741	1	mRNA#368_1_copies:polyA_is_-1	-1	-1	HIV_gag_pol__TSS Splice acceptor/donors END	Possible 3' truncation of HIV_gag_pol		MQEFGIPYNPQSQGVVESMNNELKKIIGQVRDQAEHLKTAVQMAVLIHNFKRRGGIGGYSAGERIVDIIATDIQTRELQKQIIKIQNFRVYYRDSRDPLWKGPAKLLWRGEGAVVIQDNSEIKVVPRRKAK	AGCTCGTTTAGTGAACCGTCAGATCGCCTGGAGACGCCATCCACGCTGTTTTGACCTCCATAGAAGACACCGGGACCGATCCAGCCTCCGGTTAAGCTTGGTACCTTATCCACCATGCAGGAGTTCGGCATCCCCTACAACCCTCAGAGCCAGGGCGTGGTGGAGAGCATGAACAACGAGCTGAAGAAGATCATCGGCCAGGTGCGCGACCAGGCCGAGCACCTGAAGACCGCCGTGCAGATGGCCGTGCTGATCCACAACTTCAAGCGCCGCGGCGGCATCGGCGGCTACAGCGCCGGCGAGCGCATCGTGGACATCATCGCCACCGACATCCAGACCCGCGAGCTGCAGAAGCAGATCATCAAGATCCAGAACTTCCGCGTGTACTACCGCGACAGC…
Chadox1tHIVconsv62_SIXTYTWO	+	1201	3086 3098 3109 3130	4167	1	mRNA#396_1_copies:polyA_is_-1	-1	-1	HIV_gag_pol__TSS Splice acceptor/donors :GG_CC:GC_AG END	none from list		MQEFGIPYNPQSQGVVESMNNELKKIIGQVRDQAEHLKTAVQMAVLIHNFKRRGGIGGYSAGERIVDIIATDIQTRELQKQIIKIQNFRVYYRDSRDPLWKGPAKLLWRGEGAVVIQDNSEIKVVPRRKAKIIRDYGKQMAGDDCVASRQDEDFNLPPVVAKEIVASCDKCQLKGEAIHGQVDCSPGMWQLDCTHLEGKIILVAVHVASGYAEIQKQGQGQWTYQIYQEPYKNLKTGKYALPGRWKPKMIGGIGGFIKVRQYDQIPIEICGHKAIGTVLIGPTPVNIIGRNLLTQIGCTLNFPISPIETVPVKLKPGMDGPKVKQWPLTEEKIKALVEICTEMEKEGKISKIGPENPYNTPVFAIKKKDSTRWRKLVDFRELNKRTQDFWEVQLGIPHP…	AGATCTCCCTATCAGTGATAGAGATCGTCGACGAGCTCGTTTAGTGAACCGTCAGATCGCCTGGAGACGCCATCCACGCTGTTTTGACCTCCATAGAAGACACCGGGACCGATCCAGCCTCCGGTTAAGCTTGGTACCTTATCCACCATGCAGGAGTTCGGCATCCCCTACAACCCTCAGAGCCAGGGCGTGGTGGAGAGCATGAACAACGAGCTGAAGAAGATCATCGGCCAGGTGCGCGACCAGGCCGAGCACCTGAAGACCGCCGTGCAGATGGCCGTGCTGATCCACAACTTCAAGCGCCGCGGCGGCATCGGCGGCTACAGCGCCGGCGAGCGCATCGTGGACATCATCGCCACCGACATCCAGACCCGCGAGCTGCAGAAGCAGATCATCAAG…
Chadox1tHIVconsv62_SIXTYTWO	+	1201	3263 3276	4167	1	mRNA#304_1_copies:polyA_is_-1	-1	-1	HIV_gag_pol__TSS Splice acceptor/donors :CG_AT END	none from list		MQEFGIPYNPQSQGVVESMNNELKKIIGQVRDQAEHLKTAVQMAVLIHNFKRRGGIGGYSAGERIVDIIATDIQTRELQKQIIKIQNFRVYYRDSRDPLWKGPAKLLWRGEGAVVIQDNSEIKVVPRRKAKIIRDYGKQMAGDDCVASRQDEDFNLPPVVAKEIVASCDKCQLKGEAIHGQVDCSPGMWQLDCTHLEGKIILVAVHVASGYAEIQKQGQGQWTYQIYQEPYKNLKTGKYALPGRWKPKMIGGIGGFIKVRQYDQIPIEICGHKAIGTVLIGPTPVNIIGRNLLTQIGCTLNFPISPIETVPVKLKPGMDGPKVKQWPLTEEKIKALVEICTEMEKEGKISKIGPENPYNTPVFAIKKKDSTRWRKLVDFRELNKRTQDFWEVQLGIPHP…	AGATCTCCCTATCAGTGATAGAGATCGTCGACGAGCTCGTTTAGTGAACCGTCAGATCGCCTGGAGACGCCATCCACGCTGTTTTGACCTCCATAGAAGACACCGGGACCGATCCAGCCTCCGGTTAAGCTTGGTACCTTATCCACCATGCAGGAGTTCGGCATCCCCTACAACCCTCAGAGCCAGGGCGTGGTGGAGAGCATGAACAACGAGCTGAAGAAGATCATCGGCCAGGTGCGCGACCAGGCCGAGCACCTGAAGACCGCCGTGCAGATGGCCGTGCTGATCCACAACTTCAAGCGCCGCGGCGGCATCGGCGGCTACAGCGCCGGCGAGCGCATCGTGGACATCATCGCCACCGACATCCAGACCCGCGAGCTGCAGAAGCAGATCATCAAG…
Chadox1tHIVconsv62_SIXTYTWO	+	1201	1516 1531	4198	1	mRNA#488_1_copies:polyA_is_-1	-1	-1	HIV_gag_pol__TSS Splice acceptor/donors :GC_CC END	none from list		MQEFGIPYNPQSQGVVESMNNELKKIIGQVRDQAEHLKTAVQMAVLIHNFKRRGGIGRAHRGHHRHRHPDPRAAEADHQDPELPRVLPRQPRPTVEGPRQAAVARRGRRGDPGQQRDQGGAPPQGQDHPRLRQADGRRRLRGQPPGRGLQPASRGGQGDRGQLRQVPAEGRGHPRPGGLQPRHVAAGLHPPGGQDHPGGRARGQRLRRDPEAGPGPVDLPDLPGALQEPEDRQVRPARPLEAQDDRRHRRLHQGAPVRPDPHRDLRPQGHRHRADRPHPCEHHRPQPADPDRLHPELPHQPHRDRAREAEARHGRPQGEAVAPDRGEDQGPGGDLHRDGEGGQDQQDRPREPLQHPSVRHQEEGQHPLAQAGGLPRAEQAHPGLLGGAAGHPSPQRPEE…	AGATCTCCCTATCAGTGATAGAGATCGTCGACGAGCTCGTTTAGTGAACCGTCAGATCGCCTGGAGACGCCATCCACGCTGTTTTGACCTCCATAGAAGACACCGGGACCGATCCAGCCTCCGGTTAAGCTTGGTACCTTATCCACCATGCAGGAGTTCGGCATCCCCTACAACCCTCAGAGCCAGGGCGTGGTGGAGAGCATGAACAACGAGCTGAAGAAGATCATCGGCCAGGTGCGCGACCAGGCCGAGCACCTGAAGACCGCCGTGCAGATGGCCGTGCTGATCCACAACTTCAAGCGCCGCGGCGGCATCGGGCGAGCGCATCGTGGACATCATCGCCACCGACATCCAGACCCGCGAGCTGCAGAAGCAGATCATCAAGATCCAGAACTTCCG…
Chadox1tHIVconsv62_SIXTYTWO	+	1201	1487 1505	4198	1	mRNA#421_1_copies:polyA_is_-1	-1	-1	HIV_gag_pol__TSS Splice acceptor/donors :CC_CC END	none from list		MQEFGIPYNPQSQGVVESMNNELKKIIGQVRDQAEHLKTAVQMAVLMRRHRRLQRRRAHRGHHRHRHPDPRAAEADHQDPELPRVLPRQPRPTVEGPRQAAVARRGRRGDPGQQRDQGGAPPQGQDHPRLRQADGRRRLRGQPPGRGLQPASRGGQGDRGQLRQVPAEGRGHPRPGGLQPRHVAAGLHPPGGQDHPGGRARGQRLRRDPEAGPGPVDLPDLPGALQEPEDRQVRPARPLEAQDDRRHRRLHQGAPVRPDPHRDLRPQGHRHRADRPHPCEHHRPQPADPDRLHPELPHQPHRDRAREAEARHGRPQGEAVAPDRGEDQGPGGDLHRDGEGGQDQQDRPREPLQHPSVRHQEEGQHPLAQAGGLPRAEQAHPGLLGGAAGHPSPQRPEEE…	AGATCTCCCTATCAGTGATAGAGATCGTCGACGAGCTCGTTTAGTGAACCGTCAGATCGCCTGGAGACGCCATCCACGCTGTTTTGACCTCCATAGAAGACACCGGGACCGATCCAGCCTCCGGTTAAGCTTGGTACCTTATCCACCATGCAGGAGTTCGGCATCCCCTACAACCCTCAGAGCCAGGGCGTGGTGGAGAGCATGAACAACGAGCTGAAGAAGATCATCGGCCAGGTGCGCGACCAGGCCGAGCACCTGAAGACCGCCGTGCAGATGGCCGTGCTGATGCGGCGGCATCGGCGGCTACAGCGCCGGCGAGCGCATCGTGGACATCATCGCCACCGACATCCAGACCCGCGAGCTGCAGAAGCAGATCATCAAGATCCAGAACTTCCGCGT…
Chadox1tHIVconsv62_SIXTYTWO	+	1201		4095	1	mRNA#285_1_copies:polyA_is_-1	-1	-1	HIV_gag_pol__TSS,HIV_gag_pol Splice acceptor/donors END	HIV_gag_pol		MQEFGIPYNPQSQGVVESMNNELKKIIGQVRDQAEHLKTAVQMAVLIHNFKRRGGIGGYSAGERIVDIIATDIQTRELQKQIIKIQNFRVYYRDSRDPLWKGPAKLLWRGEGAVVIQDNSEIKVVPRRKAKIIRDYGKQMAGDDCVASRQDEDFNLPPVVAKEIVASCDKCQLKGEAIHGQVDCSPGMWQLDCTHLEGKIILVAVHVASGYAEIQKQGQGQWTYQIYQEPYKNLKTGKYALPGRWKPKMIGGIGGFIKVRQYDQIPIEICGHKAIGTVLIGPTPVNIIGRNLLTQIGCTLNFPISPIETVPVKLKPGMDGPKVKQWPLTEEKIKALVEICTEMEKEGKISKIGPENPYNTPVFAIKKKDSTRWRKLVDFRELNKRTQDFWEVQLGIPHP…
Chadox1tHIVconsv62_SIXTYTWO	+	1179	1205 1225	4198	1	mRNA#331_1_copies:polyA_is_-1	-1	-1	HIV_gag_pol__TSS,HIV_gag_pol Splice acceptor/donors :TC_GA END	HIV_gag_pol		MQEFGIPYNPQSQGVVESMNNELKKIIGQVRDQAEHLKTAVQMAVLIHNFKRRGGIGGYSAGERIVDIIATDIQTRELQKQIIKIQNFRVYYRDSRDPLWKGPAKLLWRGEGAVVIQDNSEIKVVPRRKAKIIRDYGKQMAGDDCVASRQDEDFNLPPVVAKEIVASCDKCQLKGEAIHGQVDCSPGMWQLDCTHLEGKIILVAVHVASGYAEIQKQGQGQWTYQIYQEPYKNLKTGKYALPGRWKPKMIGGIGGFIKVRQYDQIPIEICGHKAIGTVLIGPTPVNIIGRNLLTQIGCTLNFPISPIETVPVKLKPGMDGPKVKQWPLTEEKIKALVEICTEMEKEGKISKIGPENPYNTPVFAIKKKDSTRWRKLVDFRELNKRTQDFWEVQLGIPHP…
Chadox1tHIVconsv62_SIXTYTWO	+	1201		3735	1	mRNA#475_1_copies:polyA_is_-1	-1	-1	HIV_gag_pol__TSS Splice acceptor/donors END	Possible 3' truncation of HIV_gag_pol		MQEFGIPYNPQSQGVVESMNNELKKIIGQVRDQAEHLKTAVQMAVLIHNFKRRGGIGGYSAGERIVDIIATDIQTRELQKQIIKIQNFRVYYRDSRDPLWKGPAKLLWRGEGAVVIQDNSEIKVVPRRKAKIIRDYGKQMAGDDCVASRQDEDFNLPPVVAKEIVASCDKCQLKGEAIHGQVDCSPGMWQLDCTHLEGKIILVAVHVASGYAEIQKQGQGQWTYQIYQEPYKNLKTGKYALPGRWKPKMIGGIGGFIKVRQYDQIPIEICGHKAIGTVLIGPTPVNIIGRNLLTQIGCTLNFPISPIETVPVKLKPGMDGPKVKQWPLTEEKIKALVEICTEMEKEGKISKIGPENPYNTPVFAIKKKDSTRWRKLVDFRELNKRTQDFWEVQLGIPHP…	AGATCTCCCTATCAGTGATAGAGATCGTCGACGAGCTCGTTTAGTGAACCGTCAGATCGCCTGGAGACGCCATCCACGCTGTTTTGACCTCCATAGAAGACACCGGGACCGATCCAGCCTCCGGTTAAGCTTGGTACCTTATCCACCATGCAGGAGTTCGGCATCCCCTACAACCCTCAGAGCCAGGGCGTGGTGGAGAGCATGAACAACGAGCTGAAGAAGATCATCGGCCAGGTGCGCGACCAGGCCGAGCACCTGAAGACCGCCGTGCAGATGGCCGTGCTGATCCACAACTTCAAGCGCCGCGGCGGCATCGGCGGCTACAGCGCCGGCGAGCGCATCGTGGACATCATCGCCACCGACATCCAGACCCGCGAGCTGCAGAAGCAGATCATCAAG…
Chadox1tHIVconsv62_SIXTYTWO	+	1234		3978	1	mRNA#347_1_copies:polyA_is_-1	-1	-1	HIV_gag_pol__TSS Splice acceptor/donors END	Possible 3' truncation of HIV_gag_pol		MQEFGIPYNPQSQGVVESMNNELKKIIGQVRDQAEHLKTAVQMAVLIHNFKRRGGIGGYSAGERIVDIIATDIQTRELQKQIIKIQNFRVYYRDSRDPLWKGPAKLLWRGEGAVVIQDNSEIKVVPRRKAKIIRDYGKQMAGDDCVASRQDEDFNLPPVVAKEIVASCDKCQLKGEAIHGQVDCSPGMWQLDCTHLEGKIILVAVHVASGYAEIQKQGQGQWTYQIYQEPYKNLKTGKYALPGRWKPKMIGGIGGFIKVRQYDQIPIEICGHKAIGTVLIGPTPVNIIGRNLLTQIGCTLNFPISPIETVPVKLKPGMDGPKVKQWPLTEEKIKALVEICTEMEKEGKISKIGPENPYNTPVFAIKKKDSTRWRKLVDFRELNKRTQDFWEVQLGIPHP…	AGCTCGTTTAGTGAACCGTCAGATCGCCTGGAGACGCCATCCACGCTGTTTTGACCTCCATAGAAGACACCGGGACCGATCCAGCCTCCGGTTAAGCTTGGTACCTTATCCACCATGCAGGAGTTCGGCATCCCCTACAACCCTCAGAGCCAGGGCGTGGTGGAGAGCATGAACAACGAGCTGAAGAAGATCATCGGCCAGGTGCGCGACCAGGCCGAGCACCTGAAGACCGCCGTGCAGATGGCCGTGCTGATCCACAACTTCAAGCGCCGCGGCGGCATCGGCGGCTACAGCGCCGGCGAGCGCATCGTGGACATCATCGCCACCGACATCCAGACCCGCGAGCTGCAGAAGCAGATCATCAAGATCCAGAACTTCCGCGTGTACTACCGCGACAGC…
Chadox1tHIVconsv62_SIXTYTWO	+	1234		4114	1	mRNA#343_1_copies:polyA_is_-1	-1	-1	HIV_gag_pol__TSS,HIV_gag_pol Splice acceptor/donors END	HIV_gag_pol		MQEFGIPYNPQSQGVVESMNNELKKIIGQVRDQAEHLKTAVQMAVLIHNFKRRGGIGGYSAGERIVDIIATDIQTRELQKQIIKIQNFRVYYRDSRDPLWKGPAKLLWRGEGAVVIQDNSEIKVVPRRKAKIIRDYGKQMAGDDCVASRQDEDFNLPPVVAKEIVASCDKCQLKGEAIHGQVDCSPGMWQLDCTHLEGKIILVAVHVASGYAEIQKQGQGQWTYQIYQEPYKNLKTGKYALPGRWKPKMIGGIGGFIKVRQYDQIPIEICGHKAIGTVLIGPTPVNIIGRNLLTQIGCTLNFPISPIETVPVKLKPGMDGPKVKQWPLTEEKIKALVEICTEMEKEGKISKIGPENPYNTPVFAIKKKDSTRWRKLVDFRELNKRTQDFWEVQLGIPHP…
Chadox1tHIVconsv62_SIXTYTWO	+	1201	2171 2183	4198	1	mRNA#380_1_copies:polyA_is_-1	-1	-1	HIV_gag_pol__TSS Splice acceptor/donors :CG_GC END	none from list		MQEFGIPYNPQSQGVVESMNNELKKIIGQVRDQAEHLKTAVQMAVLIHNFKRRGGIGGYSAGERIVDIIATDIQTRELQKQIIKIQNFRVYYRDSRDPLWKGPAKLLWRGEGAVVIQDNSEIKVVPRRKAKIIRDYGKQMAGDDCVASRQDEDFNLPPVVAKEIVASCDKCQLKGEAIHGQVDCSPGMWQLDCTHLEGKIILVAVHVASGYAEIQKQGQGQWTYQIYQEPYKNLKTGKYALPGRWKPKMIGGIGGFIKVRQYDQIPIEICGHKAIDRPHPCEHHRPQPADPDRLHPELPHQPHRDRAREAEARHGRPQGEAVAPDRGEDQGPGGDLHRDGEGGQDQQDRPREPLQHPSVRHQEEGQHPLAQAGGLPRAEQAHPGLLGGAAGHPSPQRPE…	AGATCTCCCTATCAGTGATAGAGATCGTCGACGAGCTCGTTTAGTGAACCGTCAGATCGCCTGGAGACGCCATCCACGCTGTTTTGACCTCCATAGAAGACACCGGGACCGATCCAGCCTCCGGTTAAGCTTGGTACCTTATCCACCATGCAGGAGTTCGGCATCCCCTACAACCCTCAGAGCCAGGGCGTGGTGGAGAGCATGAACAACGAGCTGAAGAAGATCATCGGCCAGGTGCGCGACCAGGCCGAGCACCTGAAGACCGCCGTGCAGATGGCCGTGCTGATCCACAACTTCAAGCGCCGCGGCGGCATCGGCGGCTACAGCGCCGGCGAGCGCATCGTGGACATCATCGCCACCGACATCCAGACCCGCGAGCTGCAGAAGCAGATCATCAAG…
Chadox1tHIVconsv62_SIXTYTWO	+	1201	1969 2233	4198	1	mRNA#284_1_copies:polyA_is_-1	-1	-1	HIV_gag_pol__TSS Splice acceptor/donors :CC_AG END	none from list		MQEFGIPYNPQSQGVVESMNNELKKIIGQVRDQAEHLKTAVQMAVLIHNFKRRGGIGGYSAGERIVDIIATDIQTRELQKQIIKIQNFRVYYRDSRDPLWKGPAKLLWRGEGAVVIQDNSEIKVVPRRKAKIIRDYGKQMAGDDCVASRQDEDFNLPPVVAKEIVASCDKCQLKGEAIHGQVDCSPGMWQLDCTHLEGKIILVAVHVDRLHPELPHQPHRDRAREAEARHGRPQGEAVAPDRGEDQGPGGDLHRDGEGGQDQQDRPREPLQHPSVRHQEEGQHPLAQAGGLPRAEQAHPGLLGGAAGHPSPQRPEEEAQRDRAGRGRRLLQRAPGQGLPQVHRLHHPQHQQRDPWRALPVQRAAHGLEGQPRHLPVQHDQDPGALPQAEPRHRDLPVHG…	AGATCTCCCTATCAGTGATAGAGATCGTCGACGAGCTCGTTTAGTGAACCGTCAGATCGCCTGGAGACGCCATCCACGCTGTTTTGACCTCCATAGAAGACACCGGGACCGATCCAGCCTCCGGTTAAGCTTGGTACCTTATCCACCATGCAGGAGTTCGGCATCCCCTACAACCCTCAGAGCCAGGGCGTGGTGGAGAGCATGAACAACGAGCTGAAGAAGATCATCGGCCAGGTGCGCGACCAGGCCGAGCACCTGAAGACCGCCGTGCAGATGGCCGTGCTGATCCACAACTTCAAGCGCCGCGGCGGCATCGGCGGCTACAGCGCCGGCGAGCGCATCGTGGACATCATCGCCACCGACATCCAGACCCGCGAGCTGCAGAAGCAGATCATCAAG…
Chadox1tHIVconsv62_SIXTYTWO	+	1201	2297 2309	4167	1	mRNA#334_1_copies:polyA_is_-1	-1	-1	HIV_gag_pol__TSS Splice acceptor/donors :CA_CC END	none from list		MQEFGIPYNPQSQGVVESMNNELKKIIGQVRDQAEHLKTAVQMAVLIHNFKRRGGIGGYSAGERIVDIIATDIQTRELQKQIIKIQNFRVYYRDSRDPLWKGPAKLLWRGEGAVVIQDNSEIKVVPRRKAKIIRDYGKQMAGDDCVASRQDEDFNLPPVVAKEIVASCDKCQLKGEAIHGQVDCSPGMWQLDCTHLEGKIILVAVHVASGYAEIQKQGQGQWTYQIYQEPYKNLKTGKYALPGRWKPKMIGGIGGFIKVRQYDQIPIEICGHKAIGTVLIGPTPVNIIGRNLLTQIGCTLNFPISPIETVPVKLKPGQGEAVAPDRGEDQGPGGDLHRDGEGGQDQQDRPREPLQHPSVRHQEEGQHPLAQAGGLPRAEQAHPGLLGGAAGHPSPQRPE…	AGATCTCCCTATCAGTGATAGAGATCGTCGACGAGCTCGTTTAGTGAACCGTCAGATCGCCTGGAGACGCCATCCACGCTGTTTTGACCTCCATAGAAGACACCGGGACCGATCCAGCCTCCGGTTAAGCTTGGTACCTTATCCACCATGCAGGAGTTCGGCATCCCCTACAACCCTCAGAGCCAGGGCGTGGTGGAGAGCATGAACAACGAGCTGAAGAAGATCATCGGCCAGGTGCGCGACCAGGCCGAGCACCTGAAGACCGCCGTGCAGATGGCCGTGCTGATCCACAACTTCAAGCGCCGCGGCGGCATCGGCGGCTACAGCGCCGGCGAGCGCATCGTGGACATCATCGCCACCGACATCCAGACCCGCGAGCTGCAGAAGCAGATCATCAAG…
Chadox1tHIVconsv62_SIXTYTWO	+	1201		4878	1	mRNA#297_1_copies:polyA_is_-1	-1	-1	HIV_gag_pol__TSS,HIV_gag_pol Splice acceptor/donors END	HIV_gag_pol		MQEFGIPYNPQSQGVVESMNNELKKIIGQVRDQAEHLKTAVQMAVLIHNFKRRGGIGGYSAGERIVDIIATDIQTRELQKQIIKIQNFRVYYRDSRDPLWKGPAKLLWRGEGAVVIQDNSEIKVVPRRKAKIIRDYGKQMAGDDCVASRQDEDFNLPPVVAKEIVASCDKCQLKGEAIHGQVDCSPGMWQLDCTHLEGKIILVAVHVASGYAEIQKQGQGQWTYQIYQEPYKNLKTGKYALPGRWKPKMIGGIGGFIKVRQYDQIPIEICGHKAIGTVLIGPTPVNIIGRNLLTQIGCTLNFPISPIETVPVKLKPGMDGPKVKQWPLTEEKIKALVEICTEMEKEGKISKIGPENPYNTPVFAIKKKDSTRWRKLVDFRELNKRTQDFWEVQLGIPHP…
Chadox1tHIVconsv62_SIXTYTWO	+	1201		4926	1	mRNA#290_1_copies:polyA_is_-1	-1	-1	HIV_gag_pol__TSS,HIV_gag_pol Splice acceptor/donors END	HIV_gag_pol		MQEFGIPYNPQSQGVVESMNNELKKIIGQVRDQAEHLKTAVQMAVLIHNFKRRGGIGGYSAGERIVDIIATDIQTRELQKQIIKIQNFRVYYRDSRDPLWKGPAKLLWRGEGAVVIQDNSEIKVVPRRKAKIIRDYGKQMAGDDCVASRQDEDFNLPPVVAKEIVASCDKCQLKGEAIHGQVDCSPGMWQLDCTHLEGKIILVAVHVASGYAEIQKQGQGQWTYQIYQEPYKNLKTGKYALPGRWKPKMIGGIGGFIKVRQYDQIPIEICGHKAIGTVLIGPTPVNIIGRNLLTQIGCTLNFPISPIETVPVKLKPGMDGPKVKQWPLTEEKIKALVEICTEMEKEGKISKIGPENPYNTPVFAIKKKDSTRWRKLVDFRELNKRTQDFWEVQLGIPHP…
Chadox1tHIVconsv62_SIXTYTWO	+	1201		1741	1	mRNA#398_1_copies:polyA_is_-1	-1	-1	HIV_gag_pol__TSS Splice acceptor/donors END	Possible 3' truncation of HIV_gag_pol		MQEFGIPYNPQSQGVVESMNNELKKIIGQVRDQAEHLKTAVQMAVLIHNFKRRGGIGGYSAGERIVDIIATDIQTRELQKQIIKIQNFRVYYRDSRDPLWKGPAKLLWRGEGAVVIQDNSEIKVVPRRKAK	AGATCTCCCTATCAGTGATAGAGATCGTCGACGAGCTCGTTTAGTGAACCGTCAGATCGCCTGGAGACGCCATCCACGCTGTTTTGACCTCCATAGAAGACACCGGGACCGATCCAGCCTCCGGTTAAGCTTGGTACCTTATCCACCATGCAGGAGTTCGGCATCCCCTACAACCCTCAGAGCCAGGGCGTGGTGGAGAGCATGAACAACGAGCTGAAGAAGATCATCGGCCAGGTGCGCGACCAGGCCGAGCACCTGAAGACCGCCGTGCAGATGGCCGTGCTGATCCACAACTTCAAGCGCCGCGGCGGCATCGGCGGCTACAGCGCCGGCGAGCGCATCGTGGACATCATCGCCACCGACATCCAGACCCGCGAGCTGCAGAAGCAGATCATCAAG…
Chadox1tHIVconsv62_SIXTYTWO	+	1201	1333 2776	4167	1	mRNA#315_1_copies:polyA_is_-1	-1	-1	HIV_gag_pol__TSS Splice acceptor/donors :GT_AG END	Possible 5' truncation of HIV_gag_pol		MDDLYIGSDLEIGQHRTKIEELRQHLLRWGFTTPDKKHQKEPPFHWMGYELHPDKWTVQPIVLPEKDSWTVNDIQKLVGKLNWASQIYKCFNCGKEGHLARNCRAPRKKGCWKCGKEGHQMKDCTERQANFLGKIWPSNKGRPGNFPQSRPEPSAPPIAGTTSTLQEQIGWMTNNPPIPVGEIYKRWIIMGLNKIVRMYSPTSILDIKQGPKEPFRDYVDRFYKTLRAEQASQEVKNWMTETLLVQNANPDCKTILKALGPAATLEEMMTACQGVGGPSHKARVLPIVQNAQGQMVHQALSPRTLNAWVKVVEEKAFSPEVIPMFSALSEGATPQDLNMMLNIVGGHQAAMQMLKETINEEAAEWDRLHPVHAGPIPPGQMREPRGSDIAIPNPLLGLD	AGATCTCCCTATCAGTGATAGAGATCGTCGACGAGCTCGTTTAGTGAACCGTCAGATCGCCTGGAGACGCCATCCACGCTGTTTTGACCTCCATAGAAGACACCGGGACCGATCCAGCCTCCGGTTAAGCTTGAACCCCGACATCGTGATCTACCAGTACATGGACGACCTGTACATCGGCAGCGACCTGGAGATCGGCCAGCACCGCACCAAGATCGAGGAGCTGCGCCAGCACCTGCTGCGCTGGGGCTTCACCACCCCTGACAAGAAGCACCAGAAGGAGCCACCCTTCCACTGGATGGGCTACGAGCTGCACCCCGACAAGTGGACCGTGCAGCCCATCGTGCTGCCCGAGAAGGACAGCTGGACCGTGAACGACATCCAGAAGCTGGTGGGCAA…
Chadox1tHIVconsv62_SIXTYTWO	+	1201	4127 13489	13504	1	mRNA#226_1_copies:polyA_is_-1	-1	-1	HIV_gag_pol__TSS,HIV_gag_pol Splice acceptor/donors :GT_AC END	HIV_gag_pol		MQEFGIPYNPQSQGVVESMNNELKKIIGQVRDQAEHLKTAVQMAVLIHNFKRRGGIGGYSAGERIVDIIATDIQTRELQKQIIKIQNFRVYYRDSRDPLWKGPAKLLWRGEGAVVIQDNSEIKVVPRRKAKIIRDYGKQMAGDDCVASRQDEDFNLPPVVAKEIVASCDKCQLKGEAIHGQVDCSPGMWQLDCTHLEGKIILVAVHVASGYAEIQKQGQGQWTYQIYQEPYKNLKTGKYALPGRWKPKMIGGIGGFIKVRQYDQIPIEICGHKAIGTVLIGPTPVNIIGRNLLTQIGCTLNFPISPIETVPVKLKPGMDGPKVKQWPLTEEKIKALVEICTEMEKEGKISKIGPENPYNTPVFAIKKKDSTRWRKLVDFRELNKRTQDFWEVQLGIPHP…
Chadox1tHIVconsv62_SIXTYTWO	+	1201	2334 2346	3997	1	mRNA#239_1_copies:polyA_is_-1	-1	-1	HIV_gag_pol__TSS Splice acceptor/donors :GA_AT END	none from list		MQEFGIPYNPQSQGVVESMNNELKKIIGQVRDQAEHLKTAVQMAVLIHNFKRRGGIGGYSAGERIVDIIATDIQTRELQKQIIKIQNFRVYYRDSRDPLWKGPAKLLWRGEGAVVIQDNSEIKVVPRRKAKIIRDYGKQMAGDDCVASRQDEDFNLPPVVAKEIVASCDKCQLKGEAIHGQVDCSPGMWQLDCTHLEGKIILVAVHVASGYAEIQKQGQGQWTYQIYQEPYKNLKTGKYALPGRWKPKMIGGIGGFIKVRQYDQIPIEICGHKAIGTVLIGPTPVNIIGRNLLTQIGCTLNFPISPIETVPVKLKPGMDGPKVKQWPLTQGPGGDLHRDGEGGQDQQDRPREPLQHPSVRHQEEGQHPLAQAGGLPRAEQAHPGLLGGAAGHPSPQRPE…	AGATCTCCCTATCAGTGATAGAGATCGTCGACGAGCTCGTTTAGTGAACCGTCAGATCGCCTGGAGACGCCATCCACGCTGTTTTGACCTCCATAGAAGACACCGGGACCGATCCAGCCTCCGGTTAAGCTTGGTACCTTATCCACCATGCAGGAGTTCGGCATCCCCTACAACCCTCAGAGCCAGGGCGTGGTGGAGAGCATGAACAACGAGCTGAAGAAGATCATCGGCCAGGTGCGCGACCAGGCCGAGCACCTGAAGACCGCCGTGCAGATGGCCGTGCTGATCCACAACTTCAAGCGCCGCGGCGGCATCGGCGGCTACAGCGCCGGCGAGCGCATCGTGGACATCATCGCCACCGACATCCAGACCCGCGAGCTGCAGAAGCAGATCATCAAG…
Chadox1tHIVconsv62_SIXTYTWO	+	1201	4085 16576	16643	1	mRNA#462_1_copies:polyA_is_-1	-1	-1	HIV_gag_pol__TSS,HIV_gag_pol Splice acceptor/donors :GT_AG END	HIV_gag_pol		MQEFGIPYNPQSQGVVESMNNELKKIIGQVRDQAEHLKTAVQMAVLIHNFKRRGGIGGYSAGERIVDIIATDIQTRELQKQIIKIQNFRVYYRDSRDPLWKGPAKLLWRGEGAVVIQDNSEIKVVPRRKAKIIRDYGKQMAGDDCVASRQDEDFNLPPVVAKEIVASCDKCQLKGEAIHGQVDCSPGMWQLDCTHLEGKIILVAVHVASGYAEIQKQGQGQWTYQIYQEPYKNLKTGKYALPGRWKPKMIGGIGGFIKVRQYDQIPIEICGHKAIGTVLIGPTPVNIIGRNLLTQIGCTLNFPISPIETVPVKLKPGMDGPKVKQWPLTEEKIKALVEICTEMEKEGKISKIGPENPYNTPVFAIKKKDSTRWRKLVDFRELNKRTQDFWEVQLGIPHP…
Chadox1tHIVconsv62_SIXTYTWO	+	1201	4206 4500	4970	1	mRNA#456_1_copies:polyA_is_-1	-1	-1	HIV_gag_pol__TSS,HIV_gag_pol,pIX Splice acceptor/donors :GT_AG END	HIV_gag_pol		MQEFGIPYNPQSQGVVESMNNELKKIIGQVRDQAEHLKTAVQMAVLIHNFKRRGGIGGYSAGERIVDIIATDIQTRELQKQIIKIQNFRVYYRDSRDPLWKGPAKLLWRGEGAVVIQDNSEIKVVPRRKAKIIRDYGKQMAGDDCVASRQDEDFNLPPVVAKEIVASCDKCQLKGEAIHGQVDCSPGMWQLDCTHLEGKIILVAVHVASGYAEIQKQGQGQWTYQIYQEPYKNLKTGKYALPGRWKPKMIGGIGGFIKVRQYDQIPIEICGHKAIGTVLIGPTPVNIIGRNLLTQIGCTLNFPISPIETVPVKLKPGMDGPKVKQWPLTEEKIKALVEICTEMEKEGKISKIGPENPYNTPVFAIKKKDSTRWRKLVDFRELNKRTQDFWEVQLGIPHP…
Chadox1tHIVconsv62_SIXTYTWO	+	1218		3997	1	mRNA#482_1_copies:polyA_is_-1	-1	-1	HIV_gag_pol__TSS Splice acceptor/donors END	Possible 3' truncation of HIV_gag_pol		MQEFGIPYNPQSQGVVESMNNELKKIIGQVRDQAEHLKTAVQMAVLIHNFKRRGGIGGYSAGERIVDIIATDIQTRELQKQIIKIQNFRVYYRDSRDPLWKGPAKLLWRGEGAVVIQDNSEIKVVPRRKAKIIRDYGKQMAGDDCVASRQDEDFNLPPVVAKEIVASCDKCQLKGEAIHGQVDCSPGMWQLDCTHLEGKIILVAVHVASGYAEIQKQGQGQWTYQIYQEPYKNLKTGKYALPGRWKPKMIGGIGGFIKVRQYDQIPIEICGHKAIGTVLIGPTPVNIIGRNLLTQIGCTLNFPISPIETVPVKLKPGMDGPKVKQWPLTEEKIKALVEICTEMEKEGKISKIGPENPYNTPVFAIKKKDSTRWRKLVDFRELNKRTQDFWEVQLGIPHP…	ATAGAGATCGTCGACGAGCTCGTTTAGTGAACCGTCAGATCGCCTGGAGACGCCATCCACGCTGTTTTGACCTCCATAGAAGACACCGGGACCGATCCAGCCTCCGGTTAAGCTTGGTACCTTATCCACCATGCAGGAGTTCGGCATCCCCTACAACCCTCAGAGCCAGGGCGTGGTGGAGAGCATGAACAACGAGCTGAAGAAGATCATCGGCCAGGTGCGCGACCAGGCCGAGCACCTGAAGACCGCCGTGCAGATGGCCGTGCTGATCCACAACTTCAAGCGCCGCGGCGGCATCGGCGGCTACAGCGCCGGCGAGCGCATCGTGGACATCATCGCCACCGACATCCAGACCCGCGAGCTGCAGAAGCAGATCATCAAGATCCAGAACTTCCGCGT…
Chadox1tHIVconsv62_SIXTYTWO	+	1201		1798	1	mRNA#199_1_copies:polyA_is_-1	-1	-1	HIV_gag_pol__TSS Splice acceptor/donors END	Possible 3' truncation of HIV_gag_pol		MQEFGIPYNPQSQGVVESMNNELKKIIGQVRDQAEHLKTAVQMAVLIHNFKRRGGIGGYSAGERIVDIIATDIQTRELQKQIIKIQNFRVYYRDSRDPLWKGPAKLLWRGEGAVVIQDNSEIKVVPRRKAKIIRDYGKQMAGDDCVASRQ	AGATCTCCCTATCAGTGATAGAGATCGTCGACGAGCTCGTTTAGTGAACCGTCAGATCGCCTGGAGACGCCATCCACGCTGTTTTGACCTCCATAGAAGACACCGGGACCGATCCAGCCTCCGGTTAAGCTTGGTACCTTATCCACCATGCAGGAGTTCGGCATCCCCTACAACCCTCAGAGCCAGGGCGTGGTGGAGAGCATGAACAACGAGCTGAAGAAGATCATCGGCCAGGTGCGCGACCAGGCCGAGCACCTGAAGACCGCCGTGCAGATGGCCGTGCTGATCCACAACTTCAAGCGCCGCGGCGGCATCGGCGGCTACAGCGCCGGCGAGCGCATCGTGGACATCATCGCCACCGACATCCAGACCCGCGAGCTGCAGAAGCAGATCATCAAG…
Chadox1tHIVconsv62_SIXTYTWO	+	1201	3981 16695 16814 27123	27138	1	mRNA#221_1_copies:polyA_is_-1	-1	-1	HIV_gag_pol__TSS Splice acceptor/donors :CC_AG:CG_AG END	none from list		MQEFGIPYNPQSQGVVESMNNELKKIIGQVRDQAEHLKTAVQMAVLIHNFKRRGGIGGYSAGERIVDIIATDIQTRELQKQIIKIQNFRVYYRDSRDPLWKGPAKLLWRGEGAVVIQDNSEIKVVPRRKAKIIRDYGKQMAGDDCVASRQDEDFNLPPVVAKEIVASCDKCQLKGEAIHGQVDCSPGMWQLDCTHLEGKIILVAVHVASGYAEIQKQGQGQWTYQIYQEPYKNLKTGKYALPGRWKPKMIGGIGGFIKVRQYDQIPIEICGHKAIGTVLIGPTPVNIIGRNLLTQIGCTLNFPISPIETVPVKLKPGMDGPKVKQWPLTEEKIKALVEICTEMEKEGKISKIGPENPYNTPVFAIKKKDSTRWRKLVDFRELNKRTQDFWEVQLGIPHP…	AGATCTCCCTATCAGTGATAGAGATCGTCGACGAGCTCGTTTAGTGAACCGTCAGATCGCCTGGAGACGCCATCCACGCTGTTTTGACCTCCATAGAAGACACCGGGACCGATCCAGCCTCCGGTTAAGCTTGGTACCTTATCCACCATGCAGGAGTTCGGCATCCCCTACAACCCTCAGAGCCAGGGCGTGGTGGAGAGCATGAACAACGAGCTGAAGAAGATCATCGGCCAGGTGCGCGACCAGGCCGAGCACCTGAAGACCGCCGTGCAGATGGCCGTGCTGATCCACAACTTCAAGCGCCGCGGCGGCATCGGCGGCTACAGCGCCGGCGAGCGCATCGTGGACATCATCGCCACCGACATCCAGACCCGCGAGCTGCAGAAGCAGATCATCAAG…
Chadox1tHIVconsv62_SIXTYTWO	+	1201		2480	1	mRNA#401_1_copies:polyA_is_-1	-1	-1	HIV_gag_pol__TSS Splice acceptor/donors END	Possible 3' truncation of HIV_gag_pol		MQEFGIPYNPQSQGVVESMNNELKKIIGQVRDQAEHLKTAVQMAVLIHNFKRRGGIGGYSAGERIVDIIATDIQTRELQKQIIKIQNFRVYYRDSRDPLWKGPAKLLWRGEGAVVIQDNSEIKVVPRRKAKIIRDYGKQMAGDDCVASRQDEDFNLPPVVAKEIVASCDKCQLKGEAIHGQVDCSPGMWQLDCTHLEGKIILVAVHVASGYAEIQKQGQGQWTYQIYQEPYKNLKTGKYALPGRWKPKMIGGIGGFIKVRQYDQIPIEICGHKAIGTVLIGPTPVNIIGRNLLTQIGCTLNFPISPIETVPVKLKPGMDGPKVKQWPLTEEKIKALVEICTEMEKEGKISKIGPENPYNTPVFAIKKKDSTRWRKLV	AGATCTCCCTATCAGTGATAGAGATCGTCGACGAGCTCGTTTAGTGAACCGTCAGATCGCCTGGAGACGCCATCCACGCTGTTTTGACCTCCATAGAAGACACCGGGACCGATCCAGCCTCCGGTTAAGCTTGGTACCTTATCCACCATGCAGGAGTTCGGCATCCCCTACAACCCTCAGAGCCAGGGCGTGGTGGAGAGCATGAACAACGAGCTGAAGAAGATCATCGGCCAGGTGCGCGACCAGGCCGAGCACCTGAAGACCGCCGTGCAGATGGCCGTGCTGATCCACAACTTCAAGCGCCGCGGCGGCATCGGCGGCTACAGCGCCGGCGAGCGCATCGTGGACATCATCGCCACCGACATCCAGACCCGCGAGCTGCAGAAGCAGATCATCAAG…
Chadox1tHIVconsv62_SIXTYTWO	+	1201	2192 2207	4137	1	mRNA#302_1_copies:polyA_is_-1	-1	-1	HIV_gag_pol__TSS Splice acceptor/donors :CA_CA END	none from list		MQEFGIPYNPQSQGVVESMNNELKKIIGQVRDQAEHLKTAVQMAVLIHNFKRRGGIGGYSAGERIVDIIATDIQTRELQKQIIKIQNFRVYYRDSRDPLWKGPAKLLWRGEGAVVIQDNSEIKVVPRRKAKIIRDYGKQMAGDDCVASRQDEDFNLPPVVAKEIVASCDKCQLKGEAIHGQVDCSPGMWQLDCTHLEGKIILVAVHVASGYAEIQKQGQGQWTYQIYQEPYKNLKTGKYALPGRWKPKMIGGIGGFIKVRQYDQIPIEICGHKAIGTVLIGPHRPQPADPDRLHPELPHQPHRDRAREAEARHGRPQGEAVAPDRGEDQGPGGDLHRDGEGGQDQQDRPREPLQHPSVRHQEEGQHPLAQAGGLPRAEQAHPGLLGGAAGHPSPQRPEE…	AGATCTCCCTATCAGTGATAGAGATCGTCGACGAGCTCGTTTAGTGAACCGTCAGATCGCCTGGAGACGCCATCCACGCTGTTTTGACCTCCATAGAAGACACCGGGACCGATCCAGCCTCCGGTTAAGCTTGGTACCTTATCCACCATGCAGGAGTTCGGCATCCCCTACAACCCTCAGAGCCAGGGCGTGGTGGAGAGCATGAACAACGAGCTGAAGAAGATCATCGGCCAGGTGCGCGACCAGGCCGAGCACCTGAAGACCGCCGTGCAGATGGCCGTGCTGATCCACAACTTCAAGCGCCGCGGCGGCATCGGCGGCTACAGCGCCGGCGAGCGCATCGTGGACATCATCGCCACCGACATCCAGACCCGCGAGCTGCAGAAGCAGATCATCAAG…
Chadox1tHIVconsv62_SIXTYTWO	+	1201		1708	1	mRNA#292_1_copies:polyA_is_-1	-1	-1	HIV_gag_pol__TSS Splice acceptor/donors END	Possible 3' truncation of HIV_gag_pol		MQEFGIPYNPQSQGVVESMNNELKKIIGQVRDQAEHLKTAVQMAVLIHNFKRRGGIGGYSAGERIVDIIATDIQTRELQKQIIKIQNFRVYYRDSRDPLWKGPAKLLWRGEGAVVIQDNS	AGATCTCCCTATCAGTGATAGAGATCGTCGACGAGCTCGTTTAGTGAACCGTCAGATCGCCTGGAGACGCCATCCACGCTGTTTTGACCTCCATAGAAGACACCGGGACCGATCCAGCCTCCGGTTAAGCTTGGTACCTTATCCACCATGCAGGAGTTCGGCATCCCCTACAACCCTCAGAGCCAGGGCGTGGTGGAGAGCATGAACAACGAGCTGAAGAAGATCATCGGCCAGGTGCGCGACCAGGCCGAGCACCTGAAGACCGCCGTGCAGATGGCCGTGCTGATCCACAACTTCAAGCGCCGCGGCGGCATCGGCGGCTACAGCGCCGGCGAGCGCATCGTGGACATCATCGCCACCGACATCCAGACCCGCGAGCTGCAGAAGCAGATCATCAAG…
Chadox1tHIVconsv62_SIXTYTWO	+	4466		4970	1	mRNA#203_1_copies:polyA_is_-1	-1	-1	pIX_TSS,pIX Splice acceptor/donors END	pIX_2nd_M	Second initiating M codes for pIX	MTEICAFLCVAAS
Chadox1tHIVconsv62_SIXTYTWO	+	1179	1205 1225	4167	1	mRNA#461_1_copies:polyA_is_-1	-1	-1	HIV_gag_pol__TSS,HIV_gag_pol Splice acceptor/donors :TC_GA END	HIV_gag_pol		MQEFGIPYNPQSQGVVESMNNELKKIIGQVRDQAEHLKTAVQMAVLIHNFKRRGGIGGYSAGERIVDIIATDIQTRELQKQIIKIQNFRVYYRDSRDPLWKGPAKLLWRGEGAVVIQDNSEIKVVPRRKAKIIRDYGKQMAGDDCVASRQDEDFNLPPVVAKEIVASCDKCQLKGEAIHGQVDCSPGMWQLDCTHLEGKIILVAVHVASGYAEIQKQGQGQWTYQIYQEPYKNLKTGKYALPGRWKPKMIGGIGGFIKVRQYDQIPIEICGHKAIGTVLIGPTPVNIIGRNLLTQIGCTLNFPISPIETVPVKLKPGMDGPKVKQWPLTEEKIKALVEICTEMEKEGKISKIGPENPYNTPVFAIKKKDSTRWRKLVDFRELNKRTQDFWEVQLGIPHP…
Chadox1tHIVconsv62_SIXTYTWO	+	1201	2606 2618	4198	1	mRNA#318_1_copies:polyA_is_-1	-1	-1	HIV_gag_pol__TSS Splice acceptor/donors :GC_CA END	none from list		MQEFGIPYNPQSQGVVESMNNELKKIIGQVRDQAEHLKTAVQMAVLIHNFKRRGGIGGYSAGERIVDIIATDIQTRELQKQIIKIQNFRVYYRDSRDPLWKGPAKLLWRGEGAVVIQDNSEIKVVPRRKAKIIRDYGKQMAGDDCVASRQDEDFNLPPVVAKEIVASCDKCQLKGEAIHGQVDCSPGMWQLDCTHLEGKIILVAVHVASGYAEIQKQGQGQWTYQIYQEPYKNLKTGKYALPGRWKPKMIGGIGGFIKVRQYDQIPIEICGHKAIGTVLIGPTPVNIIGRNLLTQIGCTLNFPISPIETVPVKLKPGMDGPKVKQWPLTEEKIKALVEICTEMEKEGKISKIGPENPYNTPVFAIKKKDSTRWRKLVDFRELNKRTQDFWEVQLGIPHP…	AGATCTCCCTATCAGTGATAGAGATCGTCGACGAGCTCGTTTAGTGAACCGTCAGATCGCCTGGAGACGCCATCCACGCTGTTTTGACCTCCATAGAAGACACCGGGACCGATCCAGCCTCCGGTTAAGCTTGGTACCTTATCCACCATGCAGGAGTTCGGCATCCCCTACAACCCTCAGAGCCAGGGCGTGGTGGAGAGCATGAACAACGAGCTGAAGAAGATCATCGGCCAGGTGCGCGACCAGGCCGAGCACCTGAAGACCGCCGTGCAGATGGCCGTGCTGATCCACAACTTCAAGCGCCGCGGCGGCATCGGCGGCTACAGCGCCGGCGAGCGCATCGTGGACATCATCGCCACCGACATCCAGACCCGCGAGCTGCAGAAGCAGATCATCAAG…
Chadox1tHIVconsv62_SIXTYTWO	+	1179	1205 1225	4079	1	mRNA#425_1_copies:polyA_is_-1	-1	-1	HIV_gag_pol__TSS,HIV_gag_pol Splice acceptor/donors :TC_GA END	HIV_gag_pol		MQEFGIPYNPQSQGVVESMNNELKKIIGQVRDQAEHLKTAVQMAVLIHNFKRRGGIGGYSAGERIVDIIATDIQTRELQKQIIKIQNFRVYYRDSRDPLWKGPAKLLWRGEGAVVIQDNSEIKVVPRRKAKIIRDYGKQMAGDDCVASRQDEDFNLPPVVAKEIVASCDKCQLKGEAIHGQVDCSPGMWQLDCTHLEGKIILVAVHVASGYAEIQKQGQGQWTYQIYQEPYKNLKTGKYALPGRWKPKMIGGIGGFIKVRQYDQIPIEICGHKAIGTVLIGPTPVNIIGRNLLTQIGCTLNFPISPIETVPVKLKPGMDGPKVKQWPLTEEKIKALVEICTEMEKEGKISKIGPENPYNTPVFAIKKKDSTRWRKLVDFRELNKRTQDFWEVQLGIPHP…
Chadox1tHIVconsv62_SIXTYTWO	+	1201	2274 2689	4167	1	mRNA#413_1_copies:polyA_is_-1	-1	-1	HIV_gag_pol__TSS Splice acceptor/donors :GT_AG END	none from list		MQEFGIPYNPQSQGVVESMNNELKKIIGQVRDQAEHLKTAVQMAVLIHNFKRRGGIGGYSAGERIVDIIATDIQTRELQKQIIKIQNFRVYYRDSRDPLWKGPAKLLWRGEGAVVIQDNSEIKVVPRRKAKIIRDYGKQMAGDDCVASRQDEDFNLPPVVAKEIVASCDKCQLKGEAIHGQVDCSPGMWQLDCTHLEGKIILVAVHVASGYAEIQKQGQGQWTYQIYQEPYKNLKTGKYALPGRWKPKMIGGIGGFIKVRQYDQIPIEICGHKAIGTVLIGPTPVNIIGRNLLTQIGCTLNFPISPIETYNVLPMGWKGSPAIFQCSMTKILEPFRKQNPDIVIYQYMDDLYIGSDLEIGQHRTKIEELRQHLLRWGFTTPDKKHQKEPPFHWMGYELH…	AGATCTCCCTATCAGTGATAGAGATCGTCGACGAGCTCGTTTAGTGAACCGTCAGATCGCCTGGAGACGCCATCCACGCTGTTTTGACCTCCATAGAAGACACCGGGACCGATCCAGCCTCCGGTTAAGCTTGGTACCTTATCCACCATGCAGGAGTTCGGCATCCCCTACAACCCTCAGAGCCAGGGCGTGGTGGAGAGCATGAACAACGAGCTGAAGAAGATCATCGGCCAGGTGCGCGACCAGGCCGAGCACCTGAAGACCGCCGTGCAGATGGCCGTGCTGATCCACAACTTCAAGCGCCGCGGCGGCATCGGCGGCTACAGCGCCGGCGAGCGCATCGTGGACATCATCGCCACCGACATCCAGACCCGCGAGCTGCAGAAGCAGATCATCAAG…
Chadox1tHIVconsv62_SIXTYTWO	+	1201		3391	1	mRNA#453_1_copies:polyA_is_-1	-1	-1	HIV_gag_pol__TSS Splice acceptor/donors END	Possible 3' truncation of HIV_gag_pol		MQEFGIPYNPQSQGVVESMNNELKKIIGQVRDQAEHLKTAVQMAVLIHNFKRRGGIGGYSAGERIVDIIATDIQTRELQKQIIKIQNFRVYYRDSRDPLWKGPAKLLWRGEGAVVIQDNSEIKVVPRRKAKIIRDYGKQMAGDDCVASRQDEDFNLPPVVAKEIVASCDKCQLKGEAIHGQVDCSPGMWQLDCTHLEGKIILVAVHVASGYAEIQKQGQGQWTYQIYQEPYKNLKTGKYALPGRWKPKMIGGIGGFIKVRQYDQIPIEICGHKAIGTVLIGPTPVNIIGRNLLTQIGCTLNFPISPIETVPVKLKPGMDGPKVKQWPLTEEKIKALVEICTEMEKEGKISKIGPENPYNTPVFAIKKKDSTRWRKLVDFRELNKRTQDFWEVQLGIPHP…	AGATCTCCCTATCAGTGATAGAGATCGTCGACGAGCTCGTTTAGTGAACCGTCAGATCGCCTGGAGACGCCATCCACGCTGTTTTGACCTCCATAGAAGACACCGGGACCGATCCAGCCTCCGGTTAAGCTTGGTACCTTATCCACCATGCAGGAGTTCGGCATCCCCTACAACCCTCAGAGCCAGGGCGTGGTGGAGAGCATGAACAACGAGCTGAAGAAGATCATCGGCCAGGTGCGCGACCAGGCCGAGCACCTGAAGACCGCCGTGCAGATGGCCGTGCTGATCCACAACTTCAAGCGCCGCGGCGGCATCGGCGGCTACAGCGCCGGCGAGCGCATCGTGGACATCATCGCCACCGACATCCAGACCCGCGAGCTGCAGAAGCAGATCATCAAG…
Chadox1tHIVconsv62_SIXTYTWO	+	1201	3228 3240	4013	1	mRNA#395_1_copies:polyA_is_-1	-1	-1	HIV_gag_pol__TSS Splice acceptor/donors :CC_TT END	none from list		MQEFGIPYNPQSQGVVESMNNELKKIIGQVRDQAEHLKTAVQMAVLIHNFKRRGGIGGYSAGERIVDIIATDIQTRELQKQIIKIQNFRVYYRDSRDPLWKGPAKLLWRGEGAVVIQDNSEIKVVPRRKAKIIRDYGKQMAGDDCVASRQDEDFNLPPVVAKEIVASCDKCQLKGEAIHGQVDCSPGMWQLDCTHLEGKIILVAVHVASGYAEIQKQGQGQWTYQIYQEPYKNLKTGKYALPGRWKPKMIGGIGGFIKVRQYDQIPIEICGHKAIGTVLIGPTPVNIIGRNLLTQIGCTLNFPISPIETVPVKLKPGMDGPKVKQWPLTEEKIKALVEICTEMEKEGKISKIGPENPYNTPVFAIKKKDSTRWRKLVDFRELNKRTQDFWEVQLGIPHP…	AGATCTCCCTATCAGTGATAGAGATCGTCGACGAGCTCGTTTAGTGAACCGTCAGATCGCCTGGAGACGCCATCCACGCTGTTTTGACCTCCATAGAAGACACCGGGACCGATCCAGCCTCCGGTTAAGCTTGGTACCTTATCCACCATGCAGGAGTTCGGCATCCCCTACAACCCTCAGAGCCAGGGCGTGGTGGAGAGCATGAACAACGAGCTGAAGAAGATCATCGGCCAGGTGCGCGACCAGGCCGAGCACCTGAAGACCGCCGTGCAGATGGCCGTGCTGATCCACAACTTCAAGCGCCGCGGCGGCATCGGCGGCTACAGCGCCGGCGAGCGCATCGTGGACATCATCGCCACCGACATCCAGACCCGCGAGCTGCAGAAGCAGATCATCAAG…
Chadox1tHIVconsv62_SIXTYTWO	+	1201	1614 1626	4167	1	mRNA#298_1_copies:polyA_is_-1	-1	-1	HIV_gag_pol__TSS Splice acceptor/donors :GT_CG END	none from list		MQEFGIPYNPQSQGVVESMNNELKKIIGQVRDQAEHLKTAVQMAVLIHNFKRRGGIGGYSAGERIVDIIATDIQTRELQKQIIKIQNFRRQPRPTVEGPRQAAVARRGRRGDPGQQRDQGGAPPQGQDHPRLRQADGRRRLRGQPPGRGLQPASRGGQGDRGQLRQVPAEGRGHPRPGGLQPRHVAAGLHPPGGQDHPGGRARGQRLRRDPEAGPGPVDLPDLPGALQEPEDRQVRPARPLEAQDDRRHRRLHQGAPVRPDPHRDLRPQGHRHRADRPHPCEHHRPQPADPDRLHPELPHQPHRDRAREAEARHGRPQGEAVAPDRGEDQGPGGDLHRDGEGGQDQQDRPREPLQHPSVRHQEEGQHPLAQAGGLPRAEQAHPGLLGGAAGHPSPQRPE…	AGATCTCCCTATCAGTGATAGAGATCGTCGACGAGCTCGTTTAGTGAACCGTCAGATCGCCTGGAGACGCCATCCACGCTGTTTTGACCTCCATAGAAGACACCGGGACCGATCCAGCCTCCGGTTAAGCTTGGTACCTTATCCACCATGCAGGAGTTCGGCATCCCCTACAACCCTCAGAGCCAGGGCGTGGTGGAGAGCATGAACAACGAGCTGAAGAAGATCATCGGCCAGGTGCGCGACCAGGCCGAGCACCTGAAGACCGCCGTGCAGATGGCCGTGCTGATCCACAACTTCAAGCGCCGCGGCGGCATCGGCGGCTACAGCGCCGGCGAGCGCATCGTGGACATCATCGCCACCGACATCCAGACCCGCGAGCTGCAGAAGCAGATCATCAAG…
Chadox1tHIVconsv62_SIXTYTWO	+	1201	1499 1511	4036	1	mRNA#337_1_copies:polyA_is_-1	-1	-1	HIV_gag_pol__TSS Splice acceptor/donors :GC_CG END	none from list		MQEFGIPYNPQSQGVVESMNNELKKIIGQVRDQAEHLKTAVQMAVLIHNFKHRRLQRRRAHRGHHRHRHPDPRAAEADHQDPELPRVLPRQPRPTVEGPRQAAVARRGRRGDPGQQRDQGGAPPQGQDHPRLRQADGRRRLRGQPPGRGLQPASRGGQGDRGQLRQVPAEGRGHPRPGGLQPRHVAAGLHPPGGQDHPGGRARGQRLRRDPEAGPGPVDLPDLPGALQEPEDRQVRPARPLEAQDDRRHRRLHQGAPVRPDPHRDLRPQGHRHRADRPHPCEHHRPQPADPDRLHPELPHQPHRDRAREAEARHGRPQGEAVAPDRGEDQGPGGDLHRDGEGGQDQQDRPREPLQHPSVRHQEEGQHPLAQAGGLPRAEQAHPGLLGGAAGHPSPQRPE…	AGATCTCCCTATCAGTGATAGAGATCGTCGACGAGCTCGTTTAGTGAACCGTCAGATCGCCTGGAGACGCCATCCACGCTGTTTTGACCTCCATAGAAGACACCGGGACCGATCCAGCCTCCGGTTAAGCTTGGTACCTTATCCACCATGCAGGAGTTCGGCATCCCCTACAACCCTCAGAGCCAGGGCGTGGTGGAGAGCATGAACAACGAGCTGAAGAAGATCATCGGCCAGGTGCGCGACCAGGCCGAGCACCTGAAGACCGCCGTGCAGATGGCCGTGCTGATCCACAACTTCAAGCATCGGCGGCTACAGCGCCGGCGAGCGCATCGTGGACATCATCGCCACCGACATCCAGACCCGCGAGCTGCAGAAGCAGATCATCAAGATCCAGAACTT…
Chadox1tHIVconsv62_SIXTYTWO	+	1201		2932	1	mRNA#450_1_copies:polyA_is_-1	-1	-1	HIV_gag_pol__TSS Splice acceptor/donors END	Possible 3' truncation of HIV_gag_pol		MQEFGIPYNPQSQGVVESMNNELKKIIGQVRDQAEHLKTAVQMAVLIHNFKRRGGIGGYSAGERIVDIIATDIQTRELQKQIIKIQNFRVYYRDSRDPLWKGPAKLLWRGEGAVVIQDNSEIKVVPRRKAKIIRDYGKQMAGDDCVASRQDEDFNLPPVVAKEIVASCDKCQLKGEAIHGQVDCSPGMWQLDCTHLEGKIILVAVHVASGYAEIQKQGQGQWTYQIYQEPYKNLKTGKYALPGRWKPKMIGGIGGFIKVRQYDQIPIEICGHKAIGTVLIGPTPVNIIGRNLLTQIGCTLNFPISPIETVPVKLKPGMDGPKVKQWPLTEEKIKALVEICTEMEKEGKISKIGPENPYNTPVFAIKKKDSTRWRKLVDFRELNKRTQDFWEVQLGIPHP…	AGATCTCCCTATCAGTGATAGAGATCGTCGACGAGCTCGTTTAGTGAACCGTCAGATCGCCTGGAGACGCCATCCACGCTGTTTTGACCTCCATAGAAGACACCGGGACCGATCCAGCCTCCGGTTAAGCTTGGTACCTTATCCACCATGCAGGAGTTCGGCATCCCCTACAACCCTCAGAGCCAGGGCGTGGTGGAGAGCATGAACAACGAGCTGAAGAAGATCATCGGCCAGGTGCGCGACCAGGCCGAGCACCTGAAGACCGCCGTGCAGATGGCCGTGCTGATCCACAACTTCAAGCGCCGCGGCGGCATCGGCGGCTACAGCGCCGGCGAGCGCATCGTGGACATCATCGCCACCGACATCCAGACCCGCGAGCTGCAGAAGCAGATCATCAAG…
Chadox1tHIVconsv62_SIXTYTWO	+	1201		3876	1	mRNA#454_1_copies:polyA_is_-1	-1	-1	HIV_gag_pol__TSS Splice acceptor/donors END	Possible 3' truncation of HIV_gag_pol		MQEFGIPYNPQSQGVVESMNNELKKIIGQVRDQAEHLKTAVQMAVLIHNFKRRGGIGGYSAGERIVDIIATDIQTRELQKQIIKIQNFRVYYRDSRDPLWKGPAKLLWRGEGAVVIQDNSEIKVVPRRKAKIIRDYGKQMAGDDCVASRQDEDFNLPPVVAKEIVASCDKCQLKGEAIHGQVDCSPGMWQLDCTHLEGKIILVAVHVASGYAEIQKQGQGQWTYQIYQEPYKNLKTGKYALPGRWKPKMIGGIGGFIKVRQYDQIPIEICGHKAIGTVLIGPTPVNIIGRNLLTQIGCTLNFPISPIETVPVKLKPGMDGPKVKQWPLTEEKIKALVEICTEMEKEGKISKIGPENPYNTPVFAIKKKDSTRWRKLVDFRELNKRTQDFWEVQLGIPHP…	AGATCTCCCTATCAGTGATAGAGATCGTCGACGAGCTCGTTTAGTGAACCGTCAGATCGCCTGGAGACGCCATCCACGCTGTTTTGACCTCCATAGAAGACACCGGGACCGATCCAGCCTCCGGTTAAGCTTGGTACCTTATCCACCATGCAGGAGTTCGGCATCCCCTACAACCCTCAGAGCCAGGGCGTGGTGGAGAGCATGAACAACGAGCTGAAGAAGATCATCGGCCAGGTGCGCGACCAGGCCGAGCACCTGAAGACCGCCGTGCAGATGGCCGTGCTGATCCACAACTTCAAGCGCCGCGGCGGCATCGGCGGCTACAGCGCCGGCGAGCGCATCGTGGACATCATCGCCACCGACATCCAGACCCGCGAGCTGCAGAAGCAGATCATCAAG…
Chadox1tHIVconsv62_SIXTYTWO	+	1201		3611	1	mRNA#479_1_copies:polyA_is_-1	-1	-1	HIV_gag_pol__TSS Splice acceptor/donors END	Possible 3' truncation of HIV_gag_pol		MQEFGIPYNPQSQGVVESMNNELKKIIGQVRDQAEHLKTAVQMAVLIHNFKRRGGIGGYSAGERIVDIIATDIQTRELQKQIIKIQNFRVYYRDSRDPLWKGPAKLLWRGEGAVVIQDNSEIKVVPRRKAKIIRDYGKQMAGDDCVASRQDEDFNLPPVVAKEIVASCDKCQLKGEAIHGQVDCSPGMWQLDCTHLEGKIILVAVHVASGYAEIQKQGQGQWTYQIYQEPYKNLKTGKYALPGRWKPKMIGGIGGFIKVRQYDQIPIEICGHKAIGTVLIGPTPVNIIGRNLLTQIGCTLNFPISPIETVPVKLKPGMDGPKVKQWPLTEEKIKALVEICTEMEKEGKISKIGPENPYNTPVFAIKKKDSTRWRKLVDFRELNKRTQDFWEVQLGIPHP…	AGATCTCCCTATCAGTGATAGAGATCGTCGACGAGCTCGTTTAGTGAACCGTCAGATCGCCTGGAGACGCCATCCACGCTGTTTTGACCTCCATAGAAGACACCGGGACCGATCCAGCCTCCGGTTAAGCTTGGTACCTTATCCACCATGCAGGAGTTCGGCATCCCCTACAACCCTCAGAGCCAGGGCGTGGTGGAGAGCATGAACAACGAGCTGAAGAAGATCATCGGCCAGGTGCGCGACCAGGCCGAGCACCTGAAGACCGCCGTGCAGATGGCCGTGCTGATCCACAACTTCAAGCGCCGCGGCGGCATCGGCGGCTACAGCGCCGGCGAGCGCATCGTGGACATCATCGCCACCGACATCCAGACCCGCGAGCTGCAGAAGCAGATCATCAAG…
Chadox1tHIVconsv62_SIXTYTWO	+	1201	4127 10822	10863	1	mRNA#410_1_copies:polyA_is_-1	-1	-1	HIV_gag_pol__TSS,HIV_gag_pol Splice acceptor/donors :GT_AG END	HIV_gag_pol		MQEFGIPYNPQSQGVVESMNNELKKIIGQVRDQAEHLKTAVQMAVLIHNFKRRGGIGGYSAGERIVDIIATDIQTRELQKQIIKIQNFRVYYRDSRDPLWKGPAKLLWRGEGAVVIQDNSEIKVVPRRKAKIIRDYGKQMAGDDCVASRQDEDFNLPPVVAKEIVASCDKCQLKGEAIHGQVDCSPGMWQLDCTHLEGKIILVAVHVASGYAEIQKQGQGQWTYQIYQEPYKNLKTGKYALPGRWKPKMIGGIGGFIKVRQYDQIPIEICGHKAIGTVLIGPTPVNIIGRNLLTQIGCTLNFPISPIETVPVKLKPGMDGPKVKQWPLTEEKIKALVEICTEMEKEGKISKIGPENPYNTPVFAIKKKDSTRWRKLVDFRELNKRTQDFWEVQLGIPHP…
Chadox1tHIVconsv62_SIXTYTWO	+	1201	4045 20710	20734	1	mRNA#446_1_copies:polyA_is_-1	-1	-1	HIV_gag_pol__TSS,HIV_gag_pol Splice acceptor/donors :GT_CG END	HIV_gag_pol		MQEFGIPYNPQSQGVVESMNNELKKIIGQVRDQAEHLKTAVQMAVLIHNFKRRGGIGGYSAGERIVDIIATDIQTRELQKQIIKIQNFRVYYRDSRDPLWKGPAKLLWRGEGAVVIQDNSEIKVVPRRKAKIIRDYGKQMAGDDCVASRQDEDFNLPPVVAKEIVASCDKCQLKGEAIHGQVDCSPGMWQLDCTHLEGKIILVAVHVASGYAEIQKQGQGQWTYQIYQEPYKNLKTGKYALPGRWKPKMIGGIGGFIKVRQYDQIPIEICGHKAIGTVLIGPTPVNIIGRNLLTQIGCTLNFPISPIETVPVKLKPGMDGPKVKQWPLTEEKIKALVEICTEMEKEGKISKIGPENPYNTPVFAIKKKDSTRWRKLVDFRELNKRTQDFWEVQLGIPHP…
Chadox1tHIVconsv62_SIXTYTWO	+	1201		4897	1	mRNA#254_1_copies:polyA_is_-1	-1	-1	HIV_gag_pol__TSS,HIV_gag_pol Splice acceptor/donors END	HIV_gag_pol		MQEFGIPYNPQSQGVVESMNNELKKIIGQVRDQAEHLKTAVQMAVLIHNFKRRGGIGGYSAGERIVDIIATDIQTRELQKQIIKIQNFRVYYRDSRDPLWKGPAKLLWRGEGAVVIQDNSEIKVVPRRKAKIIRDYGKQMAGDDCVASRQDEDFNLPPVVAKEIVASCDKCQLKGEAIHGQVDCSPGMWQLDCTHLEGKIILVAVHVASGYAEIQKQGQGQWTYQIYQEPYKNLKTGKYALPGRWKPKMIGGIGGFIKVRQYDQIPIEICGHKAIGTVLIGPTPVNIIGRNLLTQIGCTLNFPISPIETVPVKLKPGMDGPKVKQWPLTEEKIKALVEICTEMEKEGKISKIGPENPYNTPVFAIKKKDSTRWRKLVDFRELNKRTQDFWEVQLGIPHP…
Chadox1tHIVconsv62_SIXTYTWO	+	1201	2484 2496 2780 2795	4198	1	mRNA#294_1_copies:polyA_is_-1	-1	-1	HIV_gag_pol__TSS Splice acceptor/donors :CG_AA:CG_CT END	none from list		MQEFGIPYNPQSQGVVESMNNELKKIIGQVRDQAEHLKTAVQMAVLIHNFKRRGGIGGYSAGERIVDIIATDIQTRELQKQIIKIQNFRVYYRDSRDPLWKGPAKLLWRGEGAVVIQDNSEIKVVPRRKAKIIRDYGKQMAGDDCVASRQDEDFNLPPVVAKEIVASCDKCQLKGEAIHGQVDCSPGMWQLDCTHLEGKIILVAVHVASGYAEIQKQGQGQWTYQIYQEPYKNLKTGKYALPGRWKPKMIGGIGGFIKVRQYDQIPIEICGHKAIGTVLIGPTPVNIIGRNLLTQIGCTLNFPISPIETVPVKLKPGMDGPKVKQWPLTEEKIKALVEICTEMEKEGKISKIGPENPYNTPVFAIKKKDSTRWRKLVDFQAHPGLLGGAAGHPSPQRPE…	AGATCTCCCTATCAGTGATAGAGATCGTCGACGAGCTCGTTTAGTGAACCGTCAGATCGCCTGGAGACGCCATCCACGCTGTTTTGACCTCCATAGAAGACACCGGGACCGATCCAGCCTCCGGTTAAGCTTGGTACCTTATCCACCATGCAGGAGTTCGGCATCCCCTACAACCCTCAGAGCCAGGGCGTGGTGGAGAGCATGAACAACGAGCTGAAGAAGATCATCGGCCAGGTGCGCGACCAGGCCGAGCACCTGAAGACCGCCGTGCAGATGGCCGTGCTGATCCACAACTTCAAGCGCCGCGGCGGCATCGGCGGCTACAGCGCCGGCGAGCGCATCGTGGACATCATCGCCACCGACATCCAGACCCGCGAGCTGCAGAAGCAGATCATCAAG…
Chadox1tHIVconsv62_SIXTYTWO	+	1201	2506 2518	4167	1	mRNA#358_1_copies:polyA_is_-1	-1	-1	HIV_gag_pol__TSS Splice acceptor/donors :AG_GG END	none from list		MQEFGIPYNPQSQGVVESMNNELKKIIGQVRDQAEHLKTAVQMAVLIHNFKRRGGIGGYSAGERIVDIIATDIQTRELQKQIIKIQNFRVYYRDSRDPLWKGPAKLLWRGEGAVVIQDNSEIKVVPRRKAKIIRDYGKQMAGDDCVASRQDEDFNLPPVVAKEIVASCDKCQLKGEAIHGQVDCSPGMWQLDCTHLEGKIILVAVHVASGYAEIQKQGQGQWTYQIYQEPYKNLKTGKYALPGRWKPKMIGGIGGFIKVRQYDQIPIEICGHKAIGTVLIGPTPVNIIGRNLLTQIGCTLNFPISPIETVPVKLKPGMDGPKVKQWPLTEEKIKALVEICTEMEKEGKISKIGPENPYNTPVFAIKKKDSTRWRKLVDFRELNKRTRGAAGHPSPQRPE…	AGATCTCCCTATCAGTGATAGAGATCGTCGACGAGCTCGTTTAGTGAACCGTCAGATCGCCTGGAGACGCCATCCACGCTGTTTTGACCTCCATAGAAGACACCGGGACCGATCCAGCCTCCGGTTAAGCTTGGTACCTTATCCACCATGCAGGAGTTCGGCATCCCCTACAACCCTCAGAGCCAGGGCGTGGTGGAGAGCATGAACAACGAGCTGAAGAAGATCATCGGCCAGGTGCGCGACCAGGCCGAGCACCTGAAGACCGCCGTGCAGATGGCCGTGCTGATCCACAACTTCAAGCGCCGCGGCGGCATCGGCGGCTACAGCGCCGGCGAGCGCATCGTGGACATCATCGCCACCGACATCCAGACCCGCGAGCTGCAGAAGCAGATCATCAAG…
Chadox1tHIVconsv62_SIXTYTWO	+	1201	3723 3738	4013	1	mRNA#295_1_copies:polyA_is_-1	-1	-1	HIV_gag_pol__TSS Splice acceptor/donors :TG_GT END	none from list		MQEFGIPYNPQSQGVVESMNNELKKIIGQVRDQAEHLKTAVQMAVLIHNFKRRGGIGGYSAGERIVDIIATDIQTRELQKQIIKIQNFRVYYRDSRDPLWKGPAKLLWRGEGAVVIQDNSEIKVVPRRKAKIIRDYGKQMAGDDCVASRQDEDFNLPPVVAKEIVASCDKCQLKGEAIHGQVDCSPGMWQLDCTHLEGKIILVAVHVASGYAEIQKQGQGQWTYQIYQEPYKNLKTGKYALPGRWKPKMIGGIGGFIKVRQYDQIPIEICGHKAIGTVLIGPTPVNIIGRNLLTQIGCTLNFPISPIETVPVKLKPGMDGPKVKQWPLTEEKIKALVEICTEMEKEGKISKIGPENPYNTPVFAIKKKDSTRWRKLVDFRELNKRTQDFWEVQLGIPHP…	AGATCTCCCTATCAGTGATAGAGATCGTCGACGAGCTCGTTTAGTGAACCGTCAGATCGCCTGGAGACGCCATCCACGCTGTTTTGACCTCCATAGAAGACACCGGGACCGATCCAGCCTCCGGTTAAGCTTGGTACCTTATCCACCATGCAGGAGTTCGGCATCCCCTACAACCCTCAGAGCCAGGGCGTGGTGGAGAGCATGAACAACGAGCTGAAGAAGATCATCGGCCAGGTGCGCGACCAGGCCGAGCACCTGAAGACCGCCGTGCAGATGGCCGTGCTGATCCACAACTTCAAGCGCCGCGGCGGCATCGGCGGCTACAGCGCCGGCGAGCGCATCGTGGACATCATCGCCACCGACATCCAGACCCGCGAGCTGCAGAAGCAGATCATCAAG…
Chadox1tHIVconsv62_SIXTYTWO	+	1201	3430 3444	4198	1	mRNA#238_1_copies:polyA_is_-1	-1	-1	HIV_gag_pol__TSS Splice acceptor/donors :GC_CC END	none from list		MQEFGIPYNPQSQGVVESMNNELKKIIGQVRDQAEHLKTAVQMAVLIHNFKRRGGIGGYSAGERIVDIIATDIQTRELQKQIIKIQNFRVYYRDSRDPLWKGPAKLLWRGEGAVVIQDNSEIKVVPRRKAKIIRDYGKQMAGDDCVASRQDEDFNLPPVVAKEIVASCDKCQLKGEAIHGQVDCSPGMWQLDCTHLEGKIILVAVHVASGYAEIQKQGQGQWTYQIYQEPYKNLKTGKYALPGRWKPKMIGGIGGFIKVRQYDQIPIEICGHKAIGTVLIGPTPVNIIGRNLLTQIGCTLNFPISPIETVPVKLKPGMDGPKVKQWPLTEEKIKALVEICTEMEKEGKISKIGPENPYNTPVFAIKKKDSTRWRKLVDFRELNKRTQDFWEVQLGIPHP…	AGATCTCCCTATCAGTGATAGAGATCGTCGACGAGCTCGTTTAGTGAACCGTCAGATCGCCTGGAGACGCCATCCACGCTGTTTTGACCTCCATAGAAGACACCGGGACCGATCCAGCCTCCGGTTAAGCTTGGTACCTTATCCACCATGCAGGAGTTCGGCATCCCCTACAACCCTCAGAGCCAGGGCGTGGTGGAGAGCATGAACAACGAGCTGAAGAAGATCATCGGCCAGGTGCGCGACCAGGCCGAGCACCTGAAGACCGCCGTGCAGATGGCCGTGCTGATCCACAACTTCAAGCGCCGCGGCGGCATCGGCGGCTACAGCGCCGGCGAGCGCATCGTGGACATCATCGCCACCGACATCCAGACCCGCGAGCTGCAGAAGCAGATCATCAAG…
Chadox1tHIVconsv62_SIXTYTWO	+	1201	2704 2716	4167	1	mRNA#394_1_copies:polyA_is_-1	-1	-1	HIV_gag_pol__TSS Splice acceptor/donors :TG_AG END	none from list		MQEFGIPYNPQSQGVVESMNNELKKIIGQVRDQAEHLKTAVQMAVLIHNFKRRGGIGGYSAGERIVDIIATDIQTRELQKQIIKIQNFRVYYRDSRDPLWKGPAKLLWRGEGAVVIQDNSEIKVVPRRKAKIIRDYGKQMAGDDCVASRQDEDFNLPPVVAKEIVASCDKCQLKGEAIHGQVDCSPGMWQLDCTHLEGKIILVAVHVASGYAEIQKQGQGQWTYQIYQEPYKNLKTGKYALPGRWKPKMIGGIGGFIKVRQYDQIPIEICGHKAIGTVLIGPTPVNIIGRNLLTQIGCTLNFPISPIETVPVKLKPGMDGPKVKQWPLTEEKIKALVEICTEMEKEGKISKIGPENPYNTPVFAIKKKDSTRWRKLVDFRELNKRTQDFWEVQLGIPHP…	AGATCTCCCTATCAGTGATAGAGATCGTCGACGAGCTCGTTTAGTGAACCGTCAGATCGCCTGGAGACGCCATCCACGCTGTTTTGACCTCCATAGAAGACACCGGGACCGATCCAGCCTCCGGTTAAGCTTGGTACCTTATCCACCATGCAGGAGTTCGGCATCCCCTACAACCCTCAGAGCCAGGGCGTGGTGGAGAGCATGAACAACGAGCTGAAGAAGATCATCGGCCAGGTGCGCGACCAGGCCGAGCACCTGAAGACCGCCGTGCAGATGGCCGTGCTGATCCACAACTTCAAGCGCCGCGGCGGCATCGGCGGCTACAGCGCCGGCGAGCGCATCGTGGACATCATCGCCACCGACATCCAGACCCGCGAGCTGCAGAAGCAGATCATCAAG…
Chadox1tHIVconsv62_SIXTYTWO	+	1201	3051 3068	4198	1	mRNA#260_1_copies:polyA_is_-1	-1	-1	HIV_gag_pol__TSS Splice acceptor/donors :GC_CA END	none from list		MQEFGIPYNPQSQGVVESMNNELKKIIGQVRDQAEHLKTAVQMAVLIHNFKRRGGIGGYSAGERIVDIIATDIQTRELQKQIIKIQNFRVYYRDSRDPLWKGPAKLLWRGEGAVVIQDNSEIKVVPRRKAKIIRDYGKQMAGDDCVASRQDEDFNLPPVVAKEIVASCDKCQLKGEAIHGQVDCSPGMWQLDCTHLEGKIILVAVHVASGYAEIQKQGQGQWTYQIYQEPYKNLKTGKYALPGRWKPKMIGGIGGFIKVRQYDQIPIEICGHKAIGTVLIGPTPVNIIGRNLLTQIGCTLNFPISPIETVPVKLKPGMDGPKVKQWPLTEEKIKALVEICTEMEKEGKISKIGPENPYNTPVFAIKKKDSTRWRKLVDFRELNKRTQDFWEVQLGIPHP…	AGATCTCCCTATCAGTGATAGAGATCGTCGACGAGCTCGTTTAGTGAACCGTCAGATCGCCTGGAGACGCCATCCACGCTGTTTTGACCTCCATAGAAGACACCGGGACCGATCCAGCCTCCGGTTAAGCTTGGTACCTTATCCACCATGCAGGAGTTCGGCATCCCCTACAACCCTCAGAGCCAGGGCGTGGTGGAGAGCATGAACAACGAGCTGAAGAAGATCATCGGCCAGGTGCGCGACCAGGCCGAGCACCTGAAGACCGCCGTGCAGATGGCCGTGCTGATCCACAACTTCAAGCGCCGCGGCGGCATCGGCGGCTACAGCGCCGGCGAGCGCATCGTGGACATCATCGCCACCGACATCCAGACCCGCGAGCTGCAGAAGCAGATCATCAAG…
Chadox1tHIVconsv62_SIXTYTWO	+	1201		2140	1	mRNA#272_1_copies:polyA_is_-1	-1	-1	HIV_gag_pol__TSS Splice acceptor/donors END	Possible 3' truncation of HIV_gag_pol		MQEFGIPYNPQSQGVVESMNNELKKIIGQVRDQAEHLKTAVQMAVLIHNFKRRGGIGGYSAGERIVDIIATDIQTRELQKQIIKIQNFRVYYRDSRDPLWKGPAKLLWRGEGAVVIQDNSEIKVVPRRKAKIIRDYGKQMAGDDCVASRQDEDFNLPPVVAKEIVASCDKCQLKGEAIHGQVDCSPGMWQLDCTHLEGKIILVAVHVASGYAEIQKQGQGQWTYQIYQEPYKNLKTGKYALPGRWKPKMIGGIGGFIKVRQYDQ	AGATCTCCCTATCAGTGATAGAGATCGTCGACGAGCTCGTTTAGTGAACCGTCAGATCGCCTGGAGACGCCATCCACGCTGTTTTGACCTCCATAGAAGACACCGGGACCGATCCAGCCTCCGGTTAAGCTTGGTACCTTATCCACCATGCAGGAGTTCGGCATCCCCTACAACCCTCAGAGCCAGGGCGTGGTGGAGAGCATGAACAACGAGCTGAAGAAGATCATCGGCCAGGTGCGCGACCAGGCCGAGCACCTGAAGACCGCCGTGCAGATGGCCGTGCTGATCCACAACTTCAAGCGCCGCGGCGGCATCGGCGGCTACAGCGCCGGCGAGCGCATCGTGGACATCATCGCCACCGACATCCAGACCCGCGAGCTGCAGAAGCAGATCATCAAG…
Chadox1tHIVconsv62_SIXTYTWO	+	1201	2694 2708	4137	1	mRNA#487_1_copies:polyA_is_-1	-1	-1	HIV_gag_pol__TSS Splice acceptor/donors :GT_GG END	none from list		MQEFGIPYNPQSQGVVESMNNELKKIIGQVRDQAEHLKTAVQMAVLIHNFKRRGGIGGYSAGERIVDIIATDIQTRELQKQIIKIQNFRVYYRDSRDPLWKGPAKLLWRGEGAVVIQDNSEIKVVPRRKAKIIRDYGKQMAGDDCVASRQDEDFNLPPVVAKEIVASCDKCQLKGEAIHGQVDCSPGMWQLDCTHLEGKIILVAVHVASGYAEIQKQGQGQWTYQIYQEPYKNLKTGKYALPGRWKPKMIGGIGGFIKVRQYDQIPIEICGHKAIGTVLIGPTPVNIIGRNLLTQIGCTLNFPISPIETVPVKLKPGMDGPKVKQWPLTEEKIKALVEICTEMEKEGKISKIGPENPYNTPVFAIKKKDSTRWRKLVDFRELNKRTQDFWEVQLGIPHP…	AGATCTCCCTATCAGTGATAGAGATCGTCGACGAGCTCGTTTAGTGAACCGTCAGATCGCCTGGAGACGCCATCCACGCTGTTTTGACCTCCATAGAAGACACCGGGACCGATCCAGCCTCCGGTTAAGCTTGGTACCTTATCCACCATGCAGGAGTTCGGCATCCCCTACAACCCTCAGAGCCAGGGCGTGGTGGAGAGCATGAACAACGAGCTGAAGAAGATCATCGGCCAGGTGCGCGACCAGGCCGAGCACCTGAAGACCGCCGTGCAGATGGCCGTGCTGATCCACAACTTCAAGCGCCGCGGCGGCATCGGCGGCTACAGCGCCGGCGAGCGCATCGTGGACATCATCGCCACCGACATCCAGACCCGCGAGCTGCAGAAGCAGATCATCAAG…
Chadox1tHIVconsv62_SIXTYTWO	+	1201	3832 3844	4198	1	mRNA#214_1_copies:polyA_is_-1	-1	-1	HIV_gag_pol__TSS Splice acceptor/donors :TG_AC END	none from list		MQEFGIPYNPQSQGVVESMNNELKKIIGQVRDQAEHLKTAVQMAVLIHNFKRRGGIGGYSAGERIVDIIATDIQTRELQKQIIKIQNFRVYYRDSRDPLWKGPAKLLWRGEGAVVIQDNSEIKVVPRRKAKIIRDYGKQMAGDDCVASRQDEDFNLPPVVAKEIVASCDKCQLKGEAIHGQVDCSPGMWQLDCTHLEGKIILVAVHVASGYAEIQKQGQGQWTYQIYQEPYKNLKTGKYALPGRWKPKMIGGIGGFIKVRQYDQIPIEICGHKAIGTVLIGPTPVNIIGRNLLTQIGCTLNFPISPIETVPVKLKPGMDGPKVKQWPLTEEKIKALVEICTEMEKEGKISKIGPENPYNTPVFAIKKKDSTRWRKLVDFRELNKRTQDFWEVQLGIPHP…	AGATCTCCCTATCAGTGATAGAGATCGTCGACGAGCTCGTTTAGTGAACCGTCAGATCGCCTGGAGACGCCATCCACGCTGTTTTGACCTCCATAGAAGACACCGGGACCGATCCAGCCTCCGGTTAAGCTTGGTACCTTATCCACCATGCAGGAGTTCGGCATCCCCTACAACCCTCAGAGCCAGGGCGTGGTGGAGAGCATGAACAACGAGCTGAAGAAGATCATCGGCCAGGTGCGCGACCAGGCCGAGCACCTGAAGACCGCCGTGCAGATGGCCGTGCTGATCCACAACTTCAAGCGCCGCGGCGGCATCGGCGGCTACAGCGCCGGCGAGCGCATCGTGGACATCATCGCCACCGACATCCAGACCCGCGAGCTGCAGAAGCAGATCATCAAG…
Chadox1tHIVconsv62_SIXTYTWO	+	1201	2107 2119	4036	1	mRNA#232_1_copies:polyA_is_-1	-1	-1	HIV_gag_pol__TSS Splice acceptor/donors :GC_TC END	none from list		MQEFGIPYNPQSQGVVESMNNELKKIIGQVRDQAEHLKTAVQMAVLIHNFKRRGGIGGYSAGERIVDIIATDIQTRELQKQIIKIQNFRVYYRDSRDPLWKGPAKLLWRGEGAVVIQDNSEIKVVPRRKAKIIRDYGKQMAGDDCVASRQDEDFNLPPVVAKEIVASCDKCQLKGEAIHGQVDCSPGMWQLDCTHLEGKIILVAVHVASGYAEIQKQGQGQWTYQIYQEPYKNLKTGKYALPGRWKPKMIGGIEGAPVRPDPHRDLRPQGHRHRADRPHPCEHHRPQPADPDRLHPELPHQPHRDRAREAEARHGRPQGEAVAPDRGEDQGPGGDLHRDGEGGQDQQDRPREPLQHPSVRHQEEGQHPLAQAGGLPRAEQAHPGLLGGAAGHPSPQRPE…	AGATCTCCCTATCAGTGATAGAGATCGTCGACGAGCTCGTTTAGTGAACCGTCAGATCGCCTGGAGACGCCATCCACGCTGTTTTGACCTCCATAGAAGACACCGGGACCGATCCAGCCTCCGGTTAAGCTTGGTACCTTATCCACCATGCAGGAGTTCGGCATCCCCTACAACCCTCAGAGCCAGGGCGTGGTGGAGAGCATGAACAACGAGCTGAAGAAGATCATCGGCCAGGTGCGCGACCAGGCCGAGCACCTGAAGACCGCCGTGCAGATGGCCGTGCTGATCCACAACTTCAAGCGCCGCGGCGGCATCGGCGGCTACAGCGCCGGCGAGCGCATCGTGGACATCATCGCCACCGACATCCAGACCCGCGAGCTGCAGAAGCAGATCATCAAG…
Chadox1tHIVconsv62_SIXTYTWO	+	1201	4127 4840	4855	1	mRNA#407_1_copies:polyA_is_-1	-1	-1	HIV_gag_pol__TSS,HIV_gag_pol Splice acceptor/donors :GT_AG END	HIV_gag_pol		MQEFGIPYNPQSQGVVESMNNELKKIIGQVRDQAEHLKTAVQMAVLIHNFKRRGGIGGYSAGERIVDIIATDIQTRELQKQIIKIQNFRVYYRDSRDPLWKGPAKLLWRGEGAVVIQDNSEIKVVPRRKAKIIRDYGKQMAGDDCVASRQDEDFNLPPVVAKEIVASCDKCQLKGEAIHGQVDCSPGMWQLDCTHLEGKIILVAVHVASGYAEIQKQGQGQWTYQIYQEPYKNLKTGKYALPGRWKPKMIGGIGGFIKVRQYDQIPIEICGHKAIGTVLIGPTPVNIIGRNLLTQIGCTLNFPISPIETVPVKLKPGMDGPKVKQWPLTEEKIKALVEICTEMEKEGKISKIGPENPYNTPVFAIKKKDSTRWRKLVDFRELNKRTQDFWEVQLGIPHP…
Chadox1tHIVconsv62_SIXTYTWO	+	1201	2660 2675	4198	1	mRNA#379_1_copies:polyA_is_-1	-1	-1	HIV_gag_pol__TSS Splice acceptor/donors :CA_TG END	none from list		MQEFGIPYNPQSQGVVESMNNELKKIIGQVRDQAEHLKTAVQMAVLIHNFKRRGGIGGYSAGERIVDIIATDIQTRELQKQIIKIQNFRVYYRDSRDPLWKGPAKLLWRGEGAVVIQDNSEIKVVPRRKAKIIRDYGKQMAGDDCVASRQDEDFNLPPVVAKEIVASCDKCQLKGEAIHGQVDCSPGMWQLDCTHLEGKIILVAVHVASGYAEIQKQGQGQWTYQIYQEPYKNLKTGKYALPGRWKPKMIGGIGGFIKVRQYDQIPIEICGHKAIGTVLIGPTPVNIIGRNLLTQIGCTLNFPISPIETVPVKLKPGMDGPKVKQWPLTEEKIKALVEICTEMEKEGKISKIGPENPYNTPVFAIKKKDSTRWRKLVDFRELNKRTQDFWEVQLGIPHP…	AGATCTCCCTATCAGTGATAGAGATCGTCGACGAGCTCGTTTAGTGAACCGTCAGATCGCCTGGAGACGCCATCCACGCTGTTTTGACCTCCATAGAAGACACCGGGACCGATCCAGCCTCCGGTTAAGCTTGGTACCTTATCCACCATGCAGGAGTTCGGCATCCCCTACAACCCTCAGAGCCAGGGCGTGGTGGAGAGCATGAACAACGAGCTGAAGAAGATCATCGGCCAGGTGCGCGACCAGGCCGAGCACCTGAAGACCGCCGTGCAGATGGCCGTGCTGATCCACAACTTCAAGCGCCGCGGCGGCATCGGCGGCTACAGCGCCGGCGAGCGCATCGTGGACATCATCGCCACCGACATCCAGACCCGCGAGCTGCAGAAGCAGATCATCAAG…
Chadox1tHIVconsv62_SIXTYTWO	+	1201	4127 17551	17573	1	mRNA#211_1_copies:polyA_is_-1	-1	-1	HIV_gag_pol__TSS,HIV_gag_pol Splice acceptor/donors :GT_AG END	HIV_gag_pol		MQEFGIPYNPQSQGVVESMNNELKKIIGQVRDQAEHLKTAVQMAVLIHNFKRRGGIGGYSAGERIVDIIATDIQTRELQKQIIKIQNFRVYYRDSRDPLWKGPAKLLWRGEGAVVIQDNSEIKVVPRRKAKIIRDYGKQMAGDDCVASRQDEDFNLPPVVAKEIVASCDKCQLKGEAIHGQVDCSPGMWQLDCTHLEGKIILVAVHVASGYAEIQKQGQGQWTYQIYQEPYKNLKTGKYALPGRWKPKMIGGIGGFIKVRQYDQIPIEICGHKAIGTVLIGPTPVNIIGRNLLTQIGCTLNFPISPIETVPVKLKPGMDGPKVKQWPLTEEKIKALVEICTEMEKEGKISKIGPENPYNTPVFAIKKKDSTRWRKLVDFRELNKRTQDFWEVQLGIPHP…
Chadox1tHIVconsv62_SIXTYTWO	+	1201	1487 1505	4167	1	mRNA#286_1_copies:polyA_is_-1	-1	-1	HIV_gag_pol__TSS Splice acceptor/donors :CC_CC END	none from list		MQEFGIPYNPQSQGVVESMNNELKKIIGQVRDQAEHLKTAVQMAVLMRRHRRLQRRRAHRGHHRHRHPDPRAAEADHQDPELPRVLPRQPRPTVEGPRQAAVARRGRRGDPGQQRDQGGAPPQGQDHPRLRQADGRRRLRGQPPGRGLQPASRGGQGDRGQLRQVPAEGRGHPRPGGLQPRHVAAGLHPPGGQDHPGGRARGQRLRRDPEAGPGPVDLPDLPGALQEPEDRQVRPARPLEAQDDRRHRRLHQGAPVRPDPHRDLRPQGHRHRADRPHPCEHHRPQPADPDRLHPELPHQPHRDRAREAEARHGRPQGEAVAPDRGEDQGPGGDLHRDGEGGQDQQDRPREPLQHPSVRHQEEGQHPLAQAGGLPRAEQAHPGLLGGAAGHPSPQRPEEE…	AGATCTCCCTATCAGTGATAGAGATCGTCGACGAGCTCGTTTAGTGAACCGTCAGATCGCCTGGAGACGCCATCCACGCTGTTTTGACCTCCATAGAAGACACCGGGACCGATCCAGCCTCCGGTTAAGCTTGGTACCTTATCCACCATGCAGGAGTTCGGCATCCCCTACAACCCTCAGAGCCAGGGCGTGGTGGAGAGCATGAACAACGAGCTGAAGAAGATCATCGGCCAGGTGCGCGACCAGGCCGAGCACCTGAAGACCGCCGTGCAGATGGCCGTGCTGATGCGGCGGCATCGGCGGCTACAGCGCCGGCGAGCGCATCGTGGACATCATCGCCACCGACATCCAGACCCGCGAGCTGCAGAAGCAGATCATCAAGATCCAGAACTTCCGCGT…
